# Supplementary material for: A Multi-Level Iterative Bi-Clustering Method for Discovering miRNA Co-regulation Network of Abiotic Stress Tolerance in Soybeans
Source: Front Plant Sci. 2022 Apr 7;13:860791. doi: 10.3389/fpls.2022.860791 (PMC9021755; doi:10.3389/fpls.2022.860791)
Supplement: Supplementary file 1 [file Table_10.XLSX]

## Sheet: Sheet1
GO terms of miRNAs in the soybean abiotic response MTRMs.
miRNA family	miRNA name	GO	Function Details
gma-miR1507	gma-miR1507b	GO:0006952	defense response
	gma-miR1507c-3p
gma-miR1530	gma-miR1530	GO:0048366	leaf development
gma-miR1533	gma-miR1533	GO:0048366	leaf development
	gma-miR1533	GO:0046686	response to cadmium ion
gma-miR156	gma-miR156b	GO:0048589	developmental growth
	gma-miR156b	GO:0045962	positive regulation of development heterochronic
	gma-miR156b	GO:0009725	response to hormone
	gma-miR156b	GO:0046686	response to cadmium ion
gma-miR159	gma-miR159a-3p	GO:0045962	positive regulation of development heterochronic
	gma-miR159b-3p
	gma-miR159c
	gma-miR159f-3p
gma-miR160b	gma-miR160b	GO:0009725	response to hormone
gma-miR162	gma-miR162a	GO:0046865	terpenoid transport
	gma-miR162b
	gma-miR162c
gma-miR166	gma-miR166h-3p	GO:0009855	determination of bilateral symmetry
	gma-miR166k
	gma-miR166j-3p	GO:0048589	developmental growth
	gma-miR166p
	gma-miR166q
	gma-miR166r
	gma-miR166s
	gma-miR166t
	gma-miR166u
gma-miR167	gma-miR167a	GO:0009725	response to hormone
	gma-miR167b
	gma-miR167c
	gma-miR167d
	gma-miR167e
	gma-miR167f
	gma-miR167g
	gma-miR167j
	gma-miR167k
	gma-miR167i	GO:0048366	leaf development
gma-miR171	gma-miR171e	GO:0006536	glutamate metabolic process
	gma-miR171f
	gma-miR171g
	gma-miR171j-3p
	gma-miR171u
gma-miR172	gma-miR172b-5p	GO:0046686	response to cadmium ion
	gma-miR172f
	gma-miR172g
	gma-miR172h-5p
	gma-miR172j
	gma-miR172k
	gma-miR172k	GO:0048366	leaf development
	gma-miR172g	GO:0006952	defense response
gma-miR2118	gma-miR2118a-3p	GO:0006952	defense response
	gma-miR2118b-3p
gma-miR319	gma-miR319h	GO:0045962	positive regulation of development heterochronic
	gma-miR319l
	gma-miR319m
	gma-miR319p
gma-miR395	gma-miR395b	GO:0008272	sulfate transport
	gma-miR395c
	gma-miR395d
	gma-miR395e
	gma-miR395f
	gma-miR395g
	gma-miR395i
	gma-miR395j
	gma-miR395k
	gma-miR395m
gma-miR396	gma-miR396a-5p	GO:0006952	defense response
	gma-miR396i-5p	GO:0048366	leaf development
	gma-miR396a-5p
	gma-miR396b-5p
	gma-miR396c
	gma-miR396e
	gma-miR396f
	gma-miR396h
	gma-miR396a-5p	GO:0046865	terpenoid transport
	gma-miR396g
	gma-miR396h	GO:0045962	positive regulation of development heterochronic
	gma-miR396e
	gma-miR396e	GO:0006952	defense response
gma-miR397	gma-miR397a	GO:0046274	lignin catabolic process
	gma-miR397b-5p
gma-miR4374	gma-miR4374b	GO:0046686	response to cadmium ion
gma-miR4396	gma-miR4396	GO:0048366	leaf development
gma-miR5376	gma-miR5376	GO:0048366	leaf development
gma-miR5769	gma-miR5769	GO:0048366	leaf development
gma-miR5781	gma-miR5781	GO:0009725	response to hormone
gma-miR862	gma-miR862a	GO:0006952	defense response
gma-miR9728	gma-miR9728	GO:0048366	leaf development
