# Supplementary material for: A Multi-Level Iterative Bi-Clustering Method for Discovering miRNA Co-regulation Network of Abiotic Stress Tolerance in Soybeans
Source: Front Plant Sci. 2022 Apr 7;13:860791. doi: 10.3389/fpls.2022.860791 (PMC9021755; doi:10.3389/fpls.2022.860791)
Supplement: Supplementary file 2 [file Table_11.XLSX]

## Sheet: Sheet1
The top 5 soybean abiotic response MTRMs.
rank	cluster_score	miRNA_N	gene_N	best_go_Corrected_P	best_go
40	10.7099	2	54	4.84e-23	GO:0006952
71	9.21976	2	88	3.76e-20	GO:0009855
216	8.66643	2	80	3.02e-17	GO:0048589
472	7.7414	5	27	5.89e-16	GO:0048366
478	6.88952	10	127	7.96e-15	GO:0048589
