# Supplementary material for: A Multi-Level Iterative Bi-Clustering Method for Discovering miRNA Co-regulation Network of Abiotic Stress Tolerance in Soybeans
Source: Front Plant Sci. 2022 Apr 7;13:860791. doi: 10.3389/fpls.2022.860791 (PMC9021755; doi:10.3389/fpls.2022.860791)
Supplement: Supplementary Table 2 — Potential targets found by homology expansion. [file Table_2.XLSX]

## Sheet: Sheet1
Summary of GMA MTIs sources
	GMA
	Source	Numbers	Source	Numbers
Database	DPMIND	14958	Starbase	86427
	TarBase	38
Article	PMID:25783944	819	PMID:22559273	12
	PMID:25973713	500	PMID:22799740	700
	PMID:26714457	2231	PMID:23368765	134
	PMID:26729289	343	PMID:24363811	383
	PMID:27019403	687	PMID:25356812	130
	PMID:27216963	898	PMID:25566308	69
	PMID:29121117	520	PMID:21219599	170
Total	111650
Remove up	90064
