# Supplementary material for: A Multi-Level Iterative Bi-Clustering Method for Discovering miRNA Co-regulation Network of Abiotic Stress Tolerance in Soybeans
Source: Front Plant Sci. 2022 Apr 7;13:860791. doi: 10.3389/fpls.2022.860791 (PMC9021755; doi:10.3389/fpls.2022.860791)
Supplement: Supplementary Table 3 — Comparison of the biclustering results of soybean MTRMs. [file Table_3.XLSX]

## Sheet: Sheet1
Summary of MTR MTIs sources
	MTR
	Source	Numbers
Database	TarBase	302
	Starbase	22010
	DPMIND	781
Article	PMID:22775306	4
	PMID:21895696	424
	PMID:21571671	921
total	24442
Remove dup	20048
