# Supplementary material for: A Multi-Level Iterative Bi-Clustering Method for Discovering miRNA Co-regulation Network of Abiotic Stress Tolerance in Soybeans
Source: Front Plant Sci. 2022 Apr 7;13:860791. doi: 10.3389/fpls.2022.860791 (PMC9021755; doi:10.3389/fpls.2022.860791)
Supplement: Supplementary Table 4 — The top 5 GO enrichment of each top 5 soybean MTRMs. [file Table_4.XLSX]

## Sheet: Sheet1
The potential targets found by homology expansion
	seq	miRNA_id	gma_miRNA_id	Target	gma_target	potential_target
ath	33	67	107	3415	4190	6403
mtr	49	101	154	1180	5096	2014
total	57	168	181	4595	5453	7939
Thr predicted MTIs of homology expansion
MTIS	predict_Target_A	predict_Target_B	predict_Target_C	predict_Target_all
ath	943	152	158	961
mtr	968	144	134	986
total	1169	184	179	1189
