# Supplementary material for: A Multi-Level Iterative Bi-Clustering Method for Discovering miRNA Co-regulation Network of Abiotic Stress Tolerance in Soybeans
Source: Front Plant Sci. 2022 Apr 7;13:860791. doi: 10.3389/fpls.2022.860791 (PMC9021755; doi:10.3389/fpls.2022.860791)
Supplement: Supplementary Table 5 — miRNA function annotation. [file Table_5.XLSX]

## Sheet: The comparison of the bicluster
The comparison of the biclustering results of soybean MTRM.
Size	level	Select level	Genes	miRNAs	biclusters
2×2	15	10	12163	665	2715
6×2	11	7	9355	464	483
