# Supplementary material for: A Multi-Level Iterative Bi-Clustering Method for Discovering miRNA Co-regulation Network of Abiotic Stress Tolerance in Soybeans
Source: Front Plant Sci. 2022 Apr 7;13:860791. doi: 10.3389/fpls.2022.860791 (PMC9021755; doi:10.3389/fpls.2022.860791)
Supplement: Supplementary Table 6 — Screening results of soybean MTRMs related to abiotic stress, drought and salt stress. [file Table_6.XLSX]

## Sheet: The top 5 GO enrichment of each
The top 5 GO enrichment of each top 5 soybean MTRMs.
cluster	cluster_score	miRNA_N	gene_N	miRNA names	Go information
812-993-995-997	13.0728	4	16	gma-miR156g, gma-miR4414-3p, gma-miR9752, gma-miR9755	GO:0009715:regulation of anthocyanin biosynthetic process GO:0009629:metabolic process GO:0031540:response to wounding
214	10.7099	2	54	gma-miR1510a-3p gma-miR1510b-3p	GO:0006952:defense response GO:0007165:defense response to fungus GO:0009911:maltose metabolic process
545	9.21976	2	88	gma-miR166h-3p gma-miR166k	GO:0009855:flower morphogenesis GO:0010014:methylation-dependent chromatin silencing GO:0010051:negative regulation of biological process
1244	8.66643	2	80	gma-miR166b gma-miR166n	GO:0048589:regulation of nitrate assimilation GO:0045010:response to ethylene stimulus GO:0009855:flower morphogenesis
1325-1309-1315-559-1985	7.7414	5	27	gma-miR4348a gma-miR4407 gma-miR396f gma-miR396h gma-miR172k	GO:0048366:seed maturation GO:0016570:histone phosphorylation GO:0009965:leaf morphogenesis
