# Supplementary material for: A Multi-Level Iterative Bi-Clustering Method for Discovering miRNA Co-regulation Network of Abiotic Stress Tolerance in Soybeans
Source: Front Plant Sci. 2022 Apr 7;13:860791. doi: 10.3389/fpls.2022.860791 (PMC9021755; doi:10.3389/fpls.2022.860791)
Supplement: Supplementary Table 7 — Stress-specific MTRMs and shared MTRMs. [file Table_7.XLSX]

## Sheet: soybean_miRNA_find_mission_deal
The miRNA family function annotation
	drought	salt	cold	nodulation	Pi	oil	pollen development	soybean isoflavone	rust	phosphorus deficiency
mir4378	1	1	0	0	0	0	0	0	0	0
mir1509	1	0	0	1	0	0	0	0	0	0
mir5775	0	0	0	0	0	1	0	0	0	0
mir5767	0	0	0	0	0	0	0	0	0	0
mir394	1	1	0	0	0	0	0	0	0	0
mir398	1	1	1	1	1	0	0	0	0	0
mir1516	0	0	0	0	0	1	0	0	0	0
mir1508	1	1	0	1	0	0	0	0	0	0
mir5780	0	0	0	0	0	0	0	0	0	0
mir4413	0	1	1	0	0	0	0	0	0	0
mir5032	0	0	1	0	0	0	0	0	0	0
mir1515	1	0	0	1	0	0	0	0	0	0
mir5670	0	0	0	0	0	0	0	0	0	0
mir5038	0	0	0	0	0	0	0	0	0	0
mir6300	0	0	0	0	0	0	0	0	0	0
mir166	1	1	1	1	0	0	0	0	0	0
mir5667	0	0	0	0	0	0	0	0	0	0
mir399	1	1	0	1	0	0	0	0	0	0
mir2111	1	1	0	1	0	0	0	0	0	0
mir164	1	1	1	1	0	0	0	0	0	0
mir4414	0	0	0	0	0	0	0	0	0	0
mir9728	0	0	0	0	0	0	0	0	0	0
mir5676	0	0	0	0	0	0	0	0	0	0
mir1530	0	0	0	0	0	0	0	0	0	0
mir397	1	0	1	0	0	0	0	0	0	0
mir9760	0	0	0	0	0	0	0	0	0	0
mir5672	0	0	0	0	0	0	0	0	0	0
mir5379	0	0	0	0	0	0	0	0	0	0
mir5035	0	0	0	0	0	0	0	0	0	0
mir5371	0	0	0	0	0	0	0	0	0	0
mir9744	0	0	0	0	0	0	0	0	0	0
mir9749	0	0	0	0	0	0	1	0	0	0
mir319	1	1	1	0	0	0	0	1	0	0
mir4386	0	1	0	0	0	0	0	0	0	0
mir5042	0	0	0	0	0	0	0	0	0	0
mir5030	0	0	0	0	0	0	0	1	0	0
mir3522	1	0	0	0	0	0	0	0	0	0
mir4355	0	0	0	0	0	0	0	0	0	0
mir9739	0	0	0	0	0	0	0	0	0	0
mir1512	1	1	0	1	0	0	0	0	0	0
mir5766	0	0	0	0	0	0	0	0	0	0
mir4393	1	0	0	0	0	0	0	0	0	0
mir1527	0	0	0	0	0	0	0	0	0	0
mir4996	0	0	0	0	0	0	0	0	0	0
mir5037	1	1	0	0	1	0	0	0	0	0
mir5368	0	0	0	0	0	0	0	0	0	0
mir5782	0	0	0	0	0	0	0	0	0	0
mir9737	0	0	0	0	0	0	0	0	0	0
mir5369	0	0	0	0	0	0	0	0	0	0
mir9726	0	0	0	0	0	0	0	0	0	0
mir9725	0	0	0	0	0	0	0	0	0	0
mir1520	1	1	0	0	0	0	0	0	1	0
mir4348	0	0	0	0	0	0	0	0	0	1
mir5559	1	1	1	0	0	0	0	0	0	0
mir5763	0	0	0	0	0	0	0	0	0	0
mir5040	0	0	0	0	0	0	0	0	0	0
mir5671	0	0	0	0	0	0	0	0	0	0
mir4350	0	0	0	0	0	0	0	0	0	0
mir1534	0	0	0	0	0	0	0	1	0	0
mir5380	0	0	0	0	0	0	0	0	0	0
mir156	1	1	1	1	0	0	0	0	0	0
mir9755	0	0	0	0	0	0	0	0	0	0
mir395	1	1	0	0	0	0	0	0	0	0
mir396	1	1	0	1	0	0	0	0	0	0
mir1522	0	0	0	0	0	0	0	0	0	0
mir167	1	1	1	1	0	0	0	0	0	1
mir5781	0	0	0	0	0	0	0	0	0	0
mir172	1	1	1	1	0	0	0	0	1	0
mir5675	0	0	0	0	0	0	0	0	0	0
mir482	1	1	0	1	0	0	0	0	1	0
mir403	1	1	0	0	0	0	0	0	0	0
mir4376	0	0	0	0	0	0	0	0	0	0
mir4396	1	0	0	0	0	0	0	0	0	0
mir1533	0	0	0	0	0	0	0	0	0	0
mir5761	0	1	0	0	0	0	0	0	0	0
mir5770	0	0	0	0	0	0	0	0	0	0
mir4372	0	0	0	0	0	0	0	0	0	0
mir171	1	1	1	1	0	1	0	0	0	0
mir9738	0	0	0	0	0	0	0	0	0	0
mir5777	0	0	0	0	0	0	0	0	0	0
mir5376	0	0	0	0	0	0	0	0	0	0
mir5033	0	0	0	0	0	0	0	0	0	0
mir1513	1	1	0	0	0	0	0	0	1	0
mir862	0	1	0	0	1	0	0	0	0	0
mir4409	1	1	0	0	0	0	0	0	0	0
mir4383	0	0	0	0	0	0	0	0	0	0
mir1507	1	1	1	1	0	0	0	0	0	0
mir4412	0	1	0	0	0	0	0	0	0	0
mir9736	0	0	0	0	0	0	0	0	0	0
mir9730	0	0	0	0	0	0	0	0	0	0
mir4340	0	0	0	0	0	0	0	0	0	0
mir1529	0	0	0	0	0	0	0	0	0	0
mir1535	1	1	0	0	0	0	0	0	0	0
mir1518	0	0	0	1	0	0	0	0	0	0
mir1510	1	1	0	1	0	0	0	0	0	0
mir4365	1	0	0	0	0	0	0	0	0	0
mir5774	0	0	0	0	0	0	0	0	0	0
mir1521	0	0	0	1	0	0	0	0	0	0
mir4374	1	1	0	0	0	0	0	0	0	0
mir2108	0	0	0	0	0	0	0	0	0	0
mir1514	0	1	0	0	0	0	0	0	0	0
mir4341	1	0	0	0	0	0	0	0	0	0
mir2606	0	0	0	0	0	0	0	0	0	0
mir169	1	1	1	1	0	0	1	0	0	0
mir9742	0	0	0	0	0	0	0	0	0	0
mir162	0	1	0	0	0	0	0	1	0	0
mir5674	0	0	0	0	0	0	0	0	0	0
mir5373	0	0	0	0	0	0	0	0	0	0
mir4349	1	1	0	0	0	0	0	0	0	0
mir2118	1	1	0	0	1	0	0	0	0	0
mir168	0	1	0	1	0	0	0	0	0	0
mir5043	0	0	0	0	0	0	0	0	0	0
mir5762	0	0	0	0	0	0	0	0	0	0
mir390	0	1	0	0	0	0	0	0	0	0
mir1519	0	1	0	0	0	0	0	0	0	0
mir5773	0	0	0	0	0	0	0	0	0	0
mir530	1	0	0	0	0	0	0	0	0	0
mir408	1	1	0	0	1	0	0	0	0	0
mir4993	0	0	0	0	0	0	0	0	0	0
mir4415	1	0	0	0	0	0	0	0	0	0
mir5769	0	0	0	0	0	0	0	0	0	0
mir2109	0	0	0	0	0	0	0	0	0	0
mir9764	0	0	0	0	0	0	0	0	0	0
mir393	0	0	0	1	0	0	0	0	0	0
mir9746	0	0	0	0	0	0	0	0	0	0
mir9757	0	0	0	0	0	0	0	0	0	0
mir4399	1	0	0	0	0	0	0	0	0	0
mir4995	0	0	0	0	0	0	0	0	0	0
mir828	0	0	0	0	0	0	0	0	0	0
mir5678	0	0	0	0	0	0	0	0	0	0
mir1526	0	0	0	0	0	0	0	0	0	0
mir4994	0	0	0	0	0	0	0	0	0	0
mir4384	0	0	0	0	0	0	0	0	0	0
mir5374	0	0	0	0	0	0	0	0	0	0
mir9766	0	0	0	0	0	0	0	0	0	0
mir4416	0	1	0	0	0	0	0	0	0	0
mir9722	0	0	0	0	0	0	0	0	0	0
mir159	0	1	1	1	0	0	0	1	0	0
mir4407	1	1	0	0	0	0	0	0	0	0
mir5041	0	1	0	0	0	0	0	0	0	0
mir1536	1	0	0	0	0	0	0	0	0	0
mir160	0	1	0	1	1	0	0	0	0	0
mir9752	0	0	0	0	0	0	0	0	0	0
