# Supplementary material for: A Multi-Level Iterative Bi-Clustering Method for Discovering miRNA Co-regulation Network of Abiotic Stress Tolerance in Soybeans
Source: Front Plant Sci. 2022 Apr 7;13:860791. doi: 10.3389/fpls.2022.860791 (PMC9021755; doi:10.3389/fpls.2022.860791)
Supplement: Supplementary Table 8 — Top 5 soybean abiotic response MTRMs. [file Table_8.XLSX]

## Sheet: The screening results of soybea
The screening results of soybean MTRMs related to abiotic stress, drought and salt stress
Ensembl_Gene_ID	Ensembl_Ancestor_ID	drought_stress	acid_stress	cold_stress	salt_stress	heat_stress	abiotic_stress
GLYMA.01G004300	GLYMA01G00740	1	0	0	0	0	1
GLYMA.01G007800	GLYMA01G01120	0	0	0	0	1	1
GLYMA.01G008500	GLYMA01G01180	1	0	0	0	0	1
GLYMA.01G008700	GLYMA01G01210	0	0	1	0	0	1
GLYMA.01G009900	GLYMA01G01340	1	0	0	0	1	2
GLYMA.01G010200	GLYMA01G01370	1	0	0	0	0	1
GLYMA.01G011300	GLYMA01G01480	1	0	0	0	0	1
GLYMA.01G012300	GLYMA01G01590	1	0	0	0	0	1
GLYMA.01G023000	GLYMA01G02820	1	0	0	1	0	2
GLYMA.01G031700	GLYMA01G03830	0	0	0	0	1	1
GLYMA.01G033300	GLYMA01G04000	0	0	0	1	0	1
GLYMA.01G039200	GLYMA01G04610	1	0	0	0	0	1
GLYMA.01G043400	GLYMA01G05060	1	0	0	0	0	1
GLYMA.01G044100	GLYMA01G05160	1	0	0	1	0	2
GLYMA.01G044600	GLYMA01G05230	1	0	0	1	0	2
GLYMA.01G045100	GLYMA01G05340	1	0	0	0	0	1
GLYMA.01G045800	GLYMA01G05440	1	0	0	0	0	1
GLYMA.01G057100	GLYMA01G06970	0	0	0	0	1	1
GLYMA.01G061100	GLYMA01G07580	0	0	0	1	0	1
GLYMA.01G063000	GLYMA01G07930	0	0	0	0	1	1
GLYMA.01G069500	GLYMA01G09520	1	0	0	0	0	1
GLYMA.01G070400	GLYMA01G09900	1	0	0	0	0	1
GLYMA.01G076900	GLYMA01G15930	1	1	0	0	0	2
GLYMA.01G080500	GLYMA01G19420	0	1	0	0	0	1
GLYMA.01G083000	GLYMA01G20860	1	0	0	0	0	1
GLYMA.01G086900	GLYMA01G22160	0	1	0	1	0	2
GLYMA.01G089300	GLYMA01G22620	1	0	0	1	0	2
GLYMA.01G091400	GLYMA01G22880	0	0	0	1	0	1
GLYMA.01G096800	GLYMA01G12940	1	0	0	0	0	1
GLYMA.01G099800	GLYMA01G24530	1	0	0	0	0	1
GLYMA.01G106000	GLYMA01G26220	0	0	0	1	0	1
GLYMA.01G109300	GLYMA01G26950	0	0	0	0	1	1
GLYMA.01G116000	GLYMA01G28820	1	0	0	0	0	1
GLYMA.01G120400	GLYMA01G29630	0	0	0	1	0	1
GLYMA.01G127200	GLYMA01G31750	0	0	0	1	0	1
GLYMA.01G131500	GLYMA01G32400	0	0	0	0	1	1
GLYMA.01G132500	GLYMA01G32750	1	0	0	0	0	1
GLYMA.01G147700	GLYMA01G35030	0	0	0	1	0	1
GLYMA.01G151700	GLYMA01G35490	1	0	0	0	0	1
GLYMA.01G152700	GLYMA01G35600	1	0	0	0	0	1
GLYMA.01G152900	GLYMA01G35620	1	0	0	0	0	1
GLYMA.01G153200	GLYMA01G35650	1	0	0	0	0	1
GLYMA.01G168500	GLYMA01G37370	0	0	0	1	0	1
GLYMA.01G173200	GLYMA01G37890	1	0	0	0	0	1
GLYMA.01G177000	GLYMA01G38340	0	1	0	0	0	1
GLYMA.01G177400	GLYMA01G38381	0	1	0	0	0	1
GLYMA.01G178500	GLYMA01G38500	1	1	0	0	0	2
GLYMA.01G178800	GLYMA01G38530	1	0	0	0	0	1
GLYMA.01G180800	GLYMA01G38750	1	0	0	0	0	1
GLYMA.01G184500	GLYMA01G39110	0	0	0	1	0	1
GLYMA.01G185900	GLYMA01G39270	1	0	0	0	0	1
GLYMA.01G190600	GLYMA01G39780	0	0	0	1	0	1
GLYMA.01G192100	GLYMA01G39950	0	0	0	1	0	1
GLYMA.01G193600	GLYMA01G40130	0	0	0	1	0	1
GLYMA.01G202000	GLYMA01G41030	0	0	0	1	1	2
GLYMA.01G203100	GLYMA01G41150	0	0	0	0	1	1
GLYMA.01G203400	GLYMA01G41190	0	1	0	0	0	1
GLYMA.01G204400	GLYMA01G41290	0	0	0	1	0	1
GLYMA.01G205900	GLYMA01G41450	1	0	0	0	0	1
GLYMA.01G209500	GLYMA01G41820	0	0	0	0	1	1
GLYMA.01G213400	GLYMA01G42260	1	0	0	0	0	1
GLYMA.01G215100	GLYMA01G42420	1	0	0	1	1	3
GLYMA.01G215500	GLYMA01G42450	0	0	0	0	1	1
GLYMA.01G217900	GLYMA01G42680	1	0	0	0	0	1
GLYMA.01G219400	GLYMA01G42840	1	0	0	0	0	1
GLYMA.01G219900	GLYMA01G42900	1	0	0	0	0	1
GLYMA.01G223400	GLYMA01G43260	0	1	0	0	0	1
GLYMA.01G226000	GLYMA01G43560	1	0	0	0	0	1
GLYMA.01G228700	GLYMA01G43880	0	0	0	1	0	1
GLYMA.01G228900	GLYMA01G43900	0	0	0	1	0	1
GLYMA.01G230200	GLYMA01G44040	0	0	0	1	0	1
GLYMA.01G235600	GLYMA01G44600	0	0	0	1	1	2
GLYMA.01G236300	GLYMA01G44670	0	0	1	0	1	2
GLYMA.01G236500	GLYMA01G44690	0	0	0	1	1	2
GLYMA.01G238600	GLYMA01G44910	0	0	0	0	1	1
GLYMA.01G239600	GLYMA01G45020	0	0	0	1	0	1
GLYMA.01G240300	GLYMA01G45110	0	1	0	1	0	2
GLYMA.02G002000	GLYMA02G00440	1	1	0	0	0	2
GLYMA.02G002500	GLYMA02G00510	0	0	0	1	0	1
GLYMA.02G005200	GLYMA02G00780	0	0	0	0	1	1
GLYMA.02G010500	GLYMA02G01390	0	0	0	0	1	1
GLYMA.02G015800	GLYMA02G01930	0	0	0	0	1	1
GLYMA.02G016400	GLYMA02G01990	0	0	0	1	0	1
GLYMA.02G017100	GLYMA02G02070	1	0	0	0	0	1
GLYMA.02G018800	GLYMA02G02240	1	0	0	0	0	1
GLYMA.02G019100	GLYMA02G02290	1	0	0	0	0	1
GLYMA.02G027600	GLYMA02G03160	1	0	0	1	0	2
GLYMA.02G030700	GLYMA02G03520	0	0	0	1	0	1
GLYMA.02G034700	GLYMA02G03960	0	0	0	1	1	2
GLYMA.02G035000	GLYMA02G03990	1	0	0	0	0	1
GLYMA.02G035200	GLYMA02G04000	1	0	0	1	0	2
GLYMA.02G036500	GLYMA02G04150	1	0	0	0	0	1
GLYMA.02G037500	GLYMA02G04250	1	0	0	0	0	1
GLYMA.02G038000	GLYMA02G04310	1	0	0	0	0	1
GLYMA.02G041800	GLYMA02G04750	0	0	0	1	0	1
GLYMA.02G047400	GLYMA02G05320	1	0	0	0	0	1
GLYMA.02G047600	GLYMA02G05350	1	0	0	0	0	1
GLYMA.02G048700	GLYMA02G05480	0	0	0	1	0	1
GLYMA.02G051800	GLYMA02G05800	0	0	0	1	0	1
GLYMA.02G057400	GLYMA02G06400	0	0	0	1	0	1
GLYMA.02G059500	GLYMA02G06650	0	0	0	1	0	1
GLYMA.02G061100	GLYMA02G06830	1	0	0	0	0	1
GLYMA.02G064100	GLYMA02G07130	0	0	0	1	0	1
GLYMA.02G064400	GLYMA02G07150	0	0	0	1	0	1
GLYMA.02G064700	GLYMA02G07180	1	0	0	0	0	1
GLYMA.02G067400	GLYMA02G07430	1	0	0	0	0	1
GLYMA.02G078600	GLYMA02G08610	0	0	0	1	0	1
GLYMA.02G081100	GLYMA02G08950	1	0	0	0	1	2
GLYMA.02G082500	GLYMA02G09110	0	0	1	0	0	1
GLYMA.02G087400	GLYMA02G09600	0	1	0	0	1	2
GLYMA.02G090800	GLYMA02G10020	1	0	0	0	0	1
GLYMA.02G092700	GLYMA02G10250	1	0	0	0	0	1
GLYMA.02G096800	GLYMA02G10710	0	0	0	0	1	1
GLYMA.02G097400	GLYMA02G10770	0	0	0	0	1	1
GLYMA.02G099200	GLYMA02G11020	0	0	0	1	0	1
GLYMA.02G106100	GLYMA02G11800	0	0	0	1	0	1
GLYMA.02G106700	GLYMA02G11870	0	0	0	1	0	1
GLYMA.02G106800	GLYMA02G11880	1	0	0	1	0	2
GLYMA.02G108500	GLYMA02G12070	1	0	0	1	0	2
GLYMA.02G113800	GLYMA02G12680	1	0	0	0	0	1
GLYMA.02G116100	GLYMA02G12950	1	0	0	0	0	1
GLYMA.02G120900	GLYMA02G13330	1	0	0	0	1	2
GLYMA.02G124500	GLYMA02G13790	0	0	0	0	1	1
GLYMA.02G131700	GLYMA02G14880	1	0	0	0	0	1
GLYMA.02G133600	GLYMA02G15080	1	0	0	0	0	1
GLYMA.02G136200	GLYMA02G15390	0	0	1	0	0	1
GLYMA.02G138000	GLYMA02G15590	1	0	0	0	0	1
GLYMA.02G139500	GLYMA02G15760	0	0	0	0	1	1
GLYMA.02G143200	GLYMA02G16150	0	0	0	0	1	1
GLYMA.02G147400	GLYMA02G16630	1	0	0	0	0	1
GLYMA.02G148400	GLYMA02G16740	1	0	0	1	0	2
GLYMA.02G149700	GLYMA02G16850	1	0	0	0	0	1
GLYMA.02G150400	GLYMA02G16940	1	0	0	0	0	1
GLYMA.02G158700	GLYMA02G18380	1	0	0	1	0	2
GLYMA.02G160500	GLYMA02G19380	1	0	0	0	0	1
GLYMA.02G163300	GLYMA02G21350	0	0	0	0	1	1
GLYMA.02G167900	GLYMA02G26840	1	0	0	0	0	1
GLYMA.02G173900	GLYMA02G29360	0	0	0	0	1	1
GLYMA.02G182800	GLYMA02G31480	0	0	0	0	1	1
GLYMA.02G191500	GLYMA02G34760	0	0	0	0	1	1
GLYMA.02G195000	GLYMA02G35190	0	0	0	1	0	1
GLYMA.02G200700	GLYMA02G36110	0	0	0	0	1	1
GLYMA.02G202900	GLYMA02G36410	1	0	0	0	0	1
GLYMA.02G204000	GLYMA02G36530	0	0	0	0	1	1
GLYMA.02G204700	GLYMA02G36600	1	0	0	0	0	1
GLYMA.02G208000	GLYMA02G37020	0	1	0	0	0	1
GLYMA.02G214300	GLYMA02G37800	0	0	0	1	1	2
GLYMA.02G215700	GLYMA02G37990	1	0	0	0	1	2
GLYMA.02G222300	GLYMA02G38710	1	0	0	0	0	1
GLYMA.02G222400	GLYMA02G38730	1	0	0	0	0	1
GLYMA.02G226900	GLYMA02G39200	1	0	0	0	0	1
GLYMA.02G227000	GLYMA02G39210	0	0	0	1	0	1
GLYMA.02G227200	GLYMA02G39230	0	0	0	0	1	1
GLYMA.02G227700	GLYMA02G39280	1	0	0	1	0	2
GLYMA.02G228200	GLYMA02G39340	1	0	0	0	0	1
GLYMA.02G232600	GLYMA02G39870	0	0	0	1	0	1
GLYMA.02G238800	GLYMA02G40550	1	0	0	1	0	2
GLYMA.02G239600	GLYMA02G40650	1	0	0	0	0	1
GLYMA.02G241900	GLYMA02G40900	1	0	0	0	0	1
GLYMA.02G250700	GLYMA02G41810	0	0	0	1	1	2
GLYMA.02G254600	GLYMA02G42180	0	0	0	1	0	1
GLYMA.02G256000	GLYMA02G42300	1	0	0	1	0	2
GLYMA.02G257000	GLYMA02G42410	0	0	0	1	0	1
GLYMA.02G257400	GLYMA02G42450	1	0	0	0	0	1
GLYMA.02G267800	GLYMA02G43540	0	0	0	1	0	1
GLYMA.02G268000	GLYMA02G43560	1	0	0	0	1	2
GLYMA.02G269700	GLYMA02G43740	1	0	0	0	0	1
GLYMA.02G273400	GLYMA02G44100	0	0	0	0	1	1
GLYMA.02G282500	GLYMA02G45190	1	0	0	0	0	1
GLYMA.02G283300	GLYMA02G45260	0	0	0	1	0	1
GLYMA.02G288600	GLYMA02G45800	1	0	0	0	0	1
GLYMA.02G290200	GLYMA02G45960	0	0	0	0	1	1
GLYMA.02G291300	GLYMA02G46070	0	0	0	1	0	1
GLYMA.02G291500	GLYMA02G46100	0	0	0	1	0	1
GLYMA.02G296300	GLYMA02G46580	1	0	0	0	0	1
GLYMA.02G296400	GLYMA02G46590	1	0	0	0	0	1
GLYMA.02G298500	GLYMA02G46810	1	0	0	0	0	1
GLYMA.02G301000	GLYMA02G47060	0	0	0	0	1	1
GLYMA.02G301800	GLYMA02G47140	0	0	0	1	0	1
GLYMA.02G303000	GLYMA02G47280	1	0	0	0	0	1
GLYMA.02G303800	GLYMA02G47380	1	0	0	1	0	2
GLYMA.03G002100	GLYMA03G00440	1	0	0	0	0	1
GLYMA.03G005400	GLYMA03G00770	1	1	0	1	0	3
GLYMA.03G005600	GLYMA03G00790	0	0	0	1	1	2
GLYMA.03G005800	GLYMA03G00830	0	0	0	1	0	1
GLYMA.03G011200	GLYMA03G01320	0	0	0	0	1	1
GLYMA.03G014600	GLYMA03G01680	0	0	0	1	0	1
GLYMA.03G017100	GLYMA03G01910	0	0	0	1	0	1
GLYMA.03G020800	GLYMA03G02370	0	1	0	0	0	1
GLYMA.03G027500	GLYMA03G03200	1	0	0	0	0	1
GLYMA.03G034400	GLYMA03G04030	1	1	0	0	0	2
GLYMA.03G036500	GLYMA03G04450	1	0	0	0	0	1
GLYMA.03G036600	GLYMA03G04470	1	0	0	0	0	1
GLYMA.03G044500	GLYMA03G05510	1	0	0	1	0	2
GLYMA.03G045400	GLYMA03G05245	0	1	0	0	0	1
GLYMA.03G051400	GLYMA03G06620	1	0	0	0	0	1
GLYMA.03G062500	GLYMA03G08910	0	0	0	1	0	1
GLYMA.03G069400	GLYMA03G12240	1	0	0	0	0	1
GLYMA.03G070400	GLYMA03G17870	0	0	0	1	1	2
GLYMA.03G086200	GLYMA03G21690	0	0	0	0	1	1
GLYMA.03G086400	GLYMA03G21710	1	0	0	0	0	1
GLYMA.03G096300	GLYMA03G23740	1	0	0	0	0	1
GLYMA.03G101000	GLYMA03G24300	1	0	0	0	0	1
GLYMA.03G114600	GLYMA03G26740	1	0	0	0	0	1
GLYMA.03G114700	GLYMA03G26750	0	0	0	1	0	1
GLYMA.03G119500	GLYMA03G27380	1	0	0	0	0	1
GLYMA.03G120900	GLYMA03G27580	0	0	0	0	1	1
GLYMA.03G122300	GLYMA03G27770	0	1	0	0	0	1
GLYMA.03G123600	GLYMA03G27910	0	0	0	0	1	1
GLYMA.03G125400	GLYMA03G28080	0	0	1	0	0	1
GLYMA.03G126200	GLYMA03G28180	1	0	0	0	0	1
GLYMA.03G126600	GLYMA03G28210	1	0	0	1	0	2
GLYMA.03G127300	GLYMA03G28290	0	0	0	0	1	1
GLYMA.03G129700	GLYMA03G28530	0	0	0	0	1	1
GLYMA.03G130100	GLYMA03G28580	1	0	0	0	0	1
GLYMA.03G132700	GLYMA03G28850	1	0	0	0	0	1
GLYMA.03G132900	GLYMA03G28870	1	0	0	1	0	2
GLYMA.03G135700	GLYMA03G29180	0	0	0	1	0	1
GLYMA.03G137000	GLYMA03G29330	1	0	0	0	0	1
GLYMA.03G142900	GLYMA03G29880	0	0	0	0	1	1
GLYMA.03G147900	GLYMA03G30420	0	0	0	1	0	1
GLYMA.03G156700	GLYMA03G31310	1	0	0	0	1	2
GLYMA.03G156800	GLYMA03G31330	0	0	0	0	1	1
GLYMA.03G159100	GLYMA03G31580	1	0	0	0	0	1
GLYMA.03G159500	GLYMA03G31610	1	0	0	0	0	1
GLYMA.03G165800	GLYMA03G32270	0	0	0	1	0	1
GLYMA.03G166800	GLYMA03G32390	0	0	0	0	1	1
GLYMA.03G167800	GLYMA03G32500	0	0	0	1	0	1
GLYMA.03G167900	GLYMA03G32510	1	0	0	0	0	1
GLYMA.03G172400	GLYMA03G32970	0	0	0	0	1	1
GLYMA.03G172500	GLYMA03G32980	1	0	0	0	0	1
GLYMA.03G172700	GLYMA03G33000	1	0	0	0	1	2
GLYMA.03G172900	GLYMA03G33020	0	0	0	1	0	1
GLYMA.03G177500	GLYMA03G33470	0	0	0	1	0	1
GLYMA.03G183600	GLYMA03G34080	0	0	0	0	1	1
GLYMA.03G184300	GLYMA03G34150	0	0	0	0	1	1
GLYMA.03G187700	GLYMA03G34480	0	0	0	1	0	1
GLYMA.03G192300	GLYMA03G35020	1	0	0	0	0	1
GLYMA.03G201100	GLYMA03G35930	0	0	0	1	0	1
GLYMA.03G201300	GLYMA03G35990	1	0	0	1	0	2
GLYMA.03G201500	GLYMA03G35980	0	0	0	1	0	1
GLYMA.03G202900	GLYMA03G36130	0	0	0	1	0	1
GLYMA.03G213300	GLYMA03G37140	1	0	0	0	0	1
GLYMA.03G215100	GLYMA03G37320	0	0	0	1	0	1
GLYMA.03G218700	GLYMA03G37710	0	0	0	1	0	1
GLYMA.03G219100	GLYMA03G37760	0	0	0	0	1	1
GLYMA.03G222300	GLYMA03G38120	1	0	0	1	0	2
GLYMA.03G225200	GLYMA03G38410	0	1	0	0	0	1
GLYMA.03G226300	GLYMA03G38520	0	0	0	1	0	1
GLYMA.03G230000	GLYMA03G38930	1	0	0	0	0	1
GLYMA.03G230600	GLYMA03G38990	1	0	0	0	1	2
GLYMA.03G234600	GLYMA03G39420	1	0	0	0	0	1
GLYMA.03G237300	GLYMA03G39730	1	0	0	0	0	1
GLYMA.03G238100	GLYMA03G39810	1	0	0	0	0	1
GLYMA.03G241000	GLYMA03G40100	1	0	0	0	0	1
GLYMA.03G246300	GLYMA03G40640	0	0	0	0	1	1
GLYMA.03G251300	GLYMA03G41180	1	0	0	0	0	1
GLYMA.03G253500	GLYMA03G41420	0	1	0	1	1	3
GLYMA.03G255000	GLYMA03G41590	1	0	0	0	0	1
GLYMA.03G256200	GLYMA03G41700	0	1	0	0	0	1
GLYMA.03G256600	GLYMA03G41740	1	0	0	1	0	2
GLYMA.03G261800	GLYMA03G42260	0	1	0	1	1	3
GLYMA.03G262300	GLYMA03G42310	1	0	0	0	0	1
GLYMA.03G263200	GLYMA03G42410	1	0	0	0	0	1
GLYMA.04G001500	GLYMA04G00270	0	0	0	1	0	1
GLYMA.04G003200	GLYMA04G00450	0	0	0	1	0	1
GLYMA.04G004800	GLYMA04G00640	0	0	1	0	0	1
GLYMA.04G007700	GLYMA04G00960	1	0	0	0	0	1
GLYMA.04G011900	GLYMA04G01350	0	0	0	0	1	1
GLYMA.04G012300	GLYMA04G01380	0	0	1	0	0	1
GLYMA.04G015900	GLYMA04G01750	1	0	0	0	0	1
GLYMA.04G016800	GLYMA04G01840	1	0	0	0	1	2
GLYMA.04G017700	GLYMA04G01950	1	0	0	0	0	1
GLYMA.04G021200	GLYMA04G02340	1	1	0	0	0	2
GLYMA.04G036000	GLYMA04G03840	0	0	0	1	0	1
GLYMA.04G036200	GLYMA04G03860	1	0	0	0	0	1
GLYMA.04G038200	GLYMA04G04060	1	0	0	0	0	1
GLYMA.04G050400	GLYMA04G05320	1	0	0	0	0	1
GLYMA.04G051900	GLYMA04G05490	0	1	0	0	0	1
GLYMA.04G054400	GLYMA04G05720	0	0	0	1	1	2
GLYMA.04G058900	GLYMA04G06240	1	0	0	0	0	1
GLYMA.04G062200	GLYMA04G06610	0	0	0	0	1	1
GLYMA.04G064100	GLYMA04G06810	0	0	0	1	0	1
GLYMA.04G068800	GLYMA04G07330	0	0	0	0	1	1
GLYMA.04G076000	GLYMA04G08050	0	1	0	0	0	1
GLYMA.04G082900	GLYMA04G08800	0	0	0	1	0	1
GLYMA.04G087000	GLYMA04G09200	0	0	1	0	0	1
GLYMA.04G088000	GLYMA04G09290	1	0	0	0	0	1
GLYMA.04G104900	GLYMA04G11550	1	0	0	1	0	2
GLYMA.04G107500	GLYMA03G16600	0	0	0	1	0	1
GLYMA.04G108100	GLYMA03G16440	0	0	0	0	1	1
GLYMA.04G115500	GLYMA04G12830	1	0	0	0	0	1
GLYMA.04G116500	GLYMA04G12950	0	0	0	0	1	1
GLYMA.04G123900	GLYMA04G14810	1	0	0	0	0	1
GLYMA.04G135400	GLYMA04G17330	1	0	0	1	0	2
GLYMA.04G138600	GLYMA04G28560	1	0	0	1	0	2
GLYMA.04G147000	GLYMA04G20330	1	0	0	0	0	1
GLYMA.04G151600	GLYMA04G21910	0	0	0	0	1	1
GLYMA.04G156200	GLYMA04G24430	0	0	0	0	1	1
GLYMA.04G162600	GLYMA04G32440	1	0	0	0	0	1
GLYMA.04G167800	GLYMA04G33350	1	0	0	0	0	1
GLYMA.04G174400	GLYMA04G34330	1	0	0	0	0	1
GLYMA.04G174700	GLYMA04G34360	0	0	0	1	0	1
GLYMA.04G182000	GLYMA04G35330	1	0	0	0	0	1
GLYMA.04G184000	GLYMA04G35710	0	1	0	0	0	1
GLYMA.04G184500	GLYMA04G35770	0	0	0	1	0	1
GLYMA.04G185200	GLYMA04G35860	1	0	0	0	0	1
GLYMA.04G187600	GLYMA04G36150	0	0	0	0	1	1
GLYMA.04G190400	GLYMA04G36450	1	0	0	0	0	1
GLYMA.04G192600	GLYMA04G36770	0	0	0	0	1	1
GLYMA.04G192800	GLYMA04G36780	1	0	0	0	0	1
GLYMA.04G200700	GLYMA04G37770	0	0	0	0	1	1
GLYMA.04G200900	GLYMA04G37790	0	0	0	1	0	1
GLYMA.04G202100	GLYMA04G37910	0	0	0	1	0	1
GLYMA.04G202500	GLYMA04G37960	0	0	0	0	1	1
GLYMA.04G203200	GLYMA04G38040	0	0	0	1	0	1
GLYMA.04G211000	GLYMA04G38830	0	0	0	1	0	1
GLYMA.04G220600	GLYMA04G39860	0	0	0	1	0	1
GLYMA.04G222800	GLYMA04G40080	0	0	0	0	1	1
GLYMA.04G228400	GLYMA04G40650	0	0	0	0	1	1
GLYMA.04G229400	GLYMA04G40750	1	0	0	0	0	1
GLYMA.04G229500	GLYMA04G40760	1	0	0	0	0	1
GLYMA.04G229600	GLYMA04G40770	1	0	0	0	0	1
GLYMA.04G230600	GLYMA04G40880	1	0	0	0	0	1
GLYMA.04G236900	GLYMA04G41540	1	0	0	1	0	2
GLYMA.04G237300	GLYMA04G41600	1	0	0	0	0	1
GLYMA.04G245100	GLYMA04G42370	0	0	0	0	1	1
GLYMA.04G247600	GLYMA04G42660	0	0	0	1	0	1
GLYMA.04G247900	GLYMA04G42690	0	0	0	1	0	1
GLYMA.04G249000	GLYMA04G42800	0	1	0	0	0	1
GLYMA.04G251900	GLYMA04G43090	1	0	0	0	0	1
GLYMA.04G256100	GLYMA04G43540	0	0	0	0	1	1
GLYMA.05G016100	GLYMA05G07670	0	0	0	0	1	1
GLYMA.05G016500	GLYMA05G07630	0	0	0	1	0	1
GLYMA.05G021100	GLYMA05G00420	0	0	0	1	0	1
GLYMA.05G022500	GLYMA05G00570	1	0	0	0	0	1
GLYMA.05G025300	GLYMA05G00910	1	0	0	0	0	1
GLYMA.05G027100	GLYMA05G01090	1	0	0	0	0	1
GLYMA.05G028800	GLYMA05G01270	1	0	0	0	0	1
GLYMA.05G032200	GLYMA05G01640	1	0	0	0	0	1
GLYMA.05G035000	GLYMA05G01900	0	0	0	0	1	1
GLYMA.05G035200	GLYMA05G01920	0	0	0	1	0	1
GLYMA.05G039800	GLYMA05G02460	0	0	0	1	0	1
GLYMA.05G040300	GLYMA05G02510	0	1	0	0	0	1
GLYMA.05G040800	GLYMA05G02560	0	0	0	1	0	1
GLYMA.05G040900	GLYMA05G02570	1	0	0	0	0	1
GLYMA.05G044200	GLYMA05G02910	1	0	0	0	0	1
GLYMA.05G046000	GLYMA05G03110	0	1	0	0	0	1
GLYMA.05G048000	GLYMA05G03340	1	0	0	0	0	1
GLYMA.05G052000	GLYMA05G03810	1	0	0	0	0	1
GLYMA.05G055700	GLYMA05G04230	0	0	0	1	0	1
GLYMA.05G056100	GLYMA05G04270	0	0	0	1	0	1
GLYMA.05G056300	GLYMA05G04290	1	0	0	0	0	1
GLYMA.05G056400	GLYMA05G04300	1	0	0	0	0	1
GLYMA.05G066100	GLYMA05G05450	0	0	0	0	1	1
GLYMA.05G068400	GLYMA05G05780	1	0	0	0	1	2
GLYMA.05G070000	GLYMA05G06050	1	0	0	0	0	1
GLYMA.05G077100	GLYMA05G14760	1	0	0	1	1	3
GLYMA.05G082200	GLYMA05G09440	1	0	0	1	0	2
GLYMA.05G087100	GLYMA05G13330	1	0	0	0	1	2
GLYMA.05G089000	GLYMA05G11630	1	0	0	0	0	1
GLYMA.05G090600	GLYMA05G10390	1	0	0	1	0	2
GLYMA.05G096500	GLYMA05G20710	1	0	0	0	0	1
GLYMA.05G098800	GLYMA05G21280	1	0	0	0	0	1
GLYMA.05G101300	GLYMA05G21680	0	0	0	1	0	1
GLYMA.05G114900	GLYMA05G24110	0	0	0	0	1	1
GLYMA.05G119000	GLYMA05G24660	1	0	0	0	0	1
GLYMA.05G129700	GLYMA05G25980	0	0	1	0	0	1
GLYMA.05G132900	GLYMA05G26330	1	0	0	0	0	1
GLYMA.05G138700	GLYMA05G26960	1	0	0	0	0	1
GLYMA.05G139300	GLYMA05G27030	0	0	1	0	0	1
GLYMA.05G141900	GLYMA05G27360	0	0	0	1	0	1
GLYMA.05G147800	GLYMA05G28040	0	0	0	0	1	1
GLYMA.05G148900	GLYMA05G28150	0	0	0	1	0	1
GLYMA.05G150400	GLYMA05G28310	0	1	0	0	0	1
GLYMA.05G151200	GLYMA05G28390	0	0	0	0	1	1
GLYMA.05G153200	GLYMA05G28610	0	0	0	1	0	1
GLYMA.05G157300	GLYMA05G29000	1	0	0	0	0	1
GLYMA.05G163400	GLYMA05G29630	1	0	0	0	0	1
GLYMA.05G165100	GLYMA05G29820	1	0	0	1	0	2
GLYMA.05G167100	GLYMA05G30070	1	0	0	0	0	1
GLYMA.05G168400	GLYMA05G30200	0	1	0	0	0	1
GLYMA.05G169600	GLYMA05G30340	0	0	0	1	0	1
GLYMA.05G173100	GLYMA05G30670	0	0	0	0	1	1
GLYMA.05G174300	GLYMA05G30780	0	0	0	0	1	1
GLYMA.05G177000	GLYMA05G31070	0	0	0	1	0	1
GLYMA.05G178500	GLYMA05G31220	0	0	0	1	1	2
GLYMA.05G181000	GLYMA05G31490	0	0	0	0	1	1
GLYMA.05G184500	GLYMA05G31800	0	0	0	1	0	1
GLYMA.05G185900	GLYMA05G31960	1	0	0	0	0	1
GLYMA.05G188500	GLYMA05G32190	1	0	0	1	0	2
GLYMA.05G188600	GLYMA05G32200	0	0	0	1	1	2
GLYMA.05G194700	GLYMA05G32820	1	0	0	0	0	1
GLYMA.05G197400	GLYMA05G33140	1	0	0	0	0	1
GLYMA.05G198700	GLYMA05G33280	1	0	0	0	0	1
GLYMA.05G199000	GLYMA05G33310	1	0	0	0	0	1
GLYMA.05G200000	GLYMA05G33430	0	0	0	0	1	1
GLYMA.05G203000	GLYMA05G38290	1	0	0	0	1	2
GLYMA.05G204100	GLYMA05G38180	0	0	0	1	0	1
GLYMA.05G215300	GLYMA05G37030	0	0	0	0	1	1
GLYMA.05G218400	GLYMA05G36710	0	1	0	0	0	1
GLYMA.05G222300	GLYMA05G36320	0	0	0	0	1	1
GLYMA.05G223800	GLYMA05G36160	1	0	0	0	0	1
GLYMA.05G224000	GLYMA05G36140	0	0	0	0	1	1
GLYMA.05G235300	GLYMA05G34980	1	0	0	0	0	1
GLYMA.05G235500	GLYMA05G34960	0	0	0	1	0	1
GLYMA.05G237000	GLYMA05G34790	1	0	0	0	0	1
GLYMA.05G238800	GLYMA05G34600	0	0	0	0	1	1
GLYMA.05G240100	GLYMA05G34490	1	0	0	0	0	1
GLYMA.05G241500	GLYMA05G34320	0	0	0	0	1	1
GLYMA.05G242600	GLYMA05G34200	0	1	0	0	0	1
GLYMA.05G243200	GLYMA05G34140	0	0	0	0	1	1
GLYMA.05G245600	GLYMA05G33880	1	0	0	0	0	1
GLYMA.05G246500	GLYMA05G33790	0	0	0	1	1	2
GLYMA.05G247700	GLYMA05G33650	1	0	0	0	0	1
GLYMA.05G248600	GLYMA05G33540	0	0	0	1	0	1
GLYMA.06G003300	GLYMA06G00560	1	0	0	0	0	1
GLYMA.06G007500	GLYMA06G00990	1	0	0	0	0	1
GLYMA.06G010600	GLYMA06G01280	0	0	0	0	1	1
GLYMA.06G012200	GLYMA06G01430	1	0	0	0	1	2
GLYMA.06G012500	GLYMA06G01460	1	0	0	0	0	1
GLYMA.06G013800	GLYMA06G01620	1	0	0	0	0	1
GLYMA.06G015900	GLYMA06G01850	1	0	0	0	0	1
GLYMA.06G016500	GLYMA06G01920	0	0	0	0	1	1
GLYMA.06G017500	GLYMA06G02000	0	0	0	0	1	1
GLYMA.06G030400	GLYMA06G03340	0	0	0	1	0	1
GLYMA.06G031900	GLYMA06G03500	0	0	0	1	0	1
GLYMA.06G033800	GLYMA06G03680	1	0	0	0	0	1
GLYMA.06G036800	GLYMA06G04010	0	0	0	1	0	1
GLYMA.06G040600	GLYMA06G04360	0	0	0	0	1	1
GLYMA.06G044600	GLYMA06G04760	0	1	0	0	0	1
GLYMA.06G046400	GLYMA06G04930	1	0	0	0	0	1
GLYMA.06G047700	GLYMA06G05040	0	0	0	1	0	1
GLYMA.06G052000	GLYMA06G05460	0	0	0	1	0	1
GLYMA.06G056400	GLYMA06G05900	1	0	0	0	0	1
GLYMA.06G060200	GLYMA06G06370	1	1	0	0	0	2
GLYMA.06G063900	GLYMA06G06770	1	0	0	0	0	1
GLYMA.06G072400	GLYMA06G07600	0	1	0	0	0	1
GLYMA.06G076100	GLYMA06G07990	0	0	0	1	0	1
GLYMA.06G077700	GLYMA06G08180	0	0	0	1	0	1
GLYMA.06G084200	GLYMA06G08860	0	0	0	1	0	1
GLYMA.06G084300	GLYMA06G08880	0	0	0	1	0	1
GLYMA.06G086000	GLYMA06G09020	1	0	0	0	0	1
GLYMA.06G086600	GLYMA06G09100	0	0	0	1	0	1
GLYMA.06G087200	GLYMA06G09160	1	0	0	0	1	2
GLYMA.06G087800	GLYMA06G09220	0	0	0	1	0	1
GLYMA.06G088600	GLYMA06G09320	0	0	0	0	1	1
GLYMA.06G089700	GLYMA06G09420	1	0	0	0	0	1
GLYMA.06G090800	GLYMA06G09520	0	1	0	0	1	2
GLYMA.06G094300	GLYMA06G09880	1	0	0	0	0	1
GLYMA.06G097300	GLYMA06G10190	1	0	0	0	0	1
GLYMA.06G097600	GLYMA06G10220	0	0	0	0	1	1
GLYMA.06G098900	GLYMA06G10380	1	0	0	0	0	1
GLYMA.06G105900	GLYMA06G11120	0	0	0	1	0	1
GLYMA.06G106200	GLYMA06G11150	0	0	0	0	1	1
GLYMA.06G106800	GLYMA06G11210	0	0	0	1	0	1
GLYMA.06G106900	GLYMA06G11220	0	0	0	0	1	1
GLYMA.06G108100	GLYMA06G11330	0	0	0	1	0	1
GLYMA.06G109400	GLYMA06G11460	0	0	0	0	1	1
GLYMA.06G116200	GLYMA06G12250	0	0	0	1	0	1
GLYMA.06G117900	GLYMA06G12410	1	0	0	0	0	1
GLYMA.06G119700	GLYMA06G12570	1	0	0	1	0	2
GLYMA.06G121100	GLYMA06G12680	0	0	0	0	1	1
GLYMA.06G123700	GLYMA06G12890	1	0	1	1	0	3
GLYMA.06G123800	GLYMA06G12900	0	0	0	1	0	1
GLYMA.06G133600	GLYMA06G13870	0	0	0	0	1	1
GLYMA.06G134600	GLYMA06G13960	1	0	0	0	0	1
GLYMA.06G135100	GLYMA06G14020	1	0	0	0	0	1
GLYMA.06G136500	GLYMA06G14140	0	0	0	0	1	1
GLYMA.06G136800	GLYMA06G14170	0	0	0	1	0	1
GLYMA.06G137000	GLYMA06G14190	1	0	0	1	0	2
GLYMA.06G143000	GLYMA06G14820	1	0	0	1	0	2
GLYMA.06G143400	GLYMA06G14860	0	0	0	1	1	2
GLYMA.06G144100	GLYMA06G14920	1	0	0	0	1	2
GLYMA.06G145300	GLYMA06G15030	1	0	0	1	0	2
GLYMA.06G145700	GLYMA06G15070	0	0	0	1	0	1
GLYMA.06G147600	GLYMA06G15270	1	0	0	0	0	1
GLYMA.06G153200	GLYMA06G15870	0	0	0	1	0	1
GLYMA.06G156600	GLYMA06G16340	0	0	0	0	1	1
GLYMA.06G158400	GLYMA06G16600	0	0	0	1	0	1
GLYMA.06G160200	GLYMA06G16790	1	0	0	0	1	2
GLYMA.06G162300	GLYMA06G17030	0	0	0	1	0	1
GLYMA.06G166800	GLYMA06G17520	1	0	0	1	0	2
GLYMA.06G175100	GLYMA06G18420	1	0	0	1	0	2
GLYMA.06G183100	GLYMA06G19460	1	0	0	0	0	1
GLYMA.06G183900	GLYMA06G19560	1	0	0	0	0	1
GLYMA.06G184200	GLYMA06G19590	0	0	0	1	0	1
GLYMA.06G186200	GLYMA06G19810	0	0	0	1	0	1
GLYMA.06G186300	GLYMA06G19820	1	0	0	0	0	1
GLYMA.06G187300	GLYMA06G19900	0	0	0	1	0	1
GLYMA.06G188900	GLYMA06G20070	0	0	0	1	0	1
GLYMA.06G189900	GLYMA06G20200	0	0	0	0	1	1
GLYMA.06G190300	GLYMA06G20240	1	0	0	0	0	1
GLYMA.06G191300	GLYMA06G20360	1	0	0	0	0	1
GLYMA.06G193000	GLYMA06G20660	1	0	0	0	0	1
GLYMA.06G193200	GLYMA06G20700	0	0	0	0	1	1
GLYMA.06G193600	GLYMA06G20800	1	0	0	0	0	1
GLYMA.06G196600	GLYMA06G21160	0	0	0	1	0	1
GLYMA.06G204100	GLYMA06G22210	1	0	0	0	0	1
GLYMA.06G211300	GLYMA06G23560	1	0	0	0	1	2
GLYMA.06G223500	GLYMA06G30000	0	0	0	0	1	1
GLYMA.06G223700	GLYMA06G30020	1	0	0	0	0	1
GLYMA.06G224200	GLYMA06G30340	1	0	0	0	0	1
GLYMA.06G225100	GLYMA06G30630	0	0	0	1	0	1
GLYMA.06G227500	GLYMA06G32700	1	0	0	0	0	1
GLYMA.06G236100	GLYMA06G35680	1	0	0	0	0	1
GLYMA.06G238100	GLYMA06G36140	0	0	1	0	0	1
GLYMA.06G238300	GLYMA06G36170	0	0	0	1	0	1
GLYMA.06G247100	GLYMA06G38160	1	0	0	0	0	1
GLYMA.06G254500	GLYMA06G39740	0	0	0	1	0	1
GLYMA.06G258900	GLYMA06G40670	1	0	0	0	0	1
GLYMA.06G259400	GLYMA06G40710	0	0	0	1	0	1
GLYMA.06G259800	GLYMA06G40740	1	0	0	0	0	1
GLYMA.06G260200	GLYMA06G40790	0	0	0	1	0	1
GLYMA.06G265500	GLYMA06G41500	1	0	0	0	0	1
GLYMA.06G268500	GLYMA06G41866	0	1	0	0	0	1
GLYMA.06G269700	GLYMA06G42080	0	0	0	1	0	1
GLYMA.06G282000	GLYMA06G43430	1	0	0	0	0	1
GLYMA.06G285300	GLYMA06G43830	0	0	0	1	0	1
GLYMA.06G289600	GLYMA06G44360	0	0	0	1	0	1
GLYMA.06G292200	GLYMA06G44730	0	0	0	1	0	1
GLYMA.06G292400	GLYMA06G44750	1	0	0	0	0	1
GLYMA.06G298100	GLYMA06G45310	0	0	0	0	1	1
GLYMA.06G300600	GLYMA06G45590	1	0	0	0	0	1
GLYMA.06G300900	GLYMA06G45620	0	0	0	1	0	1
GLYMA.06G302300	GLYMA06G45860	0	1	0	0	0	1
GLYMA.06G319700	GLYMA06G47780	1	0	0	0	0	1
GLYMA.06G320500	GLYMA06G47860	0	0	0	0	1	1
GLYMA.06G324300	GLYMA06G48260	0	0	0	0	1	1
GLYMA.06G325300	GLYMA06G48360	0	0	0	0	1	1
GLYMA.07G001300	GLYMA07G00330	0	0	0	0	1	1
GLYMA.07G001800	GLYMA07G00380	1	0	0	0	0	1
GLYMA.07G005200	GLYMA07G00730	1	0	0	0	0	1
GLYMA.07G006300	GLYMA07G00820	0	0	0	0	1	1
GLYMA.07G006800	GLYMA07G00886	0	0	1	0	0	1
GLYMA.07G009100	GLYMA07G01130	1	0	0	0	0	1
GLYMA.07G011300	GLYMA07G01350	0	0	0	0	1	1
GLYMA.07G015300	GLYMA07G01810	0	1	0	0	0	1
GLYMA.07G015800	GLYMA07G01860	0	0	0	1	0	1
GLYMA.07G028500	GLYMA07G03220	0	0	0	0	1	1
GLYMA.07G028800	GLYMA07G03250	1	0	0	0	0	1
GLYMA.07G034800	GLYMA07G03910	0	0	0	1	0	1
GLYMA.07G036200	GLYMA07G04050	0	0	0	1	0	1
GLYMA.07G039700	GLYMA07G04460	1	0	1	1	0	3
GLYMA.07G039800	GLYMA07G04470	0	0	0	1	0	1
GLYMA.07G040100	GLYMA07G04500	1	0	0	0	0	1
GLYMA.07G047200	GLYMA07G05280	1	0	0	0	0	1
GLYMA.07G047600	GLYMA07G05320	1	0	0	0	0	1
GLYMA.07G048100	GLYMA07G05370	0	0	0	1	0	1
GLYMA.07G048500	GLYMA07G05410	0	0	0	1	0	1
GLYMA.07G050300	GLYMA07G05620	0	0	1	0	0	1
GLYMA.07G054700	GLYMA07G06050	0	0	1	0	0	1
GLYMA.07G054800	GLYMA07G06060	0	0	0	1	0	1
GLYMA.07G055300	GLYMA07G06100	1	0	1	0	0	2
GLYMA.07G057200	GLYMA07G06300	0	0	0	1	0	1
GLYMA.07G059900	GLYMA07G06580	1	0	0	0	0	1
GLYMA.07G060900	GLYMA07G06680	0	0	0	1	0	1
GLYMA.07G062600	GLYMA07G06830	0	0	0	0	1	1
GLYMA.07G063600	GLYMA07G07100	1	0	0	0	0	1
GLYMA.07G065600	GLYMA07G07150	1	0	0	0	0	1
GLYMA.07G066900	GLYMA07G07280	1	0	0	0	0	1
GLYMA.07G067500	GLYMA07G07360	1	0	0	0	0	1
GLYMA.07G068300	GLYMA07G07420	1	0	0	0	0	1
GLYMA.07G072300	GLYMA07G07870	1	0	0	0	1	2
GLYMA.07G077000	GLYMA07G08360	1	0	0	0	0	1
GLYMA.07G080800	GLYMA07G08810	1	0	0	0	0	1
GLYMA.07G081600	GLYMA07G08910	1	0	0	0	0	1
GLYMA.07G081700	GLYMA07G08950	0	0	0	1	0	1
GLYMA.07G084400	GLYMA07G09270	1	0	0	0	1	2
GLYMA.07G087400	GLYMA07G09630	0	0	0	1	0	1
GLYMA.07G102900	GLYMA07G11600	0	0	0	1	1	2
GLYMA.07G112000	GLYMA07G14340	1	0	0	0	0	1
GLYMA.07G115500	GLYMA07G13780	1	0	0	0	0	1
GLYMA.07G126400	GLYMA07G15170	1	0	0	0	0	1
GLYMA.07G127100	GLYMA07G15270	0	0	0	1	0	1
GLYMA.07G136000	GLYMA07G16310	1	0	0	0	1	2
GLYMA.07G136500	GLYMA07G16400	0	0	0	1	0	1
GLYMA.07G140800	GLYMA07G16950	0	0	0	1	0	1
GLYMA.07G141300	GLYMA07G17000	0	0	0	1	0	1
GLYMA.07G141600	GLYMA07G17060	0	0	0	1	0	1
GLYMA.07G142000	GLYMA07G17110	0	0	0	1	0	1
GLYMA.07G142700	GLYMA07G17180	1	0	0	0	0	1
GLYMA.07G160500	GLYMA07G20400	0	0	0	0	1	1
GLYMA.07G163200	GLYMA07G21110	0	0	0	1	0	1
GLYMA.07G163600	GLYMA07G21150	1	0	0	0	0	1
GLYMA.07G168500	GLYMA07G25390	1	0	0	0	0	1
GLYMA.07G183100	GLYMA07G30170	1	0	0	0	0	1
GLYMA.07G183200	GLYMA07G30180	1	0	0	1	1	3
GLYMA.07G185400	GLYMA07G30430	1	0	0	0	0	1
GLYMA.07G186600	GLYMA07G30570	0	0	0	1	0	1
GLYMA.07G207300	GLYMA07G32860	1	0	0	0	0	1
GLYMA.07G211400	GLYMA07G33370	1	0	0	0	0	1
GLYMA.07G217900	GLYMA07G34190	1	0	0	0	0	1
GLYMA.07G218900	GLYMA07G34370	1	0	0	0	0	1
GLYMA.07G221600	GLYMA07G34710	0	0	0	0	1	1
GLYMA.07G222900	GLYMA07G34890	0	0	0	0	1	1
GLYMA.07G229000	GLYMA07G35620	0	0	0	0	1	1
GLYMA.07G233900	GLYMA07G36160	0	0	0	1	0	1
GLYMA.07G240000	GLYMA07G36870	0	0	0	1	0	1
GLYMA.07G242900	GLYMA07G37180	0	0	0	1	0	1
GLYMA.07G248400	GLYMA07G37770	1	0	1	1	0	3
GLYMA.07G253100	GLYMA07G38310	0	0	0	1	0	1
GLYMA.07G253700	GLYMA07G38390	1	0	0	0	0	1
GLYMA.07G257500	GLYMA07G38710	1	0	0	0	0	1
GLYMA.07G261500	GLYMA07G39130	0	0	0	1	0	1
GLYMA.07G267800	GLYMA07G39780	1	0	0	1	0	2
GLYMA.07G269500	GLYMA07G39960	1	0	0	0	0	1
GLYMA.07G271100	GLYMA07G40140	1	0	0	0	0	1
GLYMA.07G273600	GLYMA07G40340	0	0	0	1	0	1
GLYMA.08G002100	GLYMA08G00420	0	0	0	1	0	1
GLYMA.08G002600	GLYMA08G00480	0	0	0	1	0	1
GLYMA.08G005700	GLYMA08G00850	0	0	0	0	1	1
GLYMA.08G009800	GLYMA08G01290	0	0	0	1	0	1
GLYMA.08G009900	GLYMA08G01300	1	0	0	0	0	1
GLYMA.08G017300	GLYMA08G02050	0	0	0	1	0	1
GLYMA.08G019800	GLYMA08G02310	1	0	0	0	0	1
GLYMA.08G021900	GLYMA08G02580	1	0	0	0	0	1
GLYMA.08G024100	GLYMA08G02800	0	0	0	1	0	1
GLYMA.08G028300	GLYMA08G03200	0	0	0	0	1	1
GLYMA.08G030200	GLYMA08G03410	0	0	0	0	1	1
GLYMA.08G031200	GLYMA08G03510	0	0	0	0	1	1
GLYMA.08G032200	GLYMA08G03620	0	0	0	1	0	1
GLYMA.08G034400	GLYMA08G03850	1	0	0	1	0	2
GLYMA.08G034700	GLYMA08G03880	1	0	0	0	0	1
GLYMA.08G035000	GLYMA08G03910	0	0	0	0	1	1
GLYMA.08G037900	GLYMA08G04230	0	0	0	1	0	1
GLYMA.08G039200	GLYMA08G04370	0	0	0	1	0	1
GLYMA.08G041800	GLYMA08G04640	1	0	0	0	0	1
GLYMA.08G042100	GLYMA08G04670	1	0	0	1	0	2
GLYMA.08G042600	GLYMA08G04730	1	0	0	0	0	1
GLYMA.08G042700	GLYMA08G04740	1	0	0	0	0	1
GLYMA.08G043000	GLYMA08G04770	1	0	0	1	0	2
GLYMA.08G045900	GLYMA08G05070	0	0	0	0	1	1
GLYMA.08G047100	GLYMA08G05190	1	0	0	0	0	1
GLYMA.08G051000	GLYMA08G05550	1	0	0	0	0	1
GLYMA.08G051100	GLYMA08G05560	0	0	0	1	0	1
GLYMA.08G053000	GLYMA08G05750	0	0	0	0	1	1
GLYMA.08G053600	GLYMA08G05820	0	0	0	0	1	1
GLYMA.08G057000	GLYMA08G06150	1	0	0	0	0	1
GLYMA.08G063800	GLYMA08G06820	1	0	0	0	0	1
GLYMA.08G071300	GLYMA08G07590	1	0	0	0	0	1
GLYMA.08G074000	GLYMA08G07880	1	0	0	0	1	2
GLYMA.08G082900	GLYMA08G08770	1	0	0	0	0	1
GLYMA.08G084300	GLYMA08G08910	0	0	0	0	1	1
GLYMA.08G084400	GLYMA08G08920	0	0	0	0	1	1
GLYMA.08G084600	GLYMA08G08940	1	0	0	0	0	1
GLYMA.08G084800	GLYMA08G08970	1	0	0	0	0	1
GLYMA.08G088900	GLYMA08G09400	0	0	0	1	0	1
GLYMA.08G090300	GLYMA08G09540	1	0	0	0	0	1
GLYMA.08G093900	GLYMA08G09940	1	0	0	0	0	1
GLYMA.08G094600	GLYMA08G10010	0	0	1	0	1	2
GLYMA.08G109500	GLYMA08G11610	0	1	0	1	1	3
GLYMA.08G109600	GLYMA08G11590	0	1	0	0	0	1
GLYMA.08G113600	GLYMA08G11980	0	0	0	1	0	1
GLYMA.08G125100	GLYMA08G13180	1	1	0	0	0	2
GLYMA.08G126700	GLYMA08G13350	0	1	0	0	0	1
GLYMA.08G126800	GLYMA08G13360	1	0	0	0	0	1
GLYMA.08G127700	GLYMA08G13450	1	0	0	0	0	1
GLYMA.08G127900	GLYMA08G13480	0	0	0	1	0	1
GLYMA.08G128100	GLYMA08G13510	0	0	1	1	0	2
GLYMA.08G131400	GLYMA08G13960	1	0	0	0	0	1
GLYMA.08G132800	GLYMA08G14130	1	0	0	0	0	1
GLYMA.08G135600	GLYMA08G14410	1	0	0	0	0	1
GLYMA.08G138200	GLYMA08G14670	0	0	0	1	0	1
GLYMA.08G138600	GLYMA08G14700	1	0	0	0	0	1
GLYMA.08G142400	GLYMA08G15050	1	0	0	1	0	2
GLYMA.08G156500	GLYMA08G16630	0	0	0	1	0	1
GLYMA.08G157700	GLYMA08G16770	0	0	0	0	1	1
GLYMA.08G159600	GLYMA08G16980	0	0	0	0	1	1
GLYMA.08G160800	GLYMA08G17100	1	0	0	0	0	1
GLYMA.08G161400	GLYMA08G17160	0	0	0	1	0	1
GLYMA.08G161600	GLYMA08G17180	0	0	0	1	0	1
GLYMA.08G165700	GLYMA08G17630	0	0	0	0	1	1
GLYMA.08G170900	GLYMA08G18190	1	0	0	0	0	1
GLYMA.08G172300	GLYMA08G18340	0	0	0	1	0	1
GLYMA.08G173300	GLYMA08G18460	1	0	0	0	0	1
GLYMA.08G176900	GLYMA08G18860	0	0	0	0	1	1
GLYMA.08G177400	GLYMA08G18910	0	0	0	0	1	1
GLYMA.08G179800	GLYMA08G19190	0	0	0	1	0	1
GLYMA.08G181000	GLYMA08G19290	0	0	0	1	1	2
GLYMA.08G184300	GLYMA08G19660	1	0	0	0	0	1
GLYMA.08G184600	GLYMA08G19690	0	0	0	0	1	1
GLYMA.08G189500	GLYMA08G20220	0	0	0	1	0	1
GLYMA.08G192300	GLYMA08G20520	1	0	0	1	0	2
GLYMA.08G199500	GLYMA08G21340	1	0	0	0	0	1
GLYMA.08G204600	GLYMA08G21880	1	0	0	0	0	1
GLYMA.08G204800	GLYMA08G21900	1	0	0	0	0	1
GLYMA.08G209600	GLYMA08G22400	0	0	0	1	0	1
GLYMA.08G211700	GLYMA08G22600	1	0	0	0	0	1
GLYMA.08G213900	GLYMA08G22840	1	0	0	0	0	1
GLYMA.08G214300	GLYMA08G22880	0	0	0	0	1	1
GLYMA.08G216900	GLYMA08G23190	0	0	0	0	1	1
GLYMA.08G218400	GLYMA08G23340	0	1	0	1	0	2
GLYMA.08G220500	GLYMA08G23590	0	0	0	1	0	1
GLYMA.08G221400	GLYMA08G23680	0	0	0	0	1	1
GLYMA.08G225000	GLYMA08G24070	1	0	0	0	0	1
GLYMA.08G226600	GLYMA08G24280	0	0	0	1	0	1
GLYMA.08G238100	GLYMA08G25950	0	0	0	0	1	1
GLYMA.08G244700	GLYMA08G26830	0	0	0	1	0	1
GLYMA.08G244800	GLYMA08G26840	0	0	0	1	0	1
GLYMA.08G245500	GLYMA08G26930	1	0	0	0	0	1
GLYMA.08G246300	GLYMA08G27000	1	0	0	0	0	1
GLYMA.08G246400	GLYMA08G27010	1	0	0	0	0	1
GLYMA.08G247700	GLYMA08G27210	1	0	0	0	0	1
GLYMA.08G251200	GLYMA08G27720	1	0	0	1	0	2
GLYMA.08G252500	GLYMA08G27980	0	0	0	0	1	1
GLYMA.08G254500	GLYMA08G28230	1	0	0	1	0	2
GLYMA.08G255300	GLYMA08G28380	1	0	0	0	0	1
GLYMA.08G259500	GLYMA08G29130	0	0	0	1	1	2
GLYMA.08G274400	GLYMA08G37270	1	0	0	0	0	1
GLYMA.08G281800	GLYMA08G38760	1	0	0	1	0	2
GLYMA.08G285900	GLYMA08G39390	1	0	0	1	0	2
GLYMA.08G288300	GLYMA08G39830	1	0	0	0	0	1
GLYMA.08G288600	GLYMA08G39870	0	1	0	0	0	1
GLYMA.08G290600	GLYMA08G40100	0	0	1	0	0	1
GLYMA.08G291600	GLYMA08G40210	0	0	0	0	1	1
GLYMA.08G293300	GLYMA08G40460	1	0	0	0	0	1
GLYMA.08G294800	GLYMA08G40620	1	0	0	0	0	1
GLYMA.08G295700	GLYMA08G40690	1	0	0	1	0	2
GLYMA.08G296000	GLYMA08G40730	1	0	0	0	0	1
GLYMA.08G297400	GLYMA08G40870	1	0	0	0	0	1
GLYMA.08G297900	GLYMA08G40920	0	0	0	1	0	1
GLYMA.08G298400	GLYMA08G40970	0	0	0	0	1	1
GLYMA.08G302600	GLYMA08G41460	1	0	0	0	0	1
GLYMA.08G303000	GLYMA08G41510	0	0	0	0	1	1
GLYMA.08G303800	GLYMA08G41570	1	0	0	1	0	2
GLYMA.08G304200	GLYMA08G41660	1	0	0	0	0	1
GLYMA.08G311400	GLYMA08G42430	1	0	0	0	1	2
GLYMA.08G316500	GLYMA08G42850	0	0	0	1	0	1
GLYMA.08G327400	GLYMA08G43940	0	0	0	0	1	1
GLYMA.08G328800	GLYMA08G44090	1	0	0	0	0	1
GLYMA.08G342000	GLYMA08G45580	0	1	0	0	0	1
GLYMA.08G350600	GLYMA08G46500	0	1	0	0	0	1
GLYMA.08G350800	GLYMA08G46520	0	0	0	0	1	1
GLYMA.08G351800	GLYMA08G46610	0	1	0	1	0	2
GLYMA.08G356100	GLYMA08G47090	0	0	0	0	1	1
GLYMA.08G364400	GLYMA08G47960	0	0	0	1	0	1
GLYMA.09G002500	GLYMA09G00480	0	0	0	1	0	1
GLYMA.09G003200	GLYMA09G00550	0	0	0	0	1	1
GLYMA.09G004400	GLYMA09G00670	1	0	0	0	0	1
GLYMA.09G005200	GLYMA09G00770	0	0	0	1	0	1
GLYMA.09G008100	GLYMA09G01080	1	0	0	0	1	2
GLYMA.09G011100	GLYMA09G01380	0	0	0	1	0	1
GLYMA.09G022400	GLYMA09G02600	0	0	0	1	0	1
GLYMA.09G024100	GLYMA09G02800	0	0	0	1	0	1
GLYMA.09G024500	GLYMA09G02840	0	0	0	0	1	1
GLYMA.09G025100	GLYMA09G02900	0	0	0	1	0	1
GLYMA.09G025300	GLYMA09G02920	0	0	0	1	0	1
GLYMA.09G026900	GLYMA09G03090	1	0	0	0	0	1
GLYMA.09G027900	GLYMA09G03230	1	0	0	1	1	3
GLYMA.09G028100	GLYMA09G03270	0	0	0	0	1	1
GLYMA.09G028400	GLYMA09G03300	0	0	0	1	0	1
GLYMA.09G030100	GLYMA09G03480	0	0	0	0	1	1
GLYMA.09G038500	GLYMA09G04330	0	1	0	0	0	1
GLYMA.09G041500	GLYMA09G04630	0	0	0	0	1	1
GLYMA.09G047300	GLYMA09G05240	0	0	1	0	0	1
GLYMA.09G047900	GLYMA09G05300	1	0	0	0	0	1
GLYMA.09G049100	GLYMA09G05440	0	0	0	1	0	1
GLYMA.09G050200	GLYMA09G05540	1	0	0	0	0	1
GLYMA.09G052600	GLYMA09G05820	1	0	0	0	0	1
GLYMA.09G052700	GLYMA09G05830	1	0	0	0	0	1
GLYMA.09G056300	GLYMA09G06250	0	0	0	0	1	1
GLYMA.09G065300	GLYMA09G07520	1	0	0	0	0	1
GLYMA.09G068400	GLYMA09G07960	0	0	0	0	1	1
GLYMA.09G070300	GLYMA09G08150	1	0	0	0	0	1
GLYMA.09G073600	GLYMA09G08550	1	0	0	0	0	1
GLYMA.09G075200	GLYMA09G08780	0	0	0	1	0	1
GLYMA.09G075500	GLYMA09G08850	0	1	0	0	0	1
GLYMA.09G077500	GLYMA09G09100	0	0	0	1	0	1
GLYMA.09G082300	GLYMA09G09850	0	0	0	0	1	1
GLYMA.09G086100	GLYMA09G10560	1	0	0	0	0	1
GLYMA.09G087400	GLYMA09G11360	1	0	0	0	0	1
GLYMA.09G093400	GLYMA09G12320	1	0	0	0	0	1
GLYMA.09G096800	GLYMA09G13220	0	0	0	1	0	1
GLYMA.09G103000	GLYMA09G15620	0	0	0	0	1	1
GLYMA.09G103400	GLYMA09G15680	1	0	0	0	0	1
GLYMA.09G110500	GLYMA09G16930	0	0	0	1	0	1
GLYMA.09G116300	GLYMA09G19730	1	0	0	1	0	2
GLYMA.09G116400	GLYMA09G19750	1	0	0	1	0	2
GLYMA.09G129500	GLYMA09G24110	1	0	0	0	0	1
GLYMA.09G131500	GLYMA09G24410	0	0	0	0	1	1
GLYMA.09G132200	GLYMA09G24530	0	0	0	1	0	1
GLYMA.09G138300	GLYMA09G25490	1	0	0	0	0	1
GLYMA.09G148700	GLYMA09G27410	0	0	0	1	0	1
GLYMA.09G154600	GLYMA09G28190	1	0	0	0	0	1
GLYMA.09G154700	GLYMA09G28200	1	0	0	0	0	1
GLYMA.09G155700	GLYMA09G28340	1	0	0	0	0	1
GLYMA.09G156700	GLYMA09G28460	0	0	0	1	0	1
GLYMA.09G160000	GLYMA09G28870	1	0	0	0	0	1
GLYMA.09G160500	GLYMA09G28930	0	1	0	0	0	1
GLYMA.09G163900	GLYMA09G29360	1	0	0	0	0	1
GLYMA.09G166300	GLYMA09G29630	0	0	0	1	0	1
GLYMA.09G167900	GLYMA09G29800	0	1	0	1	0	2
GLYMA.09G168500	GLYMA09G29860	0	0	0	1	0	1
GLYMA.09G168900	GLYMA09G29900	1	0	0	1	0	2
GLYMA.09G174200	GLYMA09G30460	1	0	0	1	0	2
GLYMA.09G176200	GLYMA09G30660	1	0	0	1	0	2
GLYMA.09G178200	GLYMA09G30930	0	0	1	0	0	1
GLYMA.09G185900	GLYMA09G31780	0	0	0	1	0	1
GLYMA.09G191700	GLYMA09G32430	1	0	0	0	0	1
GLYMA.09G192500	GLYMA09G32510	1	0	0	0	0	1
GLYMA.09G193300	GLYMA09G32600	0	0	1	0	0	1
GLYMA.09G200800	GLYMA09G33340	0	0	0	1	0	1
GLYMA.09G205700	GLYMA09G33820	1	1	0	1	0	3
GLYMA.09G206800	GLYMA09G33950	1	0	0	0	0	1
GLYMA.09G208300	GLYMA09G34140	0	1	0	0	0	1
GLYMA.09G210500	GLYMA09G34370	0	0	0	1	0	1
GLYMA.09G210900	GLYMA09G34410	1	0	0	0	0	1
GLYMA.09G211200	GLYMA09G34440	0	1	0	0	0	1
GLYMA.09G214400	GLYMA09G34760	1	0	0	0	0	1
GLYMA.09G215400	GLYMA09G34880	1	0	0	0	0	1
GLYMA.09G217300	GLYMA09G35130	0	0	0	1	0	1
GLYMA.09G217900	GLYMA09G35190	0	0	0	1	0	1
GLYMA.09G218500	GLYMA09G35240	1	0	0	0	0	1
GLYMA.09G218800	GLYMA09G35271	0	1	0	0	0	1
GLYMA.09G225700	GLYMA09G35990	1	0	0	0	0	1
GLYMA.09G231400	GLYMA09G36570	1	0	0	0	0	1
GLYMA.09G236500	GLYMA09G37120	0	0	0	1	0	1
GLYMA.09G236800	GLYMA09G37150	0	0	0	1	0	1
GLYMA.09G237600	GLYMA09G37220	0	0	1	0	0	1
GLYMA.09G238200	GLYMA09G37280	1	0	0	1	0	2
GLYMA.09G247500	GLYMA09G38300	0	1	0	0	0	1
GLYMA.09G248600	GLYMA09G38410	0	0	0	1	0	1
GLYMA.09G250400	GLYMA09G38570	0	1	0	0	0	1
GLYMA.09G250800	GLYMA09G38610	1	0	0	0	0	1
GLYMA.09G252600	GLYMA09G38800	1	0	0	0	0	1
GLYMA.09G258000	GLYMA09G39390	1	0	0	0	0	1
GLYMA.09G259200	GLYMA09G39530	1	0	0	0	0	1
GLYMA.09G271100	GLYMA09G40760	1	0	0	0	0	1
GLYMA.09G279000	GLYMA09G41560	0	1	0	0	0	1
GLYMA.09G280200	GLYMA09G41670	1	0	0	0	0	1
GLYMA.09G281900	GLYMA09G41850	0	0	0	1	0	1
GLYMA.09G282900	GLYMA09G41960	1	0	0	0	0	1
GLYMA.09G285100	GLYMA09G42210	1	0	0	0	0	1
GLYMA.10G001000	GLYMA10G00320	1	0	0	0	0	1
GLYMA.10G001700	GLYMA10G00430	1	1	0	0	0	2
GLYMA.10G002100	GLYMA10G00460	1	0	0	0	0	1
GLYMA.10G004300	GLYMA10G00680	1	0	0	0	0	1
GLYMA.10G005200	GLYMA10G00790	1	0	0	1	0	2
GLYMA.10G005700	GLYMA10G00840	1	0	0	0	0	1
GLYMA.10G007400	GLYMA10G01020	1	0	0	0	1	2
GLYMA.10G016100	GLYMA10G02030	1	0	0	0	0	1
GLYMA.10G016500	GLYMA10G02080	1	1	0	0	0	2
GLYMA.10G017000	GLYMA10G02130	0	0	0	1	0	1
GLYMA.10G018200	GLYMA10G02270	1	0	0	0	0	1
GLYMA.10G019000	GLYMA10G02370	0	0	0	1	0	1
GLYMA.10G019600	GLYMA10G02430	0	0	0	0	1	1
GLYMA.10G021600	GLYMA10G02640	1	0	0	0	0	1
GLYMA.10G024200	GLYMA10G02930	1	0	0	0	0	1
GLYMA.10G026600	GLYMA10G03200	1	0	0	0	0	1
GLYMA.10G032200	GLYMA10G03750	1	0	0	0	0	1
GLYMA.10G032400	GLYMA10G03770	1	0	0	0	0	1
GLYMA.10G032500	GLYMA10G03780	1	0	0	0	0	1
GLYMA.10G037700	GLYMA10G04350	0	0	0	1	0	1
GLYMA.10G039700	GLYMA10G04540	0	0	0	1	0	1
GLYMA.10G039900	GLYMA10G04560	1	0	0	0	0	1
GLYMA.10G042000	GLYMA10G04780	1	0	0	0	0	1
GLYMA.10G042100	GLYMA10G04790	1	0	0	0	0	1
GLYMA.10G045000	GLYMA10G05160	0	0	0	1	0	1
GLYMA.10G048500	GLYMA10G05560	0	0	0	1	1	2
GLYMA.10G051500	GLYMA10G05880	1	0	0	0	0	1
GLYMA.10G062200	GLYMA10G07090	1	0	0	0	0	1
GLYMA.10G063800	GLYMA10G07290	1	0	0	0	0	1
GLYMA.10G069500	GLYMA10G08010	0	0	0	1	0	1
GLYMA.10G070200	GLYMA10G08120	0	0	0	1	0	1
GLYMA.10G086800	GLYMA10G11000	1	0	0	0	0	1
GLYMA.10G097800	GLYMA10G20570	1	0	0	0	0	1
GLYMA.10G103000	GLYMA10G17570	0	0	0	0	1	1
GLYMA.10G107900	GLYMA10G15790	0	0	0	1	0	1
GLYMA.10G112400	GLYMA10G13870	0	0	0	1	0	1
GLYMA.10G117200	GLYMA10G22710	0	0	0	0	1	1
GLYMA.10G124800	GLYMA10G24620	1	0	0	0	1	2
GLYMA.10G127800	GLYMA10G25630	0	0	0	0	1	1
GLYMA.10G132300	GLYMA10G26690	0	1	1	0	0	2
GLYMA.10G138700	GLYMA10G27900	0	0	0	1	0	1
GLYMA.10G140900	GLYMA10G28100	0	0	0	0	1	1
GLYMA.10G142600	GLYMA10G28290	1	0	0	0	0	1
GLYMA.10G145200	GLYMA10G28600	0	0	0	0	1	1
GLYMA.10G145300	GLYMA10G28610	1	0	0	0	0	1
GLYMA.10G146900	GLYMA10G28810	0	0	0	0	1	1
GLYMA.10G147600	GLYMA10G28890	0	0	0	0	1	1
GLYMA.10G152200	GLYMA10G29280	0	1	0	0	0	1
GLYMA.10G154400	GLYMA10G29550	0	0	0	1	0	1
GLYMA.10G161400	GLYMA10G30330	0	0	0	1	0	1
GLYMA.10G163300	GLYMA10G30560	1	0	0	0	1	2
GLYMA.10G163400	GLYMA10G30570	0	0	0	0	1	1
GLYMA.10G168700	GLYMA10G31190	1	0	0	0	0	1
GLYMA.10G172700	GLYMA10G31590	1	0	0	1	0	2
GLYMA.10G177200	GLYMA10G32080	1	0	0	0	0	1
GLYMA.10G178400	GLYMA10G32190	0	1	0	1	0	2
GLYMA.10G179500	GLYMA10G32270	1	1	0	1	0	3
GLYMA.10G180000	GLYMA10G32330	1	0	0	0	1	2
GLYMA.10G180100	GLYMA10G32340	1	0	0	1	1	3
GLYMA.10G182800	GLYMA10G32610	0	0	0	1	0	1
GLYMA.10G183300	GLYMA10G32670	1	0	0	0	0	1
GLYMA.10G183900	GLYMA10G32750	1	0	0	0	0	1
GLYMA.10G187300	GLYMA10G33110	0	0	0	1	0	1
GLYMA.10G192900	GLYMA10G33650	1	0	0	1	0	2
GLYMA.10G193200	GLYMA10G33680	0	0	0	0	1	1
GLYMA.10G194000	GLYMA10G33790	0	0	0	1	1	2
GLYMA.10G194200	GLYMA10G33810	0	1	0	0	0	1
GLYMA.10G194300	GLYMA10G33820	1	0	0	0	0	1
GLYMA.10G200200	GLYMA10G34380	0	0	0	1	0	1
GLYMA.10G200800	GLYMA10G34460	0	0	0	0	1	1
GLYMA.10G204400	GLYMA10G34760	1	0	0	0	0	1
GLYMA.10G204500	GLYMA10G34750	0	0	0	0	1	1
GLYMA.10G205500	GLYMA10G34970	0	0	0	0	1	1
GLYMA.10G206300	GLYMA10G35040	0	0	0	1	0	1
GLYMA.10G210600	GLYMA10G35481	0	1	0	0	0	1
GLYMA.10G217700	GLYMA10G36180	0	0	0	0	1	1
GLYMA.10G217900	GLYMA10G36200	1	0	0	0	0	1
GLYMA.10G221000	GLYMA10G36550	0	0	0	1	0	1
GLYMA.10G221500	GLYMA10G36600	0	0	0	1	0	1
GLYMA.10G221600	GLYMA10G36610	1	0	0	0	0	1
GLYMA.10G227400	GLYMA10G37160	0	0	0	1	0	1
GLYMA.10G227800	GLYMA10G37210	0	0	0	0	1	1
GLYMA.10G236000	GLYMA10G38050	1	0	0	0	0	1
GLYMA.10G236200	GLYMA10G38070	0	1	0	0	0	1
GLYMA.10G239100	GLYMA10G38400	0	0	0	1	0	1
GLYMA.10G241500	GLYMA10G38640	0	0	0	1	0	1
GLYMA.10G242300	GLYMA10G38730	0	0	0	1	0	1
GLYMA.10G245200	GLYMA10G39050	1	0	0	0	0	1
GLYMA.10G246500	GLYMA10G39170	0	1	0	1	0	2
GLYMA.10G247200	GLYMA10G39230	1	0	0	0	0	1
GLYMA.10G249000	GLYMA10G39460	1	0	0	0	0	1
GLYMA.10G250300	GLYMA10G39610	0	0	0	1	0	1
GLYMA.10G251500	GLYMA10G39740	1	0	0	0	0	1
GLYMA.10G251900	GLYMA10G39780	0	0	0	0	1	1
GLYMA.10G255100	GLYMA10G40110	0	0	0	0	1	1
GLYMA.10G255800	GLYMA10G40190	0	0	0	1	0	1
GLYMA.10G258700	GLYMA10G40480	1	0	0	0	0	1
GLYMA.10G267200	GLYMA10G41330	0	0	0	0	1	1
GLYMA.10G268500	GLYMA10G41450	0	0	0	0	1	1
GLYMA.10G270800	GLYMA10G41680	0	0	0	0	1	1
GLYMA.10G277700	GLYMA10G42440	0	0	0	1	0	1
GLYMA.10G288300	GLYMA10G43440	0	0	0	1	1	2
GLYMA.10G290800	GLYMA10G43700	0	0	0	1	0	1
GLYMA.10G293500	GLYMA10G43990	1	0	0	0	0	1
GLYMA.10G294300	GLYMA10G44070	0	0	0	0	1	1
GLYMA.10G295300	GLYMA10G44170	0	0	0	1	0	1
GLYMA.11G001200	GLYMA11G00320	0	0	0	1	0	1
GLYMA.11G003600	GLYMA11G00590	1	0	0	0	0	1
GLYMA.11G003700	GLYMA11G00600	1	0	0	0	1	2
GLYMA.11G006600	GLYMA11G00890	1	0	0	0	0	1
GLYMA.11G008300	GLYMA11G01040	0	1	0	1	0	2
GLYMA.11G008500	GLYMA11G01060	0	0	1	0	0	1
GLYMA.11G011500	GLYMA11G01350	0	0	0	1	0	1
GLYMA.11G011800	GLYMA11G01380	0	0	0	1	0	1
GLYMA.11G013200	GLYMA11G01520	0	0	0	1	0	1
GLYMA.11G014900	GLYMA11G01710	0	1	0	0	0	1
GLYMA.11G017200	GLYMA11G01960	0	0	0	0	1	1
GLYMA.11G023200	GLYMA11G02530	0	0	0	0	1	1
GLYMA.11G024100	GLYMA11G02630	1	0	0	0	0	1
GLYMA.11G024700	GLYMA11G02690	0	0	0	0	1	1
GLYMA.11G028200	GLYMA11G03070	1	0	0	0	0	1
GLYMA.11G029800	GLYMA11G03250	1	0	0	1	0	2
GLYMA.11G031800	GLYMA11G03460	0	0	0	0	1	1
GLYMA.11G036900	GLYMA11G03970	1	0	0	0	0	1
GLYMA.11G043400	GLYMA11G04660	1	0	0	0	0	1
GLYMA.11G049600	GLYMA11G05300	1	0	0	0	0	1
GLYMA.11G051600	GLYMA11G05510	0	0	0	1	0	1
GLYMA.11G056100	GLYMA11G06000	1	0	0	0	0	1
GLYMA.11G062200	GLYMA11G06630	0	0	0	0	1	1
GLYMA.11G071400	GLYMA11G07590	0	0	0	0	1	1
GLYMA.11G073100	GLYMA11G07760	0	0	0	1	0	1
GLYMA.11G075400	GLYMA11G07990	1	0	0	0	0	1
GLYMA.11G075500	GLYMA11G08000	1	0	0	0	1	2
GLYMA.11G081500	GLYMA11G08640	1	0	0	0	0	1
GLYMA.11G083600	GLYMA11G08861	0	0	1	0	0	1
GLYMA.11G087700	GLYMA11G09290	1	0	0	1	0	2
GLYMA.11G091000	GLYMA11G09650	0	1	0	0	0	1
GLYMA.11G091400	GLYMA11G09690	1	0	0	0	0	1
GLYMA.11G093200	GLYMA11G09890	0	0	0	0	1	1
GLYMA.11G093500	GLYMA11G09920	0	0	0	0	1	1
GLYMA.11G093900	GLYMA11G09960	1	0	0	0	0	1
GLYMA.11G095700	GLYMA11G10140	0	0	0	1	1	2
GLYMA.11G096000	GLYMA11G10170	1	0	0	0	0	1
GLYMA.11G096400	GLYMA11G10210	1	0	0	0	0	1
GLYMA.11G097300	GLYMA11G10320	1	1	0	1	0	3
GLYMA.11G100300	GLYMA11G10660	0	0	0	0	1	1
GLYMA.11G104200	GLYMA11G11090	0	0	0	1	0	1
GLYMA.11G105700	GLYMA11G11270	0	0	0	1	0	1
GLYMA.11G106800	GLYMA11G11410	1	0	0	0	0	1
GLYMA.11G107300	GLYMA11G11470	1	0	0	0	0	1
GLYMA.11G113100	GLYMA11G12090	0	0	0	1	0	1
GLYMA.11G115000	GLYMA11G12260	0	0	0	0	1	1
GLYMA.11G120900	GLYMA11G12870	0	0	0	1	0	1
GLYMA.11G121800	GLYMA11G12980	0	0	1	0	0	1
GLYMA.11G121900	GLYMA11G12990	1	0	0	0	0	1
GLYMA.11G125400	GLYMA11G13380	0	0	0	1	0	1
GLYMA.11G127100	GLYMA11G13570	0	0	0	1	0	1
GLYMA.11G135900	GLYMA11G14410	1	0	0	0	0	1
GLYMA.11G136000	GLYMA11G14420	0	0	0	0	1	1
GLYMA.11G136200	GLYMA11G14460	1	0	0	1	0	2
GLYMA.11G136600	GLYMA11G14490	0	0	0	1	1	2
GLYMA.11G140000	GLYMA11G14900	0	0	0	1	0	1
GLYMA.11G141700	GLYMA11G15060	0	0	0	0	1	1
GLYMA.11G145500	GLYMA11G20490	1	0	0	1	0	2
GLYMA.11G146300	GLYMA11G20570	1	0	0	0	0	1
GLYMA.11G171400	GLYMA11G27480	0	1	0	1	0	2
GLYMA.11G176200	GLYMA11G26470	1	0	0	0	0	1
GLYMA.11G182100	GLYMA11G18810	1	0	0	0	0	1
GLYMA.11G192300	GLYMA11G19800	1	0	0	0	0	1
GLYMA.11G194700	GLYMA11G20040	1	0	0	0	0	1
GLYMA.11G195100	GLYMA11G20080	1	0	0	0	0	1
GLYMA.11G202700	GLYMA11G31810	0	0	0	0	1	1
GLYMA.11G204200	GLYMA11G31940	1	0	0	0	0	1
GLYMA.11G215500	GLYMA11G33560	1	0	0	0	0	1
GLYMA.11G216500	GLYMA11G33720	1	0	0	0	0	1
GLYMA.11G216900	GLYMA11G33760	1	0	0	0	0	1
GLYMA.11G221000	GLYMA11G34230	1	0	0	0	0	1
GLYMA.11G226800	GLYMA11G34890	1	0	0	0	0	1
GLYMA.11G228000	GLYMA11G35030	0	0	0	1	0	1
GLYMA.11G228300	GLYMA11G35080	1	0	0	1	0	2
GLYMA.11G232200	GLYMA11G35570	0	0	0	1	0	1
GLYMA.11G235400	GLYMA11G35910	0	0	0	0	1	1
GLYMA.11G235600	GLYMA11G35930	0	0	0	1	0	1
GLYMA.11G236200	GLYMA11G36000	0	0	0	1	1	2
GLYMA.11G236300	GLYMA11G36010	0	1	0	0	0	1
GLYMA.11G237200	GLYMA11G36090	0	0	0	0	1	1
GLYMA.11G238400	GLYMA11G36210	1	0	0	0	0	1
GLYMA.11G240400	GLYMA11G38100	1	0	0	0	0	1
GLYMA.11G242200	GLYMA11G37920	1	0	0	0	0	1
GLYMA.11G243000	GLYMA11G37820	0	0	0	0	1	1
GLYMA.11G243600	GLYMA11G37760	1	0	0	0	0	1
GLYMA.11G245400	GLYMA11G37580	1	0	0	0	0	1
GLYMA.11G247100	GLYMA11G37410	0	0	0	1	0	1
GLYMA.11G247900	GLYMA11G37330	0	0	0	1	0	1
GLYMA.11G248000	GLYMA11G37320	0	0	0	0	1	1
GLYMA.11G248400	GLYMA11G37280	1	0	0	0	0	1
GLYMA.11G250500	GLYMA11G37080	0	0	0	0	1	1
GLYMA.11G251100	GLYMA11G37010	1	0	0	0	0	1
GLYMA.11G251500	GLYMA11G36980	0	0	0	1	0	1
GLYMA.11G251900	GLYMA11G36930	0	0	0	1	0	1
GLYMA.11G253300	GLYMA11G36780	0	1	0	0	0	1
GLYMA.11G254800	GLYMA11G36610	0	1	0	0	0	1
GLYMA.11G255300	GLYMA11G36560	1	0	0	0	0	1
GLYMA.12G005200	GLYMA12G00790	1	0	0	0	0	1
GLYMA.12G009200	GLYMA12G01160	1	0	0	0	0	1
GLYMA.12G011700	GLYMA12G01420	0	0	0	1	0	1
GLYMA.12G013300	GLYMA12G01600	1	0	0	0	0	1
GLYMA.12G014200	GLYMA12G01680	1	0	0	1	1	3
GLYMA.12G015100	GLYMA12G01770	0	0	0	1	0	1
GLYMA.12G015400	GLYMA12G01790	1	0	0	0	0	1
GLYMA.12G015700	GLYMA12G01820	1	0	0	0	0	1
GLYMA.12G018000	GLYMA12G02050	1	0	0	0	0	1
GLYMA.12G019800	GLYMA12G02240	0	0	1	1	0	2
GLYMA.12G021800	GLYMA12G02460	0	0	0	1	0	1
GLYMA.12G023300	GLYMA12G02610	0	0	0	1	0	1
GLYMA.12G025400	GLYMA12G02850	1	0	0	0	0	1
GLYMA.12G028300	GLYMA12G03210	1	0	0	0	0	1
GLYMA.12G029300	GLYMA12G03300	0	0	0	1	0	1
GLYMA.12G030800	GLYMA12G03470	0	0	0	0	1	1
GLYMA.12G032400	GLYMA12G03620	1	0	0	0	0	1
GLYMA.12G039000	GLYMA12G04300	0	0	0	1	0	1
GLYMA.12G039200	GLYMA12G04320	0	0	1	1	0	2
GLYMA.12G039400	GLYMA12G04340	1	0	0	0	0	1
GLYMA.12G040400	GLYMA12G04420	1	0	0	0	0	1
GLYMA.12G043500	GLYMA12G04770	0	0	0	0	1	1
GLYMA.12G046800	GLYMA12G05080	1	0	0	0	0	1
GLYMA.12G047900	GLYMA12G05180	0	0	0	1	0	1
GLYMA.12G048400	GLYMA12G05230	0	0	0	1	0	1
GLYMA.12G052000	GLYMA12G05600	1	0	0	0	0	1
GLYMA.12G054500	GLYMA12G05830	1	0	0	0	1	2
GLYMA.12G055400	GLYMA12G05930	1	0	0	0	0	1
GLYMA.12G057400	GLYMA12G06130	1	0	0	0	0	1
GLYMA.12G059700	GLYMA12G06360	0	0	0	0	1	1
GLYMA.12G059900	GLYMA12G06380	1	0	0	0	0	1
GLYMA.12G062900	GLYMA12G06760	1	0	0	0	0	1
GLYMA.12G063600	GLYMA12G06850	0	0	0	1	0	1
GLYMA.12G064800	GLYMA12G07000	1	0	0	0	0	1
GLYMA.12G073300	GLYMA12G07800	1	0	0	0	0	1
GLYMA.12G074100	GLYMA12G07890	1	0	0	0	0	1
GLYMA.12G076200	GLYMA12G08110	0	0	0	1	0	1
GLYMA.12G076700	GLYMA12G08150	0	0	0	1	0	1
GLYMA.12G078400	GLYMA12G08330	0	1	0	0	0	1
GLYMA.12G079400	GLYMA12G08430	0	0	0	0	1	1
GLYMA.12G082100	GLYMA12G08740	1	0	0	0	0	1
GLYMA.12G085900	GLYMA12G09100	1	0	0	0	1	2
GLYMA.12G089800	GLYMA12G09550	0	0	0	1	0	1
GLYMA.12G095200	GLYMA12G10100	1	0	0	0	0	1
GLYMA.12G096100	GLYMA12G10230	1	0	0	0	0	1
GLYMA.12G098900	GLYMA12G10580	1	0	0	0	0	1
GLYMA.12G101500	GLYMA12G10920	1	0	0	0	0	1
GLYMA.12G109800	GLYMA12G12230	0	0	0	0	1	1
GLYMA.12G111100	GLYMA12G12340	0	0	0	1	0	1
GLYMA.12G116900	GLYMA12G13300	1	0	0	0	0	1
GLYMA.12G132200	GLYMA12G15850	0	0	0	1	0	1
GLYMA.12G147000	GLYMA12G22300	0	0	0	1	0	1
GLYMA.12G149100	GLYMA12G22880	1	0	0	0	0	1
GLYMA.12G158600	GLYMA12G20220	0	0	0	0	1	1
GLYMA.12G161300	GLYMA20G09810	1	0	0	0	0	1
GLYMA.12G171000	GLYMA12G29280	1	0	0	0	0	1
GLYMA.12G173200	GLYMA12G29590	0	0	0	1	0	1
GLYMA.12G173300	GLYMA12G29600	0	0	0	1	0	1
GLYMA.12G177500	GLYMA12G30100	1	0	0	0	0	1
GLYMA.12G178000	GLYMA12G30200	0	0	0	1	0	1
GLYMA.12G178800	GLYMA12G30260	1	0	0	0	0	1
GLYMA.12G181300	GLYMA12G30590	0	0	0	0	1	1
GLYMA.12G182700	GLYMA12G30780	0	0	0	0	1	1
GLYMA.12G190500	GLYMA12G31670	0	0	0	0	1	1
GLYMA.12G193600	GLYMA12G31980	0	1	0	0	0	1
GLYMA.12G194400	GLYMA12G32050	1	0	0	0	0	1
GLYMA.12G203700	GLYMA12G33080	1	0	0	0	0	1
GLYMA.12G206600	GLYMA12G33430	1	0	0	0	0	1
GLYMA.12G208800	GLYMA12G33640	1	0	0	0	0	1
GLYMA.12G210600	GLYMA12G33820	1	0	1	0	1	3
GLYMA.12G218500	GLYMA12G34690	0	0	0	1	0	1
GLYMA.12G219300	GLYMA12G34770	1	0	0	0	0	1
GLYMA.12G222200	GLYMA12G35050	1	0	0	0	0	1
GLYMA.12G222400	GLYMA12G35070	0	1	0	0	0	1
GLYMA.12G224600	GLYMA12G35320	0	0	0	1	0	1
GLYMA.12G225200	GLYMA12G35380	0	0	0	1	0	1
GLYMA.12G228800	GLYMA12G35780	0	0	0	1	0	1
GLYMA.12G229200	GLYMA12G35820	1	0	0	0	0	1
GLYMA.12G229400	GLYMA12G35840	0	0	0	0	1	1
GLYMA.12G236500	GLYMA12G36510	1	0	0	0	0	1
GLYMA.12G238400	GLYMA12G36716	0	1	0	0	0	1
GLYMA.13G001100	GLYMA13G10340	1	0	0	0	0	1
GLYMA.13G003200	GLYMA13G10640	1	0	0	0	0	1
GLYMA.13G028500	GLYMA13G14900	0	0	0	1	0	1
GLYMA.13G036000	GLYMA13G09390	0	0	0	0	1	1
GLYMA.13G037000	GLYMA13G09240	0	0	0	1	0	1
GLYMA.13G037100	GLYMA13G09220	0	1	0	0	0	1
GLYMA.13G041200	GLYMA13G08390	0	0	0	1	0	1
GLYMA.13G042300	GLYMA13G08070	1	0	0	0	0	1
GLYMA.13G049700	GLYMA13G07110	0	0	1	0	0	1
GLYMA.13G050200	GLYMA13G07060	0	0	0	0	1	1
GLYMA.13G051000	GLYMA13G06940	0	0	0	0	1	1
GLYMA.13G051100	GLYMA13G06930	0	1	0	0	0	1
GLYMA.13G051900	GLYMA13G06860	1	0	0	0	1	2
GLYMA.13G058600	GLYMA13G05920	1	0	0	0	0	1
GLYMA.13G061100	GLYMA13G05630	1	0	0	0	0	1
GLYMA.13G064300	GLYMA13G05230	0	0	1	0	0	1
GLYMA.13G065000	GLYMA13G05120	0	0	0	1	0	1
GLYMA.13G067500	GLYMA13G04850	1	0	0	0	0	1
GLYMA.13G068000	GLYMA13G04770	1	0	0	0	0	1
GLYMA.13G070900	GLYMA13G04410	0	0	0	0	1	1
GLYMA.13G071300	GLYMA13G04360	1	0	0	0	0	1
GLYMA.13G073200	GLYMA13G04050	1	0	0	0	0	1
GLYMA.13G076900	GLYMA13G03650	0	0	0	1	0	1
GLYMA.13G087100	GLYMA13G02080	0	0	0	1	0	1
GLYMA.13G088700	GLYMA13G01870	1	0	0	0	0	1
GLYMA.13G089200	GLYMA13G01810	0	1	0	0	0	1
GLYMA.13G089600	GLYMA13G01760	1	0	0	0	0	1
GLYMA.13G091000	GLYMA13G01580	0	0	0	1	0	1
GLYMA.13G092500	GLYMA13G01420	0	0	0	1	0	1
GLYMA.13G093800	GLYMA13G01290	1	1	0	0	0	2
GLYMA.13G095600	GLYMA13G01080	1	0	0	0	0	1
GLYMA.13G098100	GLYMA13G00820	0	0	0	1	0	1
GLYMA.13G099800	GLYMA13G00600	0	0	0	1	0	1
GLYMA.13G107900	GLYMA13G16770	0	0	0	1	0	1
GLYMA.13G110700	GLYMA13G17050	1	0	0	0	0	1
GLYMA.13G112200	GLYMA13G17220	1	0	0	0	0	1
GLYMA.13G114600	GLYMA13G17490	1	0	0	0	0	1
GLYMA.13G115500	GLYMA13G17580	1	0	0	0	0	1
GLYMA.13G119100	GLYMA13G17950	0	0	0	1	0	1
GLYMA.13G119400	GLYMA13G17980	1	0	0	0	0	1
GLYMA.13G122200	GLYMA13G18300	0	0	0	1	0	1
GLYMA.13G123000	GLYMA13G18400	0	0	0	1	0	1
GLYMA.13G123400	GLYMA13G18440	1	0	0	0	0	1
GLYMA.13G124200	GLYMA13G18540	0	0	0	1	0	1
GLYMA.13G127200	GLYMA13G18930	0	0	0	1	1	2
GLYMA.13G128300	GLYMA13G19040	1	0	0	0	0	1
GLYMA.13G129300	GLYMA13G19160	0	0	0	1	0	1
GLYMA.13G134600	GLYMA13G19740	0	0	0	0	1	1
GLYMA.13G135300	GLYMA13G19810	0	0	0	0	1	1
GLYMA.13G136300	GLYMA13G19910	0	0	0	1	0	1
GLYMA.13G137200	GLYMA13G20020	0	0	0	1	0	1
GLYMA.13G140100	GLYMA13G20330	1	0	0	0	0	1
GLYMA.13G145000	GLYMA13G20800	1	0	0	0	0	1
GLYMA.13G145200	GLYMA13G20830	1	0	0	1	1	3
GLYMA.13G152100	GLYMA13G21580	0	0	0	0	1	1
GLYMA.13G152900	GLYMA11G33110	0	0	0	1	0	1
GLYMA.13G158800	GLYMA13G22720	1	0	0	0	0	1
GLYMA.13G159600	GLYMA13G22810	1	0	0	0	0	1
GLYMA.13G161500	GLYMA13G23050	1	0	0	0	1	2
GLYMA.13G162900	GLYMA13G23180	0	0	0	0	1	1
GLYMA.13G167600	GLYMA13G23670	1	0	0	0	0	1
GLYMA.13G167900	GLYMA13G23700	0	0	0	0	1	1
GLYMA.13G169000	GLYMA13G23810	0	0	0	0	1	1
GLYMA.13G170600	GLYMA13G23950	1	0	0	0	0	1
GLYMA.13G176300	GLYMA13G24490	0	0	0	0	1	1
GLYMA.13G180400	GLYMA13G24880	1	0	0	0	0	1
GLYMA.13G191700	GLYMA13G26100	1	0	0	0	0	1
GLYMA.13G192900	GLYMA13G26220	1	0	0	0	0	1
GLYMA.13G199300	GLYMA13G26930	0	0	0	1	1	2
GLYMA.13G199800	GLYMA13G26990	1	0	0	0	0	1
GLYMA.13G200800	GLYMA13G27090	1	0	0	0	0	1
GLYMA.13G202300	GLYMA13G27230	1	0	0	0	1	2
GLYMA.13G204800	GLYMA13G27490	1	0	0	0	0	1
GLYMA.13G206500	GLYMA13G27650	0	0	0	1	1	2
GLYMA.13G206700	GLYMA13G27680	1	0	1	0	0	2
GLYMA.13G207300	GLYMA13G27750	0	0	0	1	0	1
GLYMA.13G208000	GLYMA13G27820	1	1	0	0	0	2
GLYMA.13G208200	GLYMA13G27840	0	1	0	0	0	1
GLYMA.13G210800	GLYMA13G28180	1	0	0	0	0	1
GLYMA.13G215000	GLYMA13G28630	1	0	0	0	0	1
GLYMA.13G238400	GLYMA13G31220	1	0	0	0	0	1
GLYMA.13G238700	GLYMA13G31250	1	0	0	0	0	1
GLYMA.13G249800	GLYMA13G32320	0	0	0	0	1	1
GLYMA.13G254500	GLYMA13G32750	0	0	0	0	1	1
GLYMA.13G255800	GLYMA13G32910	0	0	0	1	1	2
GLYMA.13G255900	GLYMA13G32920	0	1	0	1	0	2
GLYMA.13G259200	GLYMA13G33270	1	0	0	0	0	1
GLYMA.13G259500	GLYMA13G33300	0	0	1	0	0	1
GLYMA.13G264900	GLYMA13G33980	0	0	0	0	1	1
GLYMA.13G269100	GLYMA13G34420	1	0	0	0	0	1
GLYMA.13G269500	GLYMA13G34460	0	0	0	1	0	1
GLYMA.13G275400	GLYMA13G35060	0	0	0	1	1	2
GLYMA.13G276300	GLYMA13G35150	1	0	0	0	0	1
GLYMA.13G290400	GLYMA13G36640	1	0	0	0	0	1
GLYMA.13G292500	GLYMA13G36840	1	0	0	1	0	2
GLYMA.13G294300	GLYMA13G37010	1	0	0	0	0	1
GLYMA.13G308200	GLYMA13G38430	1	0	0	0	0	1
GLYMA.13G319400	GLYMA17G05330	0	0	0	0	1	1
GLYMA.13G326400	GLYMA13G40140	0	0	0	1	0	1
GLYMA.13G326500	GLYMA13G40150	1	0	0	0	0	1
GLYMA.13G327000	GLYMA13G40200	1	0	0	0	1	2
GLYMA.13G329700	GLYMA13G40470	0	0	0	0	1	1
GLYMA.13G331400	GLYMA13G40650	1	0	0	0	0	1
GLYMA.13G332700	GLYMA13G40780	1	0	0	0	0	1
GLYMA.13G333200	GLYMA13G40830	1	0	1	0	0	2
GLYMA.13G336300	GLYMA13G41130	1	1	0	0	0	2
GLYMA.13G337600	GLYMA13G41261	0	1	0	0	0	1
GLYMA.13G339000	GLYMA13G41390	0	0	0	0	1	1
GLYMA.13G341100	GLYMA13G41600	0	0	0	0	1	1
GLYMA.13G348400	GLYMA13G42440	0	0	0	1	0	1
GLYMA.13G354900	GLYMA13G43130	1	0	0	0	0	1
GLYMA.13G357100	GLYMA13G43350	0	0	0	1	0	1
GLYMA.13G357200	GLYMA13G43360	1	0	0	0	0	1
GLYMA.13G359500	GLYMA13G43630	0	0	0	0	1	1
GLYMA.13G360600	GLYMA13G43730	1	1	0	0	0	2
GLYMA.13G361200	GLYMA13G43800	0	0	0	1	0	1
GLYMA.13G361900	GLYMA13G43870	1	0	0	1	0	2
GLYMA.13G362200	GLYMA13G43910	1	0	0	0	1	2
GLYMA.13G365500	GLYMA13G44230	1	0	0	0	0	1
GLYMA.13G366800	GLYMA13G44360	0	0	0	0	1	1
GLYMA.13G367700	GLYMA13G44470	0	0	0	0	1	1
GLYMA.13G368900	GLYMA13G44620	0	0	0	1	0	1
GLYMA.13G371900	GLYMA13G44940	1	0	0	0	0	1
GLYMA.13G372000	GLYMA13G44950	0	0	0	0	1	1
GLYMA.14G004600	GLYMA14G00760	0	0	0	0	1	1
GLYMA.14G009700	GLYMA14G01330	1	0	0	0	0	1
GLYMA.14G010000	GLYMA14G01360	1	0	0	1	0	2
GLYMA.14G010900	GLYMA14G01470	1	0	0	0	1	2
GLYMA.14G011100	GLYMA14G01490	0	0	0	1	0	1
GLYMA.14G012900	GLYMA14G01670	0	0	0	1	0	1
GLYMA.14G015300	GLYMA14G01900	0	0	0	1	0	1
GLYMA.14G020200	GLYMA14G02380	0	0	0	0	1	1
GLYMA.14G021800	GLYMA14G02500	1	0	0	0	0	1
GLYMA.14G023300	GLYMA14G02660	1	0	0	1	0	2
GLYMA.14G023500	GLYMA14G02680	0	0	0	1	0	1
GLYMA.14G026400	GLYMA14G03000	0	0	0	1	0	1
GLYMA.14G028900	GLYMA14G03280	1	0	0	0	0	1
GLYMA.14G032900	GLYMA14G03710	0	0	0	1	0	1
GLYMA.14G037300	GLYMA14G04180	1	0	0	0	0	1
GLYMA.14G043500	GLYMA14G04780	0	0	0	0	1	1
GLYMA.14G045100	GLYMA14G04950	1	0	0	1	0	2
GLYMA.14G047200	GLYMA14G05170	1	0	0	0	0	1
GLYMA.14G048000	GLYMA14G05250	0	0	0	0	1	1
GLYMA.14G049700	GLYMA14G05430	0	0	0	1	0	1
GLYMA.14G050600	GLYMA14G05520	0	0	0	0	1	1
GLYMA.14G056900	GLYMA14G06170	1	0	0	0	0	1
GLYMA.14G057400	GLYMA14G06230	1	1	0	0	0	2
GLYMA.14G058900	GLYMA14G06420	1	0	0	0	0	1
GLYMA.14G061100	GLYMA14G06630	0	0	0	0	1	1
GLYMA.14G062100	GLYMA14G06740	1	0	0	0	0	1
GLYMA.14G075500	GLYMA14G08200	1	0	0	0	0	1
GLYMA.14G078600	GLYMA14G08560	0	0	0	1	0	1
GLYMA.14G079500	GLYMA14G08700	0	1	0	1	0	2
GLYMA.14G081500	GLYMA14G08920	0	0	0	1	0	1
GLYMA.14G083500	GLYMA14G09170	0	0	0	1	0	1
GLYMA.14G083700	GLYMA14G09190	0	0	1	1	0	2
GLYMA.14G087500	GLYMA14G09670	1	0	0	0	1	2
GLYMA.14G088900	GLYMA0092S00230	0	0	0	1	0	1
GLYMA.14G092800	GLYMA14G10620	0	1	0	0	0	1
GLYMA.14G099200	GLYMA14G11320	0	0	0	1	0	1
GLYMA.14G104900	GLYMA14G12220	1	0	0	0	0	1
GLYMA.14G121400	GLYMA14G27990	0	0	0	0	1	1
GLYMA.14G124700	GLYMA14G29360	1	0	0	0	0	1
GLYMA.14G131700	GLYMA14G16950	0	0	0	1	0	1
GLYMA.14G137200	GLYMA14G18380	1	0	0	0	0	1
GLYMA.14G143000	GLYMA14G21410	0	0	0	1	0	1
GLYMA.14G145200	GLYMA14G22170	0	0	0	1	0	1
GLYMA.14G152700	GLYMA14G24220	1	0	0	1	0	2
GLYMA.14G156300	GLYMA14G24810	0	0	0	0	1	1
GLYMA.14G156400	GLYMA14G24860	1	0	0	0	0	1
GLYMA.14G160600	GLYMA14G31370	0	0	0	1	0	1
GLYMA.14G162300	GLYMA14G32500	1	0	0	0	0	1
GLYMA.14G169300	GLYMA14G34210	1	0	0	1	0	2
GLYMA.14G174400	GLYMA14G35060	1	0	0	0	0	1
GLYMA.14G175000	GLYMA14G35160	0	0	0	0	1	1
GLYMA.14G176600	GLYMA14G35370	0	0	0	1	0	1
GLYMA.14G176900	GLYMA14G35410	0	0	0	0	1	1
GLYMA.14G182100	GLYMA14G36070	1	0	0	0	0	1
GLYMA.14G185700	GLYMA14G36420	1	0	0	0	0	1
GLYMA.14G185800	GLYMA14G36430	1	0	0	0	0	1
GLYMA.14G188500	GLYMA14G36750	1	0	0	0	0	1
GLYMA.14G189300	GLYMA14G36840	1	0	0	0	0	1
GLYMA.14G189900	GLYMA14G36880	0	0	0	1	0	1
GLYMA.14G190400	GLYMA14G36930	0	0	0	0	1	1
GLYMA.14G193700	GLYMA14G37280	0	0	0	1	1	2
GLYMA.14G194100	GLYMA14G37330	0	0	0	1	0	1
GLYMA.14G205000	GLYMA14G38561	0	1	0	0	0	1
GLYMA.14G208300	GLYMA14G38920	0	0	0	1	0	1
GLYMA.14G211300	GLYMA14G39190	0	0	0	0	1	1
GLYMA.14G212700	GLYMA14G39350	1	0	0	0	0	1
GLYMA.14G217200	GLYMA14G40580	1	0	0	0	0	1
GLYMA.14G222700	GLYMA14G39910	0	0	0	1	0	1
GLYMA.14G223400	GLYMA14G39820	1	0	0	1	1	3
GLYMA.14G224000	GLYMA14G39760	0	0	0	1	0	1
GLYMA.15G002200	GLYMA15G00450	0	0	0	1	0	1
GLYMA.15G005000	GLYMA15G00730	0	0	0	1	0	1
GLYMA.15G008300	GLYMA15G01100	1	0	0	0	0	1
GLYMA.15G009500	GLYMA15G01220	1	0	0	0	0	1
GLYMA.15G011900	GLYMA15G01470	0	1	0	1	0	2
GLYMA.15G012000	GLYMA15G01490	0	0	0	1	0	1
GLYMA.15G013300	GLYMA15G01610	1	1	0	0	0	2
GLYMA.15G015100	GLYMA15G01820	0	0	0	1	0	1
GLYMA.15G016800	GLYMA15G01990	0	0	0	1	0	1
GLYMA.15G018100	GLYMA15G02090	0	0	0	1	0	1
GLYMA.15G026500	GLYMA15G03050	0	0	0	1	0	1
GLYMA.15G027000	GLYMA15G03120	0	0	0	0	1	1
GLYMA.15G029100	GLYMA15G03350	1	0	0	0	0	1
GLYMA.15G030100	GLYMA15G03460	1	0	0	1	0	2
GLYMA.15G038000	GLYMA15G04280	0	1	0	0	0	1
GLYMA.15G054700	GLYMA15G06020	1	0	0	0	0	1
GLYMA.15G056100	GLYMA15G06160	0	0	0	0	1	1
GLYMA.15G064700	GLYMA15G07040	0	0	0	0	1	1
GLYMA.15G067700	GLYMA15G07330	1	0	0	0	0	1
GLYMA.15G068800	GLYMA15G07450	0	0	0	1	0	1
GLYMA.15G072400	GLYMA15G07850	0	0	0	0	1	1
GLYMA.15G074900	GLYMA15G08130	1	0	0	0	0	1
GLYMA.15G076200	GLYMA15G08270	0	0	1	0	0	1
GLYMA.15G083500	GLYMA15G08960	1	0	0	0	0	1
GLYMA.15G088000	GLYMA15G09430	0	0	0	0	1	1
GLYMA.15G088500	GLYMA15G09490	0	0	0	0	1	1
GLYMA.15G090300	GLYMA15G09700	0	0	0	1	0	1
GLYMA.15G091000	GLYMA15G09750	0	0	0	0	1	1
GLYMA.15G095700	GLYMA15G10260	0	0	0	1	0	1
GLYMA.15G097700	GLYMA15G10440	0	0	0	1	0	1
GLYMA.15G100300	GLYMA15G10710	1	0	0	0	0	1
GLYMA.15G101600	GLYMA15G10840	0	1	0	0	0	1
GLYMA.15G102000	GLYMA15G10890	1	0	0	0	0	1
GLYMA.15G103700	GLYMA15G11030	1	0	0	0	0	1
GLYMA.15G105800	GLYMA15G11260	0	0	0	0	1	1
GLYMA.15G105900	GLYMA15G11270	0	0	1	0	0	1
GLYMA.15G107900	GLYMA15G11490	1	0	0	0	0	1
GLYMA.15G108000	GLYMA15G11500	1	0	0	0	0	1
GLYMA.15G110200	GLYMA15G11670	0	0	0	1	0	1
GLYMA.15G115500	GLYMA15G12230	0	0	0	0	1	1
GLYMA.15G117900	GLYMA15G12480	1	0	0	0	0	1
GLYMA.15G123000	GLYMA15G12930	1	0	0	0	0	1
GLYMA.15G124400	GLYMA15G13060	0	0	0	1	0	1
GLYMA.15G127600	GLYMA15G13370	0	1	0	0	0	1
GLYMA.15G128400	GLYMA15G13470	0	0	0	0	1	1
GLYMA.15G130500	GLYMA15G13710	1	0	0	0	0	1
GLYMA.15G131200	GLYMA15G13865	0	1	0	0	0	1
GLYMA.15G146800	GLYMA15G15690	0	0	0	0	1	1
GLYMA.15G154900	GLYMA15G16570	0	0	0	1	1	2
GLYMA.15G156400	GLYMA15G16810	0	0	0	1	0	1
GLYMA.15G158900	GLYMA15G17070	0	0	0	0	1	1
GLYMA.15G172600	GLYMA15G18860	0	0	0	1	0	1
GLYMA.15G176300	GLYMA15G19390	0	0	0	1	0	1
GLYMA.15G182600	GLYMA15G20180	1	0	0	0	0	1
GLYMA.15G184900	GLYMA15G20670	0	0	0	1	0	1
GLYMA.15G189200	GLYMA15G21610	1	0	0	0	0	1
GLYMA.15G189700	GLYMA15G21830	0	0	0	1	0	1
GLYMA.15G194600	GLYMA15G22820	1	0	0	1	0	2
GLYMA.15G202000	GLYMA15G24120	1	0	0	0	0	1
GLYMA.15G203100	GLYMA15G24680	1	0	0	0	1	2
GLYMA.15G206800	GLYMA15G25060	1	0	0	1	0	2
GLYMA.15G221600	GLYMA15G34770	0	0	0	1	0	1
GLYMA.15G230900	GLYMA15G36990	0	0	0	1	0	1
GLYMA.15G233100	GLYMA15G37310	1	0	0	0	0	1
GLYMA.15G233400	GLYMA15G37390	0	0	0	1	0	1
GLYMA.15G235600	GLYMA15G37670	0	1	0	0	0	1
GLYMA.15G237800	GLYMA15G38010	0	0	0	1	0	1
GLYMA.15G238200	GLYMA15G38040	1	0	0	0	0	1
GLYMA.15G238400	GLYMA15G38060	0	0	0	1	0	1
GLYMA.15G248400	GLYMA15G39750	1	0	0	0	0	1
GLYMA.15G250800	GLYMA15G40140	1	0	0	0	0	1
GLYMA.15G251600	GLYMA15G40200	1	0	0	0	1	2
GLYMA.15G251900	GLYMA15G40250	0	0	0	1	0	1
GLYMA.15G254100	GLYMA15G40520	1	0	0	0	0	1
GLYMA.15G276000	GLYMA15G43170	0	0	0	1	0	1
GLYMA.16G002500	GLYMA16G00410	1	0	0	0	0	1
GLYMA.16G008500	GLYMA16G01050	1	0	0	1	0	2
GLYMA.16G010000	GLYMA16G01220	0	1	0	1	0	2
GLYMA.16G012100	GLYMA16G01450	1	0	0	0	0	1
GLYMA.16G012500	GLYMA16G01490	0	0	0	1	0	1
GLYMA.16G013900	GLYMA16G01630	1	0	0	0	0	1
GLYMA.16G016100	GLYMA16G01870	1	0	0	0	0	1
GLYMA.16G016600	GLYMA16G01930	0	0	0	1	0	1
GLYMA.16G016700	GLYMA16G01940	0	0	0	1	0	1
GLYMA.16G017400	GLYMA16G01980	0	0	0	1	1	2
GLYMA.16G017600	GLYMA16G02010	1	0	0	0	0	1
GLYMA.16G017700	GLYMA16G02020	0	0	0	1	0	1
GLYMA.16G020700	GLYMA16G02350	1	0	0	0	0	1
GLYMA.16G021200	GLYMA16G02400	1	1	0	0	0	2
GLYMA.16G027200	GLYMA16G03030	1	0	0	0	0	1
GLYMA.16G030700	GLYMA16G03410	1	0	0	0	1	2
GLYMA.16G031700	GLYMA16G03550	1	0	0	0	0	1
GLYMA.16G033700	GLYMA16G03760	0	0	0	1	0	1
GLYMA.16G038300	GLYMA16G04240	1	0	0	0	1	2
GLYMA.16G039300	GLYMA16G04330	0	0	0	1	0	1
GLYMA.16G039400	GLYMA16G04340	0	0	0	0	1	1
GLYMA.16G039500	GLYMA16G04350	1	0	0	0	0	1
GLYMA.16G040100	GLYMA16G04420	1	0	0	0	0	1
GLYMA.16G041700	GLYMA16G04600	1	0	0	0	0	1
GLYMA.16G042500	GLYMA16G04680	1	0	0	0	0	1
GLYMA.16G043800	GLYMA16G04800	0	0	0	1	0	1
GLYMA.16G048100	GLYMA16G05240	1	0	0	0	0	1
GLYMA.16G052000	GLYMA16G05640	0	0	0	1	0	1
GLYMA.16G053800	GLYMA16G05830	0	0	0	0	1	1
GLYMA.16G063200	GLYMA16G06850	0	0	0	1	0	1
GLYMA.16G063600	GLYMA16G06890	0	0	0	1	0	1
GLYMA.16G066200	GLYMA16G07150	0	0	0	0	1	1
GLYMA.16G072600	GLYMA16G07890	1	0	0	0	0	1
GLYMA.16G077900	GLYMA16G08470	1	0	0	0	0	1
GLYMA.16G088000	GLYMA16G10730	0	0	0	0	1	1
GLYMA.16G095100	GLYMA16G15800	1	0	0	0	0	1
GLYMA.16G096600	GLYMA16G19560	0	0	0	0	1	1
GLYMA.16G097100	GLYMA16G19490	0	0	0	1	0	1
GLYMA.16G100400	GLYMA16G18480	1	0	0	0	0	1
GLYMA.16G103900	GLYMA16G17680	1	0	0	1	0	2
GLYMA.16G107900	GLYMA16G17090	0	0	0	1	0	1
GLYMA.16G118600	GLYMA16G22620	0	0	0	1	0	1
GLYMA.16G123600	GLYMA16G23220	0	0	0	0	1	1
GLYMA.16G127300	GLYMA16G23710	1	0	0	0	0	1
GLYMA.16G130900	GLYMA16G24290	0	0	0	0	1	1
GLYMA.16G138300	GLYMA16G25240	0	0	0	1	0	1
GLYMA.16G140300	GLYMA16G25460	1	0	0	0	0	1
GLYMA.16G143600	GLYMA16G25860	1	0	0	0	0	1
GLYMA.16G145800	GLYMA16G26130	1	0	0	0	0	1
GLYMA.16G150400	GLYMA16G26640	0	0	0	1	0	1
GLYMA.16G156400	GLYMA16G27280	0	0	0	1	0	1
GLYMA.16G157100	GLYMA16G27350	1	0	0	0	0	1
GLYMA.16G158700	GLYMA16G27500	1	0	0	1	0	2
GLYMA.16G162600	GLYMA09G07310	1	0	0	0	0	1
GLYMA.16G163200	GLYMA09G07240	1	0	0	1	1	3
GLYMA.16G168000	GLYMA16G28310	1	0	0	0	0	1
GLYMA.16G170800	GLYMA16G28670	1	0	1	0	0	2
GLYMA.16G171900	GLYMA16G28820	0	0	0	0	1	1
GLYMA.16G172600	GLYMA16G28910	1	0	0	0	0	1
GLYMA.16G173500	GLYMA16G29020	1	0	0	0	0	1
GLYMA.16G173600	GLYMA16G29030	1	0	0	0	0	1
GLYMA.16G177400	GLYMA16G29600	1	0	0	0	0	1
GLYMA.16G177800	GLYMA16G29640	1	0	0	0	0	1
GLYMA.16G179100	GLYMA16G29790	0	0	0	1	0	1
GLYMA.16G189500	GLYMA16G31290	1	0	0	0	0	1
GLYMA.16G199200	GLYMA16G32360	1	0	0	0	0	1
GLYMA.16G199500	GLYMA16G32400	1	0	0	0	0	1
GLYMA.16G199700	GLYMA16G32420	0	0	0	0	1	1
GLYMA.16G200400	GLYMA16G32500	0	0	0	1	0	1
GLYMA.16G202500	GLYMA16G32740	0	0	0	1	0	1
GLYMA.16G203300	GLYMA16G32830	1	0	0	0	0	1
GLYMA.16G205200	GLYMA16G33030	1	0	0	0	0	1
GLYMA.16G206400	GLYMA16G33150	0	0	0	0	1	1
GLYMA.16G207500	GLYMA16G33250	0	0	0	1	0	1
GLYMA.16G209400	GLYMA16G33470	1	0	0	0	0	1
GLYMA.16G210000	GLYMA16G33530	0	1	0	0	0	1
GLYMA.16G211400	GLYMA16G33681	0	1	0	0	0	1
GLYMA.16G211700	GLYMA16G33710	0	0	0	1	0	1
GLYMA.16G212900	GLYMA16G33840	0	1	0	0	0	1
GLYMA.16G213700	GLYMA16G33910	0	0	0	1	0	1
GLYMA.16G217700	GLYMA16G34340	0	0	0	1	0	1
GLYMA.16G218200	GLYMA16G34390	1	0	0	0	0	1
GLYMA.16G220500	GLYMA16G34660	0	0	0	1	0	1
GLYMA.17G000300	GLYMA17G00230	1	0	0	0	0	1
GLYMA.17G001800	GLYMA17G00550	0	1	0	0	0	1
GLYMA.17G002800	GLYMA17G00650	1	0	0	0	0	1
GLYMA.17G003600	GLYMA17G00740	1	0	0	0	0	1
GLYMA.17G006600	GLYMA17G01060	0	0	0	1	0	1
GLYMA.17G007600	GLYMA17G01150	0	0	0	1	0	1
GLYMA.17G012000	GLYMA17G01550	1	0	0	0	0	1
GLYMA.17G015100	GLYMA17G01840	0	0	0	1	0	1
GLYMA.17G015600	GLYMA17G01900	1	0	0	0	0	1
GLYMA.17G023600	GLYMA17G02640	0	0	0	0	1	1
GLYMA.17G024000	GLYMA17G02680	0	0	0	1	0	1
GLYMA.17G027400	GLYMA17G03040	1	0	0	1	0	2
GLYMA.17G031900	GLYMA17G03510	1	0	0	0	0	1
GLYMA.17G032800	GLYMA17G03610	0	0	0	1	0	1
GLYMA.17G033400	GLYMA17G03680	0	0	0	1	0	1
GLYMA.17G037000	GLYMA17G04120	1	0	0	0	1	2
GLYMA.17G037400	GLYMA17G04160	1	0	0	1	0	2
GLYMA.17G038000	GLYMA17G04220	1	1	0	0	0	2
GLYMA.17G039200	GLYMA17G04350	0	0	0	1	0	1
GLYMA.17G039300	GLYMA17G04360	0	1	0	0	0	1
GLYMA.17G040800	GLYMA17G04550	1	0	0	0	0	1
GLYMA.17G041100	GLYMA17G04580	0	0	0	0	1	1
GLYMA.17G044300	GLYMA17G04920	1	0	0	0	0	1
GLYMA.17G051400	GLYMA17G05920	0	0	1	1	0	2
GLYMA.17G053400	GLYMA17G06130	1	0	0	0	0	1
GLYMA.17G053600	GLYMA17G06150	0	0	0	1	0	1
GLYMA.17G053700	GLYMA17G06160	1	0	0	0	0	1
GLYMA.17G061900	GLYMA17G06940	0	0	0	0	1	1
GLYMA.17G062500	GLYMA17G07000	1	0	0	0	0	1
GLYMA.17G064600	GLYMA17G07190	1	0	0	0	0	1
GLYMA.17G066200	GLYMA17G07380	0	0	0	1	0	1
GLYMA.17G067800	GLYMA17G07530	0	0	0	1	1	2
GLYMA.17G070900	GLYMA17G07870	0	0	0	0	1	1
GLYMA.17G072400	GLYMA17G08020	1	0	0	0	1	2
GLYMA.17G073200	GLYMA17G08090	1	0	0	0	1	2
GLYMA.17G074500	GLYMA17G08230	1	0	0	0	0	1
GLYMA.17G075300	GLYMA17G08310	1	0	0	0	1	2
GLYMA.17G076600	GLYMA17G08450	0	0	0	1	0	1
GLYMA.17G081700	GLYMA17G08930	0	0	0	1	0	1
GLYMA.17G083700	GLYMA17G09120	1	0	0	0	0	1
GLYMA.17G084100	GLYMA17G09160	0	0	0	0	1	1
GLYMA.17G084700	GLYMA17G09210	1	0	0	0	0	1
GLYMA.17G089600	GLYMA17G09740	0	0	0	0	1	1
GLYMA.17G092800	GLYMA17G10050	0	0	0	1	0	1
GLYMA.17G093600	GLYMA17G10130	0	0	0	1	0	1
GLYMA.17G098600	GLYMA17G10710	1	0	0	0	0	1
GLYMA.17G101700	GLYMA17G10990	1	0	0	0	0	1
GLYMA.17G104000	GLYMA17G11220	0	0	1	0	1	2
GLYMA.17G105500	GLYMA17G11390	0	0	0	0	1	1
GLYMA.17G106200	GLYMA17G11460	1	0	0	0	0	1
GLYMA.17G109400	GLYMA17G11790	1	0	0	0	0	1
GLYMA.17G109700	GLYMA17G11820	1	0	0	0	0	1
GLYMA.17G112500	GLYMA17G12110	1	0	0	0	0	1
GLYMA.17G113900	GLYMA17G12270	1	0	0	0	1	2
GLYMA.17G115100	GLYMA17G12400	1	0	0	0	0	1
GLYMA.17G115200	GLYMA17G12410	1	0	0	0	0	1
GLYMA.17G118300	GLYMA17G12740	1	0	0	0	0	1
GLYMA.17G119400	GLYMA17G12850	1	0	0	0	0	1
GLYMA.17G120300	GLYMA17G12930	0	0	0	0	1	1
GLYMA.17G123800	GLYMA17G13280	0	0	0	1	0	1
GLYMA.17G127200	GLYMA17G13650	0	0	0	1	0	1
GLYMA.17G129500	GLYMA17G13870	0	0	0	0	1	1
GLYMA.17G130100	GLYMA17G13930	1	0	0	0	0	1
GLYMA.17G132300	GLYMA17G14150	1	0	0	0	1	2
GLYMA.17G134100	GLYMA17G14320	1	0	0	0	0	1
GLYMA.17G136900	GLYMA17G14590	1	0	0	0	0	1
GLYMA.17G137800	GLYMA17G14680	0	0	0	1	0	1
GLYMA.17G138500	GLYMA17G14750	0	1	0	0	0	1
GLYMA.17G140800	GLYMA17G14980	1	0	0	0	0	1
GLYMA.17G141200	GLYMA17G15020	0	1	0	0	0	1
GLYMA.17G144100	GLYMA17G15330	0	1	0	0	0	1
GLYMA.17G145100	GLYMA17G15420	1	0	0	0	0	1
GLYMA.17G147900	GLYMA17G15730	1	0	0	0	0	1
GLYMA.17G149900	GLYMA17G16000	1	0	0	0	0	1
GLYMA.17G152800	GLYMA17G16360	0	0	0	1	0	1
GLYMA.17G153000	GLYMA17G16380	1	1	0	1	0	3
GLYMA.17G164400	GLYMA17G17890	1	0	0	0	0	1
GLYMA.17G165300	GLYMA17G18040	0	0	0	1	0	1
GLYMA.17G165600	GLYMA17G18110	1	0	0	0	0	1
GLYMA.17G170300	GLYMA17G18640	0	0	0	1	0	1
GLYMA.17G173600	GLYMA17G19920	0	0	0	1	0	1
GLYMA.17G186600	GLYMA17G23900	1	0	0	0	0	1
GLYMA.17G192000	GLYMA17G26590	1	0	0	0	0	1
GLYMA.17G202200	GLYMA17G29730	0	0	0	0	1	1
GLYMA.17G208200	GLYMA17G31330	1	0	0	0	0	1
GLYMA.17G209600	GLYMA17G31700	1	0	0	1	0	2
GLYMA.17G211900	GLYMA17G32070	0	0	0	1	1	2
GLYMA.17G218000	GLYMA17G33310	0	0	0	1	0	1
GLYMA.17G219500	GLYMA17G33500	1	0	0	0	0	1
GLYMA.17G224300	GLYMA17G34160	0	0	0	1	0	1
GLYMA.17G226100	GLYMA17G34380	1	0	0	0	0	1
GLYMA.17G228400	GLYMA17G34640	1	0	0	0	0	1
GLYMA.17G229300	GLYMA17G34740	1	0	0	0	0	1
GLYMA.17G232600	GLYMA17G35090	0	0	1	0	0	1
GLYMA.17G237200	GLYMA17G35550	0	0	0	1	0	1
GLYMA.17G239500	GLYMA17G35780	0	0	0	1	0	1
GLYMA.17G243500	GLYMA17G36200	1	0	0	0	0	1
GLYMA.17G246500	GLYMA17G36530	0	0	0	1	0	1
GLYMA.17G251800	GLYMA17G37020	0	0	0	0	1	1
GLYMA.17G252200	GLYMA17G37060	0	0	1	0	0	1
GLYMA.17G254200	GLYMA17G37280	0	0	0	1	0	1
GLYMA.17G254800	GLYMA17G37391	0	0	1	0	0	1
GLYMA.17G255300	GLYMA17G37450	0	0	0	1	0	1
GLYMA.17G255800	GLYMA17G37510	1	0	0	0	0	1
GLYMA.18G002400	GLYMA18G00530	0	0	0	0	1	1
GLYMA.18G004000	GLYMA18G00730	1	0	0	1	0	2
GLYMA.18G006700	GLYMA18G01000	0	0	0	0	1	1
GLYMA.18G008300	GLYMA18G01180	1	0	0	0	0	1
GLYMA.18G009700	GLYMA18G01330	1	0	0	0	1	2
GLYMA.18G011600	GLYMA18G01510	0	0	0	0	1	1
GLYMA.18G011800	GLYMA18G01530	1	0	0	0	0	1
GLYMA.18G012000	GLYMA18G01550	1	0	0	0	0	1
GLYMA.18G013700	GLYMA18G01710	1	0	0	0	0	1
GLYMA.18G016900	GLYMA18G02030	0	0	0	1	0	1
GLYMA.18G017100	GLYMA18G02050	1	0	0	0	0	1
GLYMA.18G019000	GLYMA18G02240	1	0	0	0	0	1
GLYMA.18G021300	GLYMA18G02470	0	0	0	0	1	1
GLYMA.18G026100	GLYMA18G02970	0	0	0	0	1	1
GLYMA.18G026700	GLYMA18G03040	0	0	0	1	0	1
GLYMA.18G038500	GLYMA18G04340	0	0	0	1	0	1
GLYMA.18G039500	GLYMA18G04450	0	0	0	1	0	1
GLYMA.18G039700	GLYMA18G04470	1	0	0	0	0	1
GLYMA.18G043600	GLYMA18G04940	1	0	0	0	0	1
GLYMA.18G045300	GLYMA18G05170	1	0	0	0	0	1
GLYMA.18G049600	GLYMA18G05640	1	0	0	0	0	1
GLYMA.18G051100	GLYMA18G05740	0	0	0	1	0	1
GLYMA.18G057900	GLYMA18G06510	1	0	0	0	0	1
GLYMA.18G061100	GLYMA18G06840	1	0	0	0	0	1
GLYMA.18G064100	GLYMA18G07140	0	0	0	1	0	1
GLYMA.18G064900	GLYMA18G07220	1	0	0	0	0	1
GLYMA.18G065700	GLYMA18G07290	1	0	0	1	0	2
GLYMA.18G067800	GLYMA18G07550	0	0	0	1	0	1
GLYMA.18G076200	GLYMA18G08440	0	0	0	1	0	1
GLYMA.18G080000	GLYMA18G08910	0	0	0	1	0	1
GLYMA.18G081100	GLYMA18G09030	0	1	0	1	0	2
GLYMA.18G087300	GLYMA18G09744	0	0	1	0	0	1
GLYMA.18G090000	GLYMA18G10090	0	0	0	1	0	1
GLYMA.18G090500	GLYMA18G10140	0	1	0	0	0	1
GLYMA.18G090900	GLYMA18G10200	0	0	0	0	1	1
GLYMA.18G096400	GLYMA18G11010	0	0	0	0	1	1
GLYMA.18G109100	GLYMA18G13105	0	1	0	0	0	1
GLYMA.18G112400	GLYMA18G13750	0	0	0	0	1	1
GLYMA.18G113100	GLYMA18G13840	0	0	0	0	1	1
GLYMA.18G114900	GLYMA18G14410	1	0	0	0	0	1
GLYMA.18G124500	GLYMA18G16150	1	0	0	0	0	1
GLYMA.18G130900	GLYMA18G17330	1	0	0	0	0	1
GLYMA.18G144900	GLYMA18G20990	0	0	0	1	0	1
GLYMA.18G150000	GLYMA18G27710	1	0	0	0	0	1
GLYMA.18G154900	GLYMA18G30680	0	0	0	0	1	1
GLYMA.18G156900	GLYMA18G32560	0	0	0	0	1	1
GLYMA.18G158700	GLYMA18G32900	0	0	0	0	1	1
GLYMA.18G164100	GLYMA18G35220	0	0	0	1	0	1
GLYMA.18G176600	GLYMA18G38610	0	0	0	1	0	1
GLYMA.18G186400	GLYMA18G40480	1	0	0	0	0	1
GLYMA.18G188800	GLYMA18G41130	0	0	0	1	0	1
GLYMA.18G190700	GLYMA18G41420	0	0	0	1	0	1
GLYMA.18G191000	GLYMA18G41490	1	0	0	0	0	1
GLYMA.18G193600	GLYMA18G41940	1	0	0	0	0	1
GLYMA.18G197400	GLYMA18G42520	1	0	0	0	0	1
GLYMA.18G208800	GLYMA18G44030	0	0	0	1	0	1
GLYMA.18G209800	GLYMA18G44120	1	0	0	0	0	1
GLYMA.18G210900	GLYMA18G44300	0	0	0	0	1	1
GLYMA.18G212200	GLYMA18G44450	1	0	0	1	0	2
GLYMA.18G213000	GLYMA18G44540	0	0	0	1	0	1
GLYMA.18G213400	GLYMA18G44580	0	0	0	1	0	1
GLYMA.18G215800	GLYMA18G44830	1	0	0	0	0	1
GLYMA.18G220500	GLYMA18G45250	0	0	0	1	0	1
GLYMA.18G220700	GLYMA18G45270	1	0	0	0	0	1
GLYMA.18G224900	GLYMA18G45890	0	0	0	0	1	1
GLYMA.18G231900	GLYMA18G46600	1	0	0	0	0	1
GLYMA.18G233500	GLYMA18G46750	0	0	0	1	0	1
GLYMA.18G234300	GLYMA18G46840	1	0	0	0	0	1
GLYMA.18G234600	GLYMA18G46920	1	0	0	1	0	2
GLYMA.18G239500	GLYMA18G47450	1	0	0	0	0	1
GLYMA.18G239900	GLYMA18G47500	1	0	0	0	0	1
GLYMA.18G241700	GLYMA18G47710	1	0	0	0	0	1
GLYMA.18G242300	GLYMA18G47770	0	0	0	1	0	1
GLYMA.18G243000	GLYMA18G47830	1	0	0	0	0	1
GLYMA.18G243100	GLYMA18G47840	0	0	0	1	0	1
GLYMA.18G243200	GLYMA18G47850	0	0	0	1	0	1
GLYMA.18G244800	GLYMA18G48000	0	0	0	0	1	1
GLYMA.18G249400	GLYMA18G48450	1	0	0	0	0	1
GLYMA.18G249800	GLYMA18G48490	1	0	0	0	0	1
GLYMA.18G250500	GLYMA18G48560	1	0	0	0	0	1
GLYMA.18G257400	GLYMA18G49189	0	0	1	0	0	1
GLYMA.18G257700	GLYMA18G49210	1	0	0	0	0	1
GLYMA.18G258000	GLYMA18G49240	0	0	0	0	1	1
GLYMA.18G259100	GLYMA18G49360	1	1	0	0	0	2
GLYMA.18G259500	GLYMA18G49410	1	0	0	0	0	1
GLYMA.18G260000	GLYMA18G49470	0	1	0	0	0	1
GLYMA.18G260400	GLYMA18G49510	1	0	0	0	0	1
GLYMA.18G260700	GLYMA18G49540	0	0	0	1	0	1
GLYMA.18G260800	GLYMA18G49560	0	0	0	1	0	1
GLYMA.18G263600	GLYMA18G49850	0	1	0	0	0	1
GLYMA.18G265900	GLYMA18G50090	1	0	0	1	0	2
GLYMA.18G266200	GLYMA18G50120	0	0	0	0	1	1
GLYMA.18G272700	GLYMA18G50820	1	0	0	0	0	1
GLYMA.18G273000	GLYMA18G50840	1	0	0	0	0	1
GLYMA.18G278800	GLYMA18G51380	0	0	0	1	0	1
GLYMA.18G279800	GLYMA18G51480	1	0	0	0	0	1
GLYMA.18G283200	GLYMA18G51930	0	0	0	1	0	1
GLYMA.18G284100	GLYMA18G52050	0	0	0	0	1	1
GLYMA.18G284600	GLYMA18G52110	0	0	0	0	1	1
GLYMA.18G285800	GLYMA18G52250	1	0	0	1	0	2
GLYMA.18G286100	GLYMA18G52280	1	0	0	0	0	1
GLYMA.18G289000	GLYMA18G52600	1	0	0	0	0	1
GLYMA.18G289100	GLYMA18G52610	0	0	0	1	1	2
GLYMA.18G298200	GLYMA18G53600	0	0	0	1	1	2
GLYMA.19G007700	GLYMA19G01050	1	0	0	0	0	1
GLYMA.19G008200	GLYMA19G01100	0	0	0	0	1	1
GLYMA.19G009500	GLYMA19G01250	1	0	0	0	0	1
GLYMA.19G011700	GLYMA19G01470	0	0	0	1	1	2
GLYMA.19G014700	GLYMA19G01790	0	0	0	1	0	1
GLYMA.19G019200	GLYMA19G02270	1	0	0	0	0	1
GLYMA.19G020000	GLYMA19G02370	1	0	0	1	0	2
GLYMA.19G023000	GLYMA19G02700	1	0	0	0	0	1
GLYMA.19G025400	GLYMA19G03040	1	0	0	0	0	1
GLYMA.19G028800	GLYMA19G03530	0	0	0	0	1	1
GLYMA.19G030200	GLYMA19G03690	1	0	0	0	0	1
GLYMA.19G037400	GLYMA19G04990	0	0	0	0	1	1
GLYMA.19G037700	GLYMA19G05030	0	0	0	0	1	1
GLYMA.19G038000	GLYMA19G05060	1	0	0	0	0	1
GLYMA.19G042100	GLYMA19G05660	0	0	1	0	0	1
GLYMA.19G043000	GLYMA19G05570	0	0	0	1	0	1
GLYMA.19G046600	GLYMA19G06340	1	0	0	0	0	1
GLYMA.19G052400	GLYMA19G07240	1	0	0	0	0	1
GLYMA.19G053300	GLYMA19G07360	0	0	0	1	0	1
GLYMA.19G054700	GLYMA19G07650	1	0	0	0	0	1
GLYMA.19G064700	GLYMA19G15580	0	0	0	0	1	1
GLYMA.19G076300	GLYMA19G22520	1	0	0	0	0	1
GLYMA.19G079000	GLYMA19G22900	1	0	0	0	0	1
GLYMA.19G082300	GLYMA19G24250	0	0	0	1	0	1
GLYMA.19G091800	GLYMA19G25980	0	1	0	0	0	1
GLYMA.19G095400	GLYMA19G26570	0	0	0	1	0	1
GLYMA.19G100000	GLYMA19G27260	1	0	0	0	0	1
GLYMA.19G106800	GLYMA19G28240	1	0	0	0	0	1
GLYMA.19G109400	GLYMA19G28550	1	0	0	0	0	1
GLYMA.19G113000	GLYMA19G28990	0	0	0	1	0	1
GLYMA.19G120400	GLYMA19G29880	0	1	0	0	0	1
GLYMA.19G123800	GLYMA19G30350	1	0	0	0	0	1
GLYMA.19G123900	GLYMA19G30360	0	0	0	0	1	1
GLYMA.19G125800	GLYMA19G30580	1	0	0	0	0	1
GLYMA.19G126000	GLYMA19G30600	1	0	0	0	0	1
GLYMA.19G127200	GLYMA19G30720	0	0	0	1	0	1
GLYMA.19G127700	GLYMA19G30770	1	0	0	0	0	1
GLYMA.19G128100	GLYMA19G30830	0	1	0	1	0	2
GLYMA.19G129300	GLYMA19G30950	1	0	0	0	0	1
GLYMA.19G132400	GLYMA19G31330	1	0	0	0	0	1
GLYMA.19G134800	GLYMA19G31590	1	0	1	0	0	2
GLYMA.19G139700	GLYMA19G32150	1	0	0	0	0	1
GLYMA.19G140800	GLYMA19G32260	0	0	0	1	0	1
GLYMA.19G141100	GLYMA19G32280	1	0	0	0	0	1
GLYMA.19G144400	GLYMA19G32610	0	0	0	1	0	1
GLYMA.19G145200	GLYMA19G32700	0	0	0	1	0	1
GLYMA.19G146000	GLYMA19G32800	0	0	0	1	0	1
GLYMA.19G147400	GLYMA19G32940	1	0	0	0	0	1
GLYMA.19G147800	GLYMA19G32980	0	0	0	1	0	1
GLYMA.19G151300	GLYMA19G33330	0	0	0	1	1	2
GLYMA.19G156700	GLYMA19G33901	0	1	0	0	0	1
GLYMA.19G159000	GLYMA19G34160	1	0	0	0	0	1
GLYMA.19G159200	GLYMA19G34180	0	0	0	1	0	1
GLYMA.19G159900	GLYMA19G34250	1	1	0	1	0	3
GLYMA.19G166100	GLYMA19G34930	0	1	0	0	0	1
GLYMA.19G169000	GLYMA19G35230	1	0	0	0	0	1
GLYMA.19G173800	GLYMA19G35720	0	0	0	1	0	1
GLYMA.19G175700	GLYMA19G35940	0	0	0	0	1	1
GLYMA.19G192800	GLYMA19G37750	1	0	0	0	1	2
GLYMA.19G193800	GLYMA19G37840	1	0	0	0	0	1
GLYMA.19G197900	GLYMA19G38491	0	0	1	0	0	1
GLYMA.19G203400	GLYMA19G39080	0	0	0	1	0	1
GLYMA.19G204600	GLYMA19G39190	0	0	0	1	0	1
GLYMA.19G213200	GLYMA19G40080	1	0	0	0	0	1
GLYMA.19G213300	GLYMA19G40090	1	0	0	0	0	1
GLYMA.19G219500	GLYMA19G40720	1	0	0	1	0	2
GLYMA.19G220200	GLYMA19G40810	1	0	0	0	1	2
GLYMA.19G221600	GLYMA19G40940	0	0	0	1	0	1
GLYMA.19G223300	GLYMA19G41120	0	0	0	1	0	1
GLYMA.19G227700	GLYMA19G41540	1	0	0	0	0	1
GLYMA.19G229700	GLYMA19G41760	0	0	0	1	1	2
GLYMA.19G233000	GLYMA19G42120	0	1	0	0	0	1
GLYMA.19G236500	GLYMA19G42480	1	0	0	0	0	1
GLYMA.19G237700	GLYMA19G42600	0	0	0	0	1	1
GLYMA.19G242700	GLYMA19G43190	1	0	0	0	0	1
GLYMA.19G247500	GLYMA19G43680	1	0	0	0	1	2
GLYMA.19G254000	GLYMA19G44310	1	0	0	0	0	1
GLYMA.19G255300	GLYMA19G44430	0	0	0	1	0	1
GLYMA.19G255400	GLYMA19G44440	0	0	0	1	0	1
GLYMA.19G259300	GLYMA19G44870	0	0	0	1	0	1
GLYMA.19G260900	GLYMA19G45030	0	1	0	1	1	3
GLYMA.20G001000	GLYMA20G00290	1	0	0	0	0	1
GLYMA.20G003500	GLYMA20G00590	1	0	1	1	0	3
GLYMA.20G007400	GLYMA20G01010	0	0	0	0	1	1
GLYMA.20G009300	GLYMA20G01200	0	0	0	1	0	1
GLYMA.20G010600	GLYMA20G01350	1	0	0	0	0	1
GLYMA.20G018500	GLYMA20G02270	0	0	0	0	1	1
GLYMA.20G021900	GLYMA20G02690	0	0	0	0	1	1
GLYMA.20G026300	GLYMA20G03210	0	0	0	0	1	1
GLYMA.20G030800	GLYMA20G03860	0	0	0	0	1	1
GLYMA.20G033300	GLYMA20G04400	0	0	0	1	0	1
GLYMA.20G046800	GLYMA20G08930	0	0	0	1	0	1
GLYMA.20G050300	GLYMA20G10240	0	0	0	0	1	1
GLYMA.20G051500	GLYMA20G12250	0	0	0	1	0	1
GLYMA.20G051900	GLYMA20G12150	0	0	0	0	1	1
GLYMA.20G054500	GLYMA20G11530	0	0	0	1	0	1
GLYMA.20G066100	GLYMA20G16100	1	0	0	0	0	1
GLYMA.20G090000	GLYMA20G22160	1	0	0	0	0	1
GLYMA.20G094500	GLYMA20G22700	1	0	0	0	0	1
GLYMA.20G096400	GLYMA20G22870	0	0	0	1	0	1
GLYMA.20G100600	GLYMA20G23370	0	0	0	1	1	2
GLYMA.20G105400	GLYMA20G23910	1	0	0	0	0	1
GLYMA.20G107800	GLYMA20G24200	1	0	0	0	0	1
GLYMA.20G109900	GLYMA20G24400	0	0	0	0	1	1
GLYMA.20G113300	GLYMA20G24740	0	0	0	0	1	1
GLYMA.20G113400	GLYMA20G24750	1	0	0	0	1	2
GLYMA.20G119000	GLYMA20G25330	1	0	0	0	0	1
GLYMA.20G120300	GLYMA20G25540	1	0	0	0	0	1
GLYMA.20G123000	GLYMA20G25850	0	0	0	1	0	1
GLYMA.20G125000	GLYMA20G26080	0	0	0	1	0	1
GLYMA.20G126500	GLYMA20G26270	1	0	0	0	0	1
GLYMA.20G129900	GLYMA20G26600	1	0	0	0	0	1
GLYMA.20G132300	GLYMA20G26830	1	0	0	0	0	1
GLYMA.20G132400	GLYMA20G26840	0	0	0	1	0	1
GLYMA.20G135700	GLYMA20G27220	0	0	0	1	0	1
GLYMA.20G137700	GLYMA20G27460	0	0	0	1	0	1
GLYMA.20G139600	GLYMA20G27690	0	1	0	1	0	2
GLYMA.20G139700	GLYMA20G27700	0	0	0	1	0	1
GLYMA.20G144700	GLYMA20G28300	1	0	0	0	0	1
GLYMA.20G149400	GLYMA20G28780	1	0	0	0	0	1
GLYMA.20G150600	GLYMA20G28890	0	0	0	0	1	1
GLYMA.20G151500	GLYMA20G28980	0	0	0	1	0	1
GLYMA.20G152100	GLYMA20G29040	1	0	0	0	0	1
GLYMA.20G154400	GLYMA20G29330	1	0	0	0	0	1
GLYMA.20G159000	GLYMA20G29820	0	0	0	0	1	1
GLYMA.20G160500	GLYMA20G29990	1	0	0	0	0	1
GLYMA.20G162300	GLYMA20G30170	1	0	0	0	0	1
GLYMA.20G162600	GLYMA20G30230	1	0	0	1	0	2
GLYMA.20G163100	GLYMA20G30280	0	0	0	1	0	1
GLYMA.20G165000	GLYMA20G30490	1	0	0	0	0	1
GLYMA.20G166400	GLYMA20G30620	1	0	0	1	0	2
GLYMA.20G169900	GLYMA20G30970	1	0	0	0	0	1
GLYMA.20G170000	GLYMA20G30980	0	0	0	1	0	1
GLYMA.20G172400	GLYMA20G31250	0	0	0	1	0	1
GLYMA.20G178300	GLYMA20G31850	0	0	0	1	0	1
GLYMA.20G179900	GLYMA20G32030	1	0	0	0	0	1
GLYMA.20G180000	GLYMA20G32040	1	0	0	0	0	1
GLYMA.20G200500	GLYMA20G34260	1	0	0	0	1	2
GLYMA.20G206300	GLYMA20G34870	0	0	0	1	0	1
GLYMA.20G207000	GLYMA20G34940	1	0	0	0	0	1
GLYMA.20G214200	GLYMA20G35680	0	0	0	1	0	1
GLYMA.20G232200	GLYMA20G37600	0	0	0	0	1	1
GLYMA.20G243000	GLYMA20G38680	0	0	0	1	0	1
GLYMA.U017000	GLYMA11G16260	0	0	0	1	0	1
GLYMA.U018700	GLYMA11G16040	0	0	0	0	1	1
GLYMA.U018900	GLYMA11G16010	0	0	0	0	1	1
GLYMA.U020300	GLYMA11G15870	0	1	0	0	0	1
GLYMA.U022100	GLYMA11G15650	0	0	0	0	1	1
GLYMA.U028600	GLYMA14G10100	1	0	0	0	0	1
GLYMA.U032300	GLYMA10G23810	1	0	0	0	0	1
GLYMA.U035700	GLYMA16G34030	1	0	0	0	0	1

## Sheet: acid stress (GSE75575)
acid stress (GSE75575)
id	baseMean	baseMeanA	baseMeanB	foldChange	log2FoldChange	pval	padj
Glyma02g36640	268.804	537.609	0	0		1.17e-108	5.68e-104
Glyma15g39060	298.96	575.643	22.2765	0.0386985	-4.69158	2.1e-61	5.08e-57
Glyma09g15135	197.472	371.186	23.7587	0.0640075	-3.96562	3.09e-54	4.99e-50
Glyma20g35620	923.398	15.3808	1831.41	119.072	6.89569	1.84e-52	2.23e-48
Glyma02g33660	323.563	10.4651	636.661	60.8365	5.92687	6.96e-48	6.74e-44
Glyma13g02146	109.257	6.35189	212.161	33.4013	5.06183	1.43e-47	1.16e-43
Glyma04g16401	48.6759	97.3519	0	0		6.45e-44	4.46e-40
Glyma19g40141	38.8659	77.7317	0	0		2.62e-40	1.59e-36
Glyma03g03700	36.0276	72.0551	0	0		8.36e-39	4.5e-35
Glyma03g32030	374.81	732.12	17.4997	0.0239028	-5.38668	1.22e-38	5.89e-35
Glyma02g20690	83.8503	8.20132	159.499	19.448	4.28155	6.85e-38	3.02e-34
Glyma06g03560	55.7027	107.113	4.29209	0.0400706	-4.64131	5.37e-37	2.17e-33
Glyma02g10320	1214.86	9.16766	2420.56	264.032	8.04457	1.57e-34	5.86e-31
Glyma04g08310	503.875	850.224	157.526	0.185276	-2.43225	4.88e-32	1.69e-28
Glyma09g12510	115.287	230.575	0	0		5.88e-32	1.9e-28
Glyma06g24020	51.8695	103.739	0	0		4.94e-30	1.5e-26
Glyma03g01970	35.4684	0.250676	70.6861	281.982	8.13946	9.33e-30	2.66e-26
Glyma13g21250	49.5836	0	99.1672			1.23e-28	3.31e-25
Glyma03g01240	33.9758	67.9515	0	0		1.82e-27	4.64e-24
Glyma10g23540	42.7207	1.21702	84.2243	69.2057	6.11282	7.4e-27	1.79e-23
Glyma07g35040	137.751	18.6306	256.871	13.7876	3.7853	8.67e-27	2e-23
Glyma03g32020	146.807	287.144	6.46955	0.0225307	-5.47196	1.5e-26	3.3e-23
Glyma20g32005	1223.26	1969.59	476.917	0.24214	-2.04609	6.34e-26	1.29e-22
Glyma08g15280	43.1385	85.7892	0.487776	0.00568576	-7.45843	6.38e-26	1.29e-22
Glyma06g42680	573.734	931.274	216.194	0.232148	-2.10688	1.09e-25	2.1e-22
Glyma01g44550	40.8105	79.0573	2.56376	0.0324291	-4.94657	1.59e-25	2.97e-22
Glyma13g05010	78.7367	3.26107	154.212	47.2889	5.56343	3.08e-25	5.52e-22
Glyma12g24190	129.774	257.103	2.44416	0.00950655	-6.71686	5.57e-25	9.64e-22
Glyma08g15291	87.9213	174.867	0.975553	0.00557882	-7.48582	8.45e-25	1.41e-21
Glyma06g41866	33.0855	0.250676	65.9204	262.97	8.03875	1.83e-23	2.96e-20
Glyma18g12740	363.636	598.038	129.235	0.216098	-2.21024	3.19e-23	4.99e-20
Glyma08g47325	104.941	209.116	0.765087	0.00365867	-8.09447	7.56e-23	1.14e-19
Glyma03g28060	284.175	452.918	115.431	0.254862	-1.97221	1.36e-22	1.99e-19
Glyma03g40870	187.018	66.6805	307.354	4.60936	2.20457	2.93e-22	4.17e-19
Glyma20g35850	65.6428	114.209	17.077	0.149524	-2.74155	4e-22	5.53e-19
Glyma04g24285	27.0915	54.183	0	0		4.37e-22	5.88e-19
Glyma14g07750	331.873	590.001	73.7453	0.124992	-3.0001	4.78e-22	6.26e-19
Glyma03g04030	50.3058	8.22925	92.3824	11.2261	3.48878	1.43e-20	1.82e-17
Glyma09g35780	151.733	249.101	54.3649	0.218245	-2.19598	2.85e-20	3.48e-17
Glyma04g36270	39.9358	4.3639	75.5076	17.3028	4.11293	2.87e-20	3.48e-17
Glyma04g28540	100.579	186.96	14.1977	0.07594	-3.719	1.87e-19	2.21e-16
Glyma14g38533	348.858	625.346	72.3694	0.115727	-3.1112	3.64e-19	4.2e-16
Glyma19g31811	39.2899	73.807	4.77285	0.0646666	-3.95083	3.79e-19	4.27e-16
Glyma11g03990	92.5834	24.179	160.988	6.65815	2.73512	5.41e-19	5.86e-16
Glyma08g12270	215.781	405.998	25.5632	0.0629638	-3.98933	5.44e-19	5.86e-16
Glyma04g27662	63.4723	0.359237	126.585	352.373	8.46096	9.46e-19	9.96e-16
Glyma13g21260	23.488	0.250676	46.7253	186.397	7.54223	1.16e-18	1.2e-15
Glyma14g04700	201.845	378.179	25.5104	0.0674559	-3.88991	5.01e-18	5.06e-15
Glyma14g28105	48.7081	5.9737	91.4425	15.3075	3.93617	1.27e-17	1.26e-14
Glyma06g24030	21.4396	42.8792	0	0		1.39e-17	1.34e-14
Glyma18g12270	24.6359	0.250676	49.0211	195.555	7.61143	1.44e-17	1.37e-14
Glyma08g48080	49.0014	3.71761	94.2852	25.3618	4.66458	4.64e-17	4.32e-14
Glyma01g44170	19.9112	39.5784	0.243888	0.00616215	-7.34235	6.19e-17	5.66e-14
Glyma19g33791	23.7942	47.0954	0.493056	0.0104693	-6.57769	9.46e-17	8.49e-14
Glyma15g37670	35.5611	2.07479	69.0475	33.2792	5.05655	1.29e-16	1.14e-13
Glyma09g11460	113.206	39.0554	187.357	4.79722	2.2622	1.87e-16	1.61e-13
Glyma03g42260	523.135	245.078	801.192	3.26913	1.70891	2.13e-16	1.81e-13
Glyma15g40131	16.6325	0	33.265			4.68e-16	3.91e-13
Glyma13g35480	497.676	182.388	812.964	4.45733	2.15618	6.08e-16	4.96e-13
Glyma12g32650	104.105	10.3363	197.873	19.1435	4.25878	6.14e-16	4.96e-13
Glyma01g34680	26.3106	52.372	0.249168	0.00475766	-7.71553	8.47e-16	6.73e-13
Glyma12g08330	86.1759	1.96904	170.383	86.5306	6.43514	9.92e-16	7.75e-13
Glyma05g24945	414.188	658.278	170.098	0.258398	-1.95233	1.77e-15	1.36e-12
Glyma10g28140	24.6733	47.8832	1.46333	0.0305604	-5.03219	1.88e-15	1.42e-12
Glyma03g04410	104.765	37.5741	171.956	4.57644	2.19423	4.22e-15	3.14e-12
Glyma10g41661	22.5627	0.356425	44.7689	125.605	6.97275	4.39e-15	3.22e-12
Glyma17g00660	18.3942	0.359237	36.4292	101.407	6.66401	4.75e-15	3.44e-12
Glyma06g22397	12.3831	24.7661	0	0		7.22e-15	5.14e-12
Glyma11g30050	97.6812	160.937	34.4258	0.213909	-2.22493	7.63e-15	5.36e-12
Glyma07g36290	19.7066	37.6849	1.72834	0.0458628	-4.44653	8.42e-15	5.83e-12
Glyma10g20216	23.7498	0	47.4997			1.04e-14	7.11e-12
Glyma01g10900	39.9418	79.3958	0.487776	0.0061436	-7.3467	1.26e-14	8.44e-12
Glyma15g40120	13.0527	0	26.1055			2.66e-14	1.77e-11
Glyma09g04880	2655.09	4245.1	1065.08	0.250897	-1.99483	2.76e-14	1.81e-11
Glyma09g28930	142.999	38.5617	247.436	6.41663	2.68182	3.05e-14	1.97e-11
Glyma07g33780	1246.98	1822.02	671.936	0.368786	-1.43914	4.87e-14	3.1e-11
Glyma08g13350	34.6588	3.44236	65.8752	19.1366	4.25827	6.23e-14	3.92e-11
Glyma01g43410	116.678	184.471	48.8838	0.264994	-1.91597	8.28e-14	5.14e-11
Glyma09g34770	681.923	998.008	365.838	0.366568	-1.44785	1.14e-13	6.98e-11
Glyma11g21001	3222.77	4839.38	1606.17	0.331896	-1.5912	1.84e-13	1.11e-10
Glyma15g25690	113.681	172.746	54.6165	0.316167	-1.66124	1.99e-13	1.19e-10
Glyma11g18320	130.977	39.0797	222.874	5.70307	2.51174	2.32e-13	1.37e-10
Glyma10g23550	41.2168	2.4704	79.9632	32.3686	5.01652	4.95e-13	2.89e-10
Glyma17g07220	41.0095	7.73071	74.2882	9.6095	3.26446	5.79e-13	3.34e-10
Glyma19g29980	11.2077	0	22.4155			5.96e-13	3.39e-10
Glyma01g45200	519.51	237.658	801.362	3.37191	1.75357	6.02e-13	3.39e-10
Glyma08g45531	2540.44	4222.64	858.239	0.203247	-2.29869	7.48e-13	4.16e-10
Glyma10g11680	1301.75	649.13	1954.37	3.01075	1.59012	8.21e-13	4.52e-10
Glyma07g04480	537.765	288.809	786.721	2.72402	1.44573	9.18e-13	5e-10
Glyma15g14330	129.796	199.5	60.0929	0.301218	-1.73112	9.63e-13	5.18e-10
Glyma02g01100	490.788	260.729	720.846	2.76473	1.46714	1.36e-12	7.19e-10
Glyma06g21040	41.777	68.9488	14.6052	0.211826	-2.23905	1.37e-12	7.19e-10
Glyma17g18310	320.6	155.381	485.82	3.12664	1.64461	1.63e-12	8.51e-10
Glyma08g11525	32.4076	64.3274	0.487776	0.00758272	-7.04307	1.73e-12	8.94e-10
Glyma17g37180	349.965	520.632	179.299	0.344386	-1.5379	1.92e-12	9.77e-10
Glyma03g04350	577.459	278.455	876.463	3.14759	1.65425	2.05e-12	1.03e-09
Glyma13g02158	14.9495	0.607101	29.2919	48.2487	5.59242	2.3e-12	1.15e-09
Glyma10g38070	193.42	98.6058	288.234	2.9231	1.5475	2.58e-12	1.28e-09
Glyma03g02120	24.9916	7.21811	42.765	5.92469	2.56674	2.72e-12	1.33e-09
Glyma03g02370	542.286	298.63	785.942	2.63182	1.39606	2.82e-12	1.37e-09
Glyma14g09320	422.627	214.392	630.861	2.94255	1.55707	3.11e-12	1.49e-09
Glyma06g16350	150.834	50.0311	251.638	5.02962	2.33045	3.16e-12	1.5e-09
Glyma18g49470	135.101	66.3554	203.847	3.07204	1.6192	4e-12	1.88e-09
Glyma11g34720	21.655	0.359237	42.9508	119.561	6.9016	4.18e-12	1.95e-09
Glyma04g34670	74.7964	30.789	118.804	3.85865	1.9481	5.07e-12	2.34e-09
Glyma05g27480	475.461	862.839	88.0836	0.102086	-3.29215	5.38e-12	2.46e-09
Glyma18g49400	890.356	190.851	1589.86	8.3304	3.05839	6.7e-12	3.03e-09
Glyma04g11330	383.333	204.849	561.817	2.74259	1.45554	7.97e-12	3.57e-09
Glyma14g06450	662.342	369.961	954.722	2.5806	1.36771	8.06e-12	3.58e-09
Glyma04g10641	14.7977	29.0796	0.515919	0.0177416	-5.81672	1.07e-11	4.73e-09
Glyma17g15020	250.451	54.7475	446.155	8.14932	3.02668	1.13e-11	4.91e-09
Glyma04g36210	173.197	261.214	85.1799	0.326093	-1.61665	1.15e-11	4.95e-09
Glyma05g28310	1158.57	465.968	1851.16	3.97272	1.99013	1.15e-11	4.95e-09
Glyma13g27820	894.862	288.663	1501.06	5.20006	2.37853	1.3e-11	5.51e-09
Glyma11g25860	258.477	101.445	415.508	4.09588	2.03417	1.45e-11	6.11e-09
Glyma12g31980	84.6781	40.0211	129.335	3.23167	1.69228	1.65e-11	6.87e-09
Glyma01g41190	200.783	88.9772	312.589	3.51314	1.81276	1.76e-11	7.27e-09
Glyma13g07310	11.6326	0.609914	22.6553	37.1451	5.2151	2.33e-11	9.54e-09
Glyma14g38610	140.313	73.0048	207.622	2.84395	1.5079	2.36e-11	9.54e-09
Glyma01g40880	171.371	83.5297	259.213	3.10324	1.63378	2.36e-11	9.54e-09
Glyma02g08460	14.7638	0	29.5275			2.59e-11	1.04e-08
Glyma15g01470	831.187	430.885	1231.49	2.85805	1.51503	2.71e-11	1.08e-08
Glyma16g27090	29.7243	10.727	48.7216	4.54194	2.18331	2.88e-11	1.13e-08
Glyma05g32986	362.921	195.247	530.595	2.71756	1.44231	2.94e-11	1.15e-08
Glyma09g00820	110.959	28.8619	193.056	6.68895	2.74178	3.32e-11	1.28e-08
Glyma02g07350	153.011	241.96	64.0631	0.264768	-1.9172	3.75e-11	1.44e-08
Glyma03g40121	93.5857	31.7838	155.388	4.8889	2.28951	3.78e-11	1.44e-08
Glyma06g41896	82.8417	148.136	17.5477	0.118457	-3.07757	4.92e-11	1.86e-08
Glyma18g48920	96.6627	39.7526	153.573	3.86322	1.9498	4.97e-11	1.87e-08
Glyma20g35630	26.109	1.46488	50.7531	34.6466	5.11464	5.71e-11	2.13e-08
Glyma06g34940	122.408	57.6514	187.164	3.24648	1.69888	5.84e-11	2.16e-08
Glyma03g39400	509.815	276.924	742.706	2.68198	1.4233	6.13e-11	2.25e-08
Glyma12g10350	36.9257	11.8936	61.9577	5.20932	2.3811	1.01e-10	3.68e-08
Glyma14g39451	28.1306	0.718475	55.5427	77.3065	6.27252	1.06e-10	3.82e-08
Glyma14g39783	892.627	525.356	1259.9	2.39818	1.26194	1.06e-10	3.82e-08
Glyma11g11870	88.4677	134.617	42.3182	0.31436	-1.66951	1.17e-10	4.15e-08
Glyma13g16410	433.793	223.486	644.101	2.88207	1.5271	1.53e-10	5.4e-08
Glyma13g06740	60.4511	22.8355	98.0667	4.29448	2.10248	1.79e-10	6.27e-08
Glyma10g29470	24.8656	48.2625	1.46861	0.0304296	-5.03838	1.85e-10	6.46e-08
Glyma07g01810	245.234	131.262	359.207	2.73657	1.45237	2.05e-10	7.1e-08
Glyma15g11800	32.533	2.89902	62.167	21.4442	4.42251	2.29e-10	7.86e-08
Glyma15g18190	75.6899	42.1104	109.269	2.59483	1.37564	2.64e-10	9e-08
Glyma08g11570	366.077	92.3958	639.758	6.9241	2.79163	2.66e-10	9e-08
Glyma09g33820	150.56	75.8785	225.241	2.96845	1.56971	2.81e-10	9.46e-08
Glyma14g08511	239.254	95.2912	383.217	4.02153	2.00775	3.03e-10	1.01e-07
Glyma16g33840	429.641	217.827	641.456	2.9448	1.55817	3.13e-10	1.04e-07
Glyma09g37040	48.1693	17.6151	78.7235	4.46909	2.15998	3.46e-10	1.14e-07
Glyma06g03180	79.7121	125.522	33.9023	0.27009	-1.88849	3.93e-10	1.29e-07
Glyma09g38300	123.296	65.4493	181.143	2.76769	1.46868	4.39e-10	1.43e-07
Glyma09g41530	87.2987	132.279	42.3182	0.319916	-1.64424	4.65e-10	1.5e-07
Glyma08g47270	19.7719	38.512	1.03184	0.0267927	-5.22202	6.64e-10	2.13e-07
Glyma14g00770	287.695	408.25	167.14	0.409406	-1.2884	7.25e-10	2.31e-07
Glyma03g37430	22.1182	0	44.2364			7.3e-10	2.31e-07
Glyma15g13370	287.398	113.699	461.096	4.0554	2.01985	8.4e-10	2.64e-07
Glyma02g46290	216.596	308.459	124.733	0.404374	-1.30624	9.16e-10	2.86e-07
Glyma13g01671	2439.66	3536.97	1342.35	0.379521	-1.39775	9.56e-10	2.97e-07
Glyma06g04030	115.17	53.1648	177.175	3.33257	1.73664	1e-09	3.1e-07
Glyma02g47030	317.324	500.462	134.187	0.268127	-1.89901	1.12e-09	3.42e-07
Glyma08g46610	71.6356	2.93257	140.339	47.8552	5.5806	1.15e-09	3.5e-07
Glyma03g19260	127.034	66.3753	187.693	2.82775	1.49965	1.27e-09	3.83e-07
Glyma11g35348	16.3907	0.86059	31.9207	37.0917	5.21302	1.3e-09	3.9e-07
Glyma16g04560	891.699	500.07	1283.33	2.5663	1.35969	1.31e-09	3.91e-07
Glyma13g01950	745.325	1037.71	452.941	0.436482	-1.19601	1.32e-09	3.91e-07
Glyma06g07350	303.164	445.295	161.033	0.361633	-1.4674	1.4e-09	4.13e-07
Glyma19g29880	2017.61	1255.52	2779.69	2.21397	1.14664	1.48e-09	4.33e-07
Glyma11g29720	10.8685	0.359237	21.3778	59.509	5.89503	1.63e-09	4.77e-07
Glyma04g36410	63.3439	29.9535	96.7342	3.22948	1.6913	1.75e-09	5.08e-07
Glyma11g14670	168.4	93.8353	242.966	2.58928	1.37255	2.02e-09	5.81e-07
Glyma02g00440	77.3149	33.0261	121.604	3.68205	1.88051	2.22e-09	6.35e-07
Glyma09g34140	530.862	322.11	739.613	2.29615	1.19922	2.24e-09	6.35e-07
Glyma13g17220	1017.64	1498.21	537.069	0.358474	-1.48006	2.24e-09	6.35e-07
Glyma18g51715	298.631	141.207	456.056	3.22969	1.6914	2.38e-09	6.71e-07
Glyma12g17721	22.5201	45.0402	0	0		2.5e-09	6.99e-07
Glyma08g45400	173.708	88.2455	259.171	2.93693	1.55431	2.56e-09	7.12e-07
Glyma14g07800	487.508	680.992	294.023	0.431756	-1.21171	2.65e-09	7.33e-07
Glyma11g18570	354.299	209.432	499.166	2.38343	1.25304	2.88e-09	7.94e-07
Glyma09g35021	7.80739	15.6148	0	0		3e-09	8.2e-07
Glyma14g08820	678.045	410.915	945.176	2.30018	1.20174	3.07e-09	8.36e-07
Glyma20g35498	1041.15	1426.07	656.233	0.46017	-1.11976	3.11e-09	8.42e-07
Glyma13g18981	23.9206	43.3967	4.44453	0.102416	-3.28748	3.25e-09	8.75e-07
Glyma16g33710	2295.96	3135.06	1456.87	0.464702	-1.10562	3.43e-09	9.19e-07
Glyma11g09260	772.032	1063.84	480.221	0.451402	-1.14751	4e-09	1.06e-06
Glyma15g03400	390.6	210.177	571.023	2.71687	1.44195	4.02e-09	1.06e-06
Glyma03g34060	100.423	36.1333	164.712	4.55845	2.18854	4.3e-09	1.13e-06
Glyma20g35240	302.631	130.774	474.488	3.62831	1.8593	4.32e-09	1.13e-06
Glyma02g04220	380.086	203.277	556.896	2.73959	1.45396	4.43e-09	1.15e-06
Glyma13g21070	22.7231	39.094	6.35224	0.162486	-2.62161	4.72e-09	1.22e-06
Glyma0080s50	6.25642	0	12.5128			5.13e-09	1.32e-06
Glyma04g35710	243.738	146.265	341.21	2.33282	1.22208	5.37e-09	1.38e-06
Glyma08g45480	457.983	829.655	86.3107	0.104032	-3.2649	5.59e-09	1.43e-06
Glyma11g10770	1067.3	1457.06	677.527	0.464995	-1.10471	5.83e-09	1.48e-06
Glyma04g40810	219.498	120.695	318.3	2.63724	1.39903	5.92e-09	1.49e-06
Glyma03g32530	15.7688	31.2937	0.243888	0.00779353	-7.00351	6e-09	1.51e-06
Glyma08g43330	162.457	77.4651	247.448	3.19432	1.67551	6.08e-09	1.52e-06
Glyma18g09720	21.2703	0	42.5406			6.12e-09	1.52e-06
Glyma17g13751	1362.82	794.712	1930.92	2.42971	1.28078	6.19e-09	1.53e-06
Glyma0024s00260	604.268	311.849	896.688	2.87539	1.52376	6.35e-09	1.56e-06
Glyma01g43280	339.651	205.464	473.838	2.30619	1.20551	6.47e-09	1.58e-06
Glyma15g06900	162.893	63.6466	262.14	4.11869	2.04218	6.76e-09	1.64e-06
Glyma13g17630	364.681	591.441	137.922	0.233197	-2.10038	7.12e-09	1.72e-06
Glyma08g13180	15.5328	1.0749	29.9907	27.9009	4.80224	7.2e-09	1.73e-06
Glyma0053s100	211.656	308.655	114.657	0.371471	-1.42868	7.44e-09	1.78e-06
Glyma03g01891	26.0312	45.0436	7.01885	0.155823	-2.68202	7.66e-09	1.83e-06
Glyma17g10370	452.631	664.838	240.424	0.361629	-1.46742	8.02e-09	1.9e-06
Glyma09g42140	12.2745	0	24.549			8.16e-09	1.93e-06
Glyma15g38680	6.75326	0	13.5065			8.21e-09	1.93e-06
Glyma03g01750	485.056	663.32	306.792	0.462509	-1.11245	8.52e-09	1.99e-06
Glyma19g45030	364.691	218.666	510.716	2.3356	1.22379	9e-09	2.09e-06
Glyma17g10450	30.7	1.78213	59.6179	33.4532	5.06407	9.08e-09	2.1e-06
Glyma19g30820	31.4108	51.6613	11.1603	0.216027	-2.21072	9.11e-09	2.1e-06
Glyma15g37355	8.83968	17.1916	0.487776	0.028373	-5.13934	9.28e-09	2.13e-06
Glyma11g36910	180.636	97.3246	263.947	2.71203	1.43937	9.65e-09	2.2e-06
Glyma08g11060	1159.27	743.172	1575.36	2.11978	1.08391	1.08e-08	2.46e-06
Glyma03g27760	543.604	337.191	750.016	2.22431	1.15336	1.09e-08	2.46e-06
Glyma05g27290	232.007	354.078	109.936	0.310486	-1.6874	1.13e-08	2.54e-06
Glyma15g09340	114.949	170.026	59.8718	0.352134	-1.5058	1.13e-08	2.54e-06
Glyma01g37810	76.1505	31.4488	120.852	3.84283	1.94217	1.19e-08	2.66e-06
Glyma02g11151	37.2411	6.10122	68.3809	11.2077	3.48642	1.23e-08	2.73e-06
Glyma11g25990	1173.84	1608.8	738.869	0.459267	-1.1226	1.24e-08	2.73e-06
Glyma16g33530	177.86	89.1231	266.597	2.99134	1.58079	1.25e-08	2.74e-06
Glyma14g23560	119.011	170.993	67.0284	0.391996	-1.35109	1.34e-08	2.94e-06
Glyma17g15480	115.094	32.1007	198.088	6.17083	2.62546	1.44e-08	3.13e-06
Glyma05g03110	1022.96	615.667	1430.26	2.32311	1.21606	1.44e-08	3.14e-06
Glyma15g37310	69.8885	107.965	31.8117	0.294647	-1.76294	1.51e-08	3.28e-06
Glyma0042s100	5.19848	0	10.397			1.58e-08	3.4e-06
Glyma03g36410	129.863	70.9702	188.756	2.65965	1.41124	1.6e-08	3.41e-06
Glyma10g30650	747.198	1026.09	468.303	0.456394	-1.13165	1.6e-08	3.41e-06
Glyma06g40780	172.464	305.976	38.9526	0.127306	-2.97363	1.61e-08	3.41e-06
Glyma19g05673	54.7699	85.1608	24.3789	0.286269	-1.80456	1.71e-08	3.62e-06
Glyma09g42120	8.25868	16.5174	0	0		1.82e-08	3.83e-06
Glyma07g08950	184.583	265.188	103.978	0.392093	-1.35073	1.83e-08	3.83e-06
Glyma10g31890	112.657	7.97295	217.341	27.2597	4.7687	1.87e-08	3.91e-06
Glyma03g27770	283.183	175.176	391.19	2.23312	1.15906	1.92e-08	3.99e-06
Glyma09g33650	1213.09	798.295	1627.88	2.03919	1.028	2e-08	4.14e-06
Glyma03g31060	144.57	62.525	226.615	3.62439	1.85774	2.08e-08	4.28e-06
Glyma17g13720	356.726	115.467	597.984	5.17883	2.37263	2.12e-08	4.36e-06
Glyma06g35972	9.75929	19.5186	0	0		2.2e-08	4.5e-06
Glyma0092s00200	67.9224	31.0816	104.763	3.37058	1.753	2.39e-08	4.86e-06
Glyma18g13598	19.2757	0	38.5515			2.4e-08	4.86e-06
Glyma17g35190	314.898	114.371	515.425	4.50661	2.17204	2.42e-08	4.88e-06
Glyma19g37116	15.8276	2.8962	28.7589	9.92986	3.31177	2.52e-08	5.06e-06
Glyma10g33810	59.101	6.66914	111.533	16.7237	4.06383	2.55e-08	5.1e-06
Glyma13g33031	35.1892	11.1585	59.2199	5.30717	2.40794	2.59e-08	5.15e-06
Glyma02g28612	80.6523	15.0832	146.221	9.6943	3.27714	2.6e-08	5.17e-06
Glyma17g09390	191.87	83.1898	300.55	3.61282	1.85313	2.64e-08	5.21e-06
Glyma08g11610	28.4391	6.18801	50.6903	8.19169	3.03416	2.7e-08	5.31e-06
Glyma18g09430	1266.36	1713.04	819.681	0.478494	-1.06343	2.76e-08	5.41e-06
Glyma03g10046	93.9689	39.0328	148.905	3.81487	1.93163	2.85e-08	5.56e-06
Glyma05g36110	454.072	264.66	643.483	2.43136	1.28176	2.86e-08	5.56e-06
Glyma14g01140	45.4025	18.4662	72.3389	3.91737	1.96989	3.22e-08	6.24e-06
Glyma15g01160	1241.38	1658.16	824.597	0.497296	-1.00782	3.38e-08	6.51e-06
Glyma02g17470	297.224	191.072	403.375	2.11111	1.078	3.55e-08	6.8e-06
Glyma10g28270	758.211	491.66	1024.76	2.08429	1.05955	3.56e-08	6.8e-06
Glyma12g31920	169.704	95.6819	243.725	2.54724	1.34894	3.57e-08	6.8e-06
Glyma11g09420	212.4	97.5543	327.246	3.3545	1.7461	3.8e-08	7.23e-06
Glyma09g35050	631.669	271.522	991.816	3.6528	1.869	3.83e-08	7.25e-06
Glyma12g36640	12.3501	2.8962	21.804	7.52847	2.91236	4e-08	7.54e-06
Glyma06g40800	47.4286	71.0334	23.8237	0.335388	-1.5761	4.08e-08	7.65e-06
Glyma08g14060	55.275	24.2151	86.3349	3.56534	1.83404	4.32e-08	8.08e-06
Glyma19g37124	8.44318	0	16.8864			4.57e-08	8.49e-06
Glyma03g37940	144.098	83.1747	205.022	2.46495	1.30156	4.58e-08	8.49e-06
Glyma02g42602	1308.51	680.93	1936.09	2.84331	1.50757	4.74e-08	8.76e-06
Glyma10g29760	32.0644	53.0266	11.1022	0.209371	-2.25587	4.86e-08	8.95e-06
Glyma10g40220	47.2133	17.3365	77.09	4.44669	2.15273	5.03e-08	9.22e-06
Glyma10g00430	505.673	324.836	686.51	2.1134	1.07957	5.14e-08	9.4e-06
Glyma01g02570	50.3815	74.3491	26.4139	0.355269	-1.49302	5.23e-08	9.52e-06
Glyma06g02990	56.5011	100.875	12.127	0.120218	-3.05627	5.26e-08	9.54e-06
Glyma15g36790	88.1014	36.7688	139.434	3.79218	1.92303	5.44e-08	9.83e-06
Glyma20g04630	185.79	260.325	111.255	0.427372	-1.22644	5.49e-08	9.89e-06
Glyma20g22311	1218	792.269	1643.74	2.07472	1.05292	5.53e-08	9.91e-06
Glyma17g29320	2163.58	2943.57	1383.6	0.470042	-1.08914	5.59e-08	9.99e-06
Glyma15g10420	271.426	372.641	170.211	0.456769	-1.13046	5.77e-08	1.02e-05
Glyma16g32280	151.286	93.5211	209.052	2.23534	1.1605	5.78e-08	1.02e-05
Glyma16g33580	138.898	79.4808	198.316	2.49514	1.31912	5.79e-08	1.02e-05
Glyma20g33060	476.561	638.735	314.388	0.492203	-1.02267	5.93e-08	1.04e-05
Glyma03g35150	289.655	399.857	179.452	0.448791	-1.15588	5.98e-08	1.05e-05
Glyma11g25540	245.666	340.156	151.175	0.444429	-1.16998	6.08e-08	1.06e-05
Glyma19g05430	7.2674	14.5348	0	0		6.14e-08	1.07e-05
Glyma10g40720	402.145	172.994	631.295	3.64922	1.86759	6.44e-08	1.12e-05
Glyma04g28490	225.2	55.9561	394.443	7.04916	2.81745	6.66e-08	1.15e-05
Glyma16g04340	869.491	1207.36	531.622	0.440317	-1.18339	6.71e-08	1.16e-05
Glyma20g32260	1037.62	1540.31	534.922	0.347281	-1.52582	6.85e-08	1.18e-05
Glyma18g10308	186.854	112.043	261.664	2.33539	1.22366	6.97e-08	1.19e-05
Glyma08g11590	1477.4	681.955	2272.85	3.33284	1.73675	7.06e-08	1.2e-05
Glyma13g02134	16.1506	1.82974	30.4714	16.6534	4.05774	7.13e-08	1.21e-05
Glyma08g13510	17.9965	30.8373	5.15566	0.167189	-2.58045	7.15e-08	1.21e-05
Glyma04g43360	113.617	66.0864	161.148	2.43844	1.28596	7.22e-08	1.22e-05
Glyma03g35870	56.7074	29.224	84.1908	2.88088	1.52651	7.49e-08	1.25e-05
Glyma07g01660	86.0129	13.3221	158.704	11.9128	3.57444	7.5e-08	1.25e-05
Glyma11g04350	311.245	148.298	474.192	3.19756	1.67697	7.51e-08	1.25e-05
Glyma19g31820	320.404	468.285	172.523	0.368414	-1.4406	7.65e-08	1.27e-05
Glyma07g04080	151.518	85.1144	217.921	2.56033	1.35633	8.12e-08	1.34e-05
Glyma01g29670	42.7703	12.005	73.5356	6.12541	2.61481	8.12e-08	1.34e-05
Glyma01g34660	344.368	468.347	220.39	0.47057	-1.08752	8.28e-08	1.36e-05
Glyma14g12630	25.1182	6.60257	43.6338	6.60861	2.72435	8.66e-08	1.42e-05
Glyma01g15930	23.4301	5.79241	41.0678	7.08993	2.82577	9.03e-08	1.48e-05
Glyma05g30380	1033.1	1419.93	646.276	0.455145	-1.1356	9.05e-08	1.48e-05
Glyma14g08610	61.0408	95.1952	26.8864	0.282434	-1.82401	9.69e-08	1.57e-05
Glyma03g33250	81.2612	37.371	125.151	3.34888	1.74368	9.85e-08	1.6e-05
Glyma08g20690	541.12	305.326	776.914	2.54454	1.34741	9.97e-08	1.61e-05
Glyma02g40140	119.676	70.1831	169.169	2.41039	1.26927	1.01e-07	1.62e-05
Glyma15g01610	844.763	558.684	1130.84	2.02412	1.01729	1.03e-07	1.65e-05
Glyma20g11680	476.583	236.7	716.467	3.0269	1.59784	1.04e-07	1.66e-05
Glyma06g40161	8.31117	0.250676	16.3717	65.3099	6.02923	1.04e-07	1.66e-05
Glyma06g04760	721.414	474.21	968.619	2.0426	1.0304	1.06e-07	1.68e-05
Glyma11g01040	149.342	86.739	211.945	2.44348	1.28894	1.11e-07	1.76e-05
Glyma06g14200	514.65	713.053	316.247	0.443511	-1.17296	1.14e-07	1.8e-05
Glyma01g05740	2927.28	3905.6	1948.95	0.499016	-1.00284	1.17e-07	1.84e-05
Glyma18g13765	66.066	121.985	10.1472	0.0831842	-3.58755	1.22e-07	1.91e-05
Glyma09g37515	38.903	60.3533	17.4527	0.289176	-1.78998	1.25e-07	1.95e-05
Glyma18g07870	246.514	104.548	388.48	3.7158	1.89367	1.28e-07	1.99e-05
Glyma09g07310	38.3384	61.2643	15.4125	0.251574	-1.99095	1.3e-07	2.02e-05
Glyma05g24950	170.332	237.352	103.313	0.435273	-1.20001	1.31e-07	2.03e-05
Glyma17g36420	324.502	204.27	444.735	2.17719	1.12247	1.33e-07	2.05e-05
Glyma08g03260	319.701	432.66	206.742	0.477839	-1.0654	1.33e-07	2.05e-05
Glyma18g40560	53.7943	81.9229	25.6657	0.313291	-1.67442	1.5e-07	2.3e-05
Glyma17g01160	127.845	67.9106	187.779	2.76509	1.46733	1.51e-07	2.31e-05
Glyma12g31280	13.4071	23.5435	3.27082	0.138927	-2.8476	1.62e-07	2.46e-05
Glyma13g01080	71.0643	101.455	40.6732	0.400898	-1.31869	1.62e-07	2.46e-05
Glyma14g06850	206.13	128.682	283.578	2.20372	1.13994	1.77e-07	2.69e-05
Glyma11g37120	583.237	781.278	385.196	0.493033	-1.02024	1.78e-07	2.69e-05
Glyma10g34820	307.178	420.272	194.084	0.461805	-1.11464	1.82e-07	2.74e-05
Glyma10g32620	37.2663	61.1316	13.401	0.219215	-2.18958	1.86e-07	2.8e-05
Glyma19g34930	550.078	359.404	740.752	2.06105	1.04338	1.92e-07	2.87e-05
Glyma05g27940	2778.61	3681.09	1876.13	0.509668	-0.972369	1.93e-07	2.87e-05
Glyma15g00581	1579.17	1003.49	2154.85	2.14735	1.10256	1.98e-07	2.94e-05
Glyma09g39578	539.924	729.871	349.977	0.479505	-1.06038	2.01e-07	2.97e-05
Glyma07g02120	458.595	617.848	299.341	0.484489	-1.04546	2.06e-07	3.04e-05
Glyma16g34320	363.154	236.524	489.784	2.07076	1.05016	2.14e-07	3.15e-05
Glyma02g05010	9.31707	18.6341	0	0		2.15e-07	3.16e-05
Glyma12g12250	32.0077	7.32948	56.686	7.73397	2.95121	2.23e-07	3.26e-05
Glyma19g39920	403.76	613.174	194.346	0.316951	-1.65767	2.26e-07	3.3e-05
Glyma10g08540	50.9448	20.8252	81.0643	3.89261	1.96074	2.28e-07	3.31e-05
Glyma19g04390	11.0194	20.786	1.25286	0.0602743	-4.05231	2.3e-07	3.33e-05
Glyma03g41070	225.769	320.283	131.254	0.409807	-1.28698	2.33e-07	3.36e-05
Glyma03g28675	167.22	96.9949	237.444	2.44801	1.29161	2.33e-07	3.36e-05
Glyma07g00330	952.444	1275.34	629.544	0.493627	-1.01851	2.36e-07	3.39e-05
Glyma04g12465	35.938	60.4614	11.4147	0.188793	-2.40512	2.41e-07	3.45e-05
Glyma14g08801	120.42	68.0186	172.821	2.54079	1.34528	2.51e-07	3.58e-05
Glyma08g10800	157.165	218.549	95.781	0.438258	-1.19015	2.56e-07	3.64e-05
Glyma02g00250	93.5886	34.9807	152.197	4.35087	2.1213	2.58e-07	3.67e-05
Glyma11g29460	397.092	534.135	260.049	0.48686	-1.03842	2.63e-07	3.72e-05
Glyma18g43830	18.1298	32.3134	3.94619	0.122122	-3.0336	2.85e-07	4.02e-05
Glyma10g36880	1623.69	2148.52	1098.86	0.511448	-0.96734	2.91e-07	4.1e-05
Glyma07g09345	142.868	198.245	87.4904	0.441324	-1.18009	2.99e-07	4.2e-05
Glyma13g43730	495.887	294.776	696.999	2.36451	1.24154	3e-07	4.2e-05
Glyma05g32200	1619.03	2211.04	1027.02	0.464498	-1.10626	3.03e-07	4.23e-05
Glyma03g29260	147.653	91.2459	204.061	2.23639	1.16117	3.16e-07	4.4e-05
Glyma13g38040	1119.59	747.179	1492.01	1.99685	0.997728	3.2e-07	4.44e-05
Glyma16g10020	107.103	56.4294	157.777	2.796	1.48337	3.24e-07	4.48e-05
Glyma06g03930	74.7427	115.729	33.7563	0.291684	-1.77752	3.38e-07	4.66e-05
Glyma04g29430	18.7116	30.2026	7.22054	0.23907	-2.06449	3.62e-07	4.98e-05
Glyma18g10140	20.7384	1.07209	40.4047	37.6878	5.23603	3.77e-07	5.18e-05
Glyma15g40151	8.43509	16.6034	0.266751	0.016066	-5.95984	3.82e-07	5.22e-05
Glyma15g37440	80.6902	119.8	41.5807	0.347085	-1.52664	3.87e-07	5.29e-05
Glyma18g46161	308.077	195.557	420.598	2.15076	1.10485	3.92e-07	5.32e-05
Glyma14g07920	17.4661	27.364	7.56819	0.276574	-1.85426	3.93e-07	5.32e-05
Glyma06g03880	86.0205	16.6895	155.351	9.30834	3.21852	3.93e-07	5.32e-05
Glyma01g37090	274.385	69.6083	479.161	6.88368	2.78318	3.94e-07	5.32e-05
Glyma13g27725	280.367	128.018	432.716	3.38012	1.75707	3.97e-07	5.34e-05
Glyma15g11680	106.773	53.8344	159.711	2.96671	1.56886	4.11e-07	5.52e-05
Glyma15g40790	189.871	79.3907	300.352	3.78322	1.91961	4.16e-07	5.57e-05
Glyma20g32381	71.4219	106.805	36.0387	0.337425	-1.56736	4.23e-07	5.64e-05
Glyma14g08700	127.687	71.5913	183.782	2.56711	1.36014	4.27e-07	5.68e-05
Glyma10g29280	96.9093	52.1672	141.651	2.71533	1.44113	4.28e-07	5.68e-05
Glyma17g07420	86.1124	38.1822	134.043	3.51061	1.81172	4.35e-07	5.76e-05
Glyma15g37451	945.877	1252.54	639.21	0.51033	-0.970499	4.45e-07	5.86e-05
Glyma04g41460	278.583	178.909	378.258	2.11425	1.08014	4.45e-07	5.86e-05
Glyma07g37280	20.1252	3.94317	36.3072	9.20762	3.20283	4.63e-07	6.07e-05
Glyma06g35990	12.6599	1.06928	24.2505	22.6794	4.50331	4.66e-07	6.09e-05
Glyma05g21220	360.453	193.897	527.01	2.71799	1.44254	4.67e-07	6.09e-05
Glyma13g17930	33.6784	13.1918	54.1651	4.10596	2.03772	4.72e-07	6.15e-05
Glyma12g17940	6.68026	0	13.3605			4.77e-07	6.19e-05
Glyma09g36840	159.585	37.2732	281.897	7.563	2.91896	4.78e-07	6.19e-05
Glyma14g16704	118.343	57.0567	179.63	3.14827	1.65456	4.82e-07	6.23e-05
Glyma11g21361	208.458	110.45	306.466	2.77471	1.47233	4.89e-07	6.3e-05
Glyma17g11705	2770.35	4319.17	1221.53	0.282816	-1.82206	4.92e-07	6.31e-05
Glyma03g04590	23.8872	9.00304	38.7713	4.30647	2.1065	4.92e-07	6.31e-05
Glyma12g16450	681.856	311.652	1052.06	3.37575	1.75521	4.95e-07	6.33e-05
Glyma06g23010	56.4056	82.9875	29.8236	0.359375	-1.47644	5.02e-07	6.4e-05
Glyma12g31480	59.6912	17.6033	101.779	5.78181	2.53152	5.08e-07	6.46e-05
Glyma03g26590	47.483	9.99731	84.9688	8.49916	3.08732	5.17e-07	6.55e-05
Glyma03g03711	8.97298	16.9599	0.986112	0.0581439	-4.10423	5.26e-07	6.65e-05
Glyma13g01290	218.264	99.3536	337.175	3.39369	1.76286	5.35e-07	6.74e-05
Glyma17g36350	638.26	424.478	852.041	2.00727	1.00523	5.36e-07	6.74e-05
Glyma14g06310	2169.17	2864.01	1474.33	0.51478	-0.957973	5.4e-07	6.77e-05
Glyma03g31753	99.03	147.74	50.3202	0.3406	-1.55385	5.5e-07	6.89e-05
Glyma02g25024	27.7602	10.4713	45.0491	4.30216	2.10506	5.77e-07	7.21e-05
Glyma02g04790	1040.15	689.237	1391.05	2.01825	1.01311	5.84e-07	7.27e-05
Glyma20g34930	135.187	85.0743	185.3	2.17809	1.12307	5.89e-07	7.32e-05
Glyma09g29770	8.59815	15.9487	1.24758	0.0782248	-3.67623	5.95e-07	7.37e-05
Glyma08g15300	122.152	178.29	66.013	0.370256	-1.43341	5.97e-07	7.37e-05
Glyma08g46970	290	174.708	405.293	2.31983	1.21402	6.23e-07	7.67e-05
Glyma11g09650	362.243	239.461	485.024	2.02548	1.01826	6.24e-07	7.67e-05
Glyma02g35560	4.86665	9.73331	0	0		6.29e-07	7.71e-05
Glyma07g05100	364.744	240.336	489.152	2.03528	1.02523	6.4e-07	7.83e-05
Glyma04g21900	178.784	244.765	112.804	0.460866	-1.11758	6.72e-07	8.2e-05
Glyma20g36380	193.683	121.651	265.716	2.18425	1.12714	7e-07	8.52e-05
Glyma15g11410	6.63693	12.5141	0.759808	0.0607163	-4.04177	7.1e-07	8.62e-05
Glyma06g07600	404.154	257.593	550.715	2.13792	1.09621	7.21e-07	8.73e-05
Glyma18g00750	436.444	245.161	627.727	2.56047	1.35641	7.45e-07	9e-05
Glyma13g02840	153.895	230.498	77.2928	0.33533	-1.57635	7.54e-07	9.09e-05
Glyma01g01770	877.958	594.484	1161.43	1.95368	0.966194	8.02e-07	9.63e-05
Glyma06g16800	2380.72	3281.61	1479.84	0.450949	-1.14896	8.03e-07	9.63e-05
Glyma19g01840	40.6698	15.1918	66.1479	4.35419	2.1224	8.14e-07	9.73e-05
Glyma01g12740	103.884	49.1912	158.577	3.22369	1.68871	8.16e-07	9.73e-05
Glyma03g02631	8.05711	0.356425	15.7578	44.2107	5.46632	8.3e-07	9.88e-05
Glyma01g38340	69.5398	22.0996	116.98	5.2933	2.40417	8.36e-07	9.9e-05
Glyma06g02310	299.324	185.777	412.872	2.22241	1.15212	8.36e-07	9.9e-05
Glyma06g35964	5.48323	10.9665	0	0		8.58e-07	0.000101347
Glyma11g26090	785.055	1179.66	390.455	0.330991	-1.59514	8.7e-07	0.000102574
Glyma15g10070	89.5798	48.6473	130.512	2.68283	1.42375	9.14e-07	0.000107437
Glyma11g01710	170.325	102.153	238.497	2.3347	1.22324	9.55e-07	0.000111997
Glyma14g03510	137.415	81.1303	193.701	2.38752	1.25551	9.76e-07	0.000114227
Glyma11g08190	597.533	153.153	1041.91	6.8031	2.76619	9.83e-07	0.000114671
Glyma11g27480	14.9991	1.78213	28.2161	15.8328	3.98485	9.94e-07	0.000115746
Glyma18g08100	347.802	462.341	233.264	0.504528	-0.986995	1e-06	0.00011649
Glyma15g40531	7.50251	0	15.005			1.01e-06	0.000117037
Glyma06g08390	1311.32	1706.09	916.557	0.537226	-0.8964	1.02e-06	0.000118481
Glyma04g08820	40.3128	58.5929	22.0327	0.37603	-1.41108	1.04e-06	0.000120429
Glyma18g09421	9.35133	17.971	0.731665	0.0407136	-4.61834	1.06e-06	0.000122485
Glyma15g13865	74.2334	42.5523	105.915	2.48905	1.31559	1.08e-06	0.00012347
Glyma03g16130	349.193	554.965	143.421	0.258432	-1.95215	1.12e-06	0.000128601
Glyma04g06520	342.938	229.076	456.801	1.9941	0.995736	1.13e-06	0.000128617
Glyma10g30011	341.613	199.604	483.623	2.42292	1.27674	1.16e-06	0.000131919
Glyma16g04310	27.9769	47.8187	8.13507	0.170123	-2.55535	1.16e-06	0.000131919
Glyma20g02400	365.586	484.271	246.9	0.50984	-0.971884	1.18e-06	0.000134252
Glyma10g18381	25.9595	7.11798	44.801	6.29406	2.65399	1.27e-06	0.000144191
Glyma08g02630	730.493	960.306	500.68	0.521376	-0.939605	1.29e-06	0.000145974
Glyma14g06960	455.848	646.53	265.166	0.410137	-1.28582	1.34e-06	0.000150918
Glyma09g10020	306.31	412.803	199.816	0.484048	-1.04678	1.36e-06	0.00015232
Glyma14g39230	20.1592	1.57344	38.745	24.6244	4.62201	1.37e-06	0.000153252
Glyma06g21450	132.37	79.9259	184.813	2.31231	1.20933	1.41e-06	0.000157512
Glyma13g41261	313.117	177.176	449.057	2.53452	1.34171	1.41e-06	0.000157512
Glyma14g08970	322.141	445.882	198.4	0.44496	-1.16825	1.43e-06	0.000159651
Glyma14g03740	196.218	122.904	269.532	2.19303	1.13292	1.51e-06	0.000167225
Glyma07g35700	415.689	554.163	277.215	0.50024	-0.999307	1.51e-06	0.000167225
Glyma01g06820	630.953	863.525	398.381	0.461343	-1.11609	1.53e-06	0.000168824
Glyma13g27250	1278.58	891.594	1665.56	1.86807	0.901548	1.53e-06	0.000168824
Glyma14g17190	577.938	770.592	385.283	0.499984	-1.00005	1.54e-06	0.000169626
Glyma14g24670	61.114	31.9791	90.2489	2.82212	1.49678	1.55e-06	0.000170117
Glyma17g13880	214.049	144.986	283.113	1.9527	0.96547	1.56e-06	0.000170802
Glyma09g02740	299.962	413.068	186.855	0.45236	-1.14446	1.56e-06	0.000170866
Glyma01g05933	5.7522	0	11.5044			1.57e-06	0.000171463
Glyma11g15870	182.958	48.0725	317.844	6.61177	2.72504	1.58e-06	0.000172165
Glyma05g04670	1572.51	2054.5	1090.51	0.530791	-0.913784	1.6e-06	0.000173913
Glyma03g29691	1191.42	778.331	1604.51	2.06148	1.04368	1.61e-06	0.000173913
Glyma20g38090	17.222	5.68385	28.7601	5.05997	2.33913	1.63e-06	0.000176377
Glyma11g02980	68.0656	29.0051	107.126	3.69335	1.88493	1.65e-06	0.000177663
Glyma05g32210	1915.15	2584.89	1245.42	0.481806	-1.05348	1.67e-06	0.000178739
Glyma10g15170	11.3649	2.82401	19.9057	7.04873	2.81736	1.67e-06	0.000178739
Glyma18g53860	44.5177	23.2923	65.7432	2.82254	1.49699	1.67e-06	0.000178739
Glyma19g35300	160.117	82.6304	237.603	2.87549	1.52381	1.72e-06	0.000183709
Glyma13g12018	377.055	636.306	117.803	0.185135	-2.43335	1.73e-06	0.000184345
Glyma11g19240	56.3647	27.1218	85.6075	3.15641	1.65829	1.73e-06	0.000184498
Glyma03g42360	809.728	1058.13	561.322	0.530483	-0.914622	1.76e-06	0.000187037
Glyma18g12491	139.414	84.4604	194.368	2.30129	1.20244	1.79e-06	0.000189945
Glyma04g01130	1605.91	1081.04	2130.78	1.97105	0.978964	1.81e-06	0.000191396
Glyma17g37171	54.9181	82.027	27.8092	0.339025	-1.56053	1.84e-06	0.00019382
Glyma12g12340	47.5344	70.7988	24.2699	0.342801	-1.54456	1.9e-06	0.000200189
Glyma06g10710	1618.52	776.339	2460.7	3.16962	1.66431	1.92e-06	0.000201252
Glyma18g44300	742.625	1059.95	425.302	0.401249	-1.31743	1.92e-06	0.000201527
Glyma06g23866	41.5234	80.099	2.94778	0.0368017	-4.76408	1.94e-06	0.000202386
Glyma09g33640	781.333	529.001	1033.66	1.95399	0.966425	1.94e-06	0.000202386
Glyma18g09837	12.4052	0	24.8105			1.94e-06	0.000202386
Glyma13g32010	108.426	61.1245	155.727	2.5477	1.3492	1.98e-06	0.000206073
Glyma11g24062	1129.99	1487.05	772.925	0.51977	-0.944055	1.99e-06	0.000206073
Glyma17g00550	27.8952	14.0391	41.7514	2.97394	1.57238	2.02e-06	0.000208602
Glyma06g06640	536.437	348.692	724.183	2.07685	1.0544	2.08e-06	0.000214493
Glyma08g06320	184.309	246.599	122.02	0.494813	-1.01505	2.13e-06	0.000219518
Glyma12g23056	105.187	45.9811	164.393	3.57524	1.83804	2.14e-06	0.000220012
Glyma19g42675	12.2016	2.68471	21.7185	8.08971	3.01609	2.16e-06	0.00022206
Glyma11g10320	218.158	116.269	320.048	2.75267	1.46083	2.22e-06	0.000227399
Glyma08g11450	289.205	383.808	194.602	0.507028	-0.979862	2.24e-06	0.000229228
Glyma10g10040	348.92	236.276	461.564	1.95349	0.966054	2.34e-06	0.000238335
Glyma11g07670	376.714	203.036	550.391	2.7108	1.43872	2.35e-06	0.000239331
Glyma10g11600	39.7688	62.5673	16.9702	0.271231	-1.8824	2.39e-06	0.000242231
Glyma04g43150	144.507	81.8605	207.153	2.53057	1.33946	2.42e-06	0.00024516
Glyma14g09970	135.657	37.0435	234.271	6.32421	2.66089	2.43e-06	0.000245208
Glyma08g46850	2022.8	2622.66	1422.93	0.542551	-0.882168	2.43e-06	0.000245208
Glyma05g31830	1502.44	1944	1060.87	0.545716	-0.873777	2.44e-06	0.000245208
Glyma13g33580	504.105	348.469	659.741	1.89326	0.920871	2.49e-06	0.000249893
Glyma08g21770	635.17	834.296	436.045	0.52265	-0.936084	2.52e-06	0.000252739
Glyma07g13290	299.317	396.583	202.05	0.509478	-0.972909	2.56e-06	0.000256089
Glyma19g04441	10.734	20.7363	0.731665	0.0352842	-4.82483	2.57e-06	0.000256491
Glyma02g05971	381.704	510.891	252.518	0.494269	-1.01663	2.57e-06	0.000256568
Glyma18g49850	175.248	113.384	237.112	2.09123	1.06435	2.65e-06	0.000263403
Glyma14g07450	333.532	438.193	228.87	0.522305	-0.937036	2.66e-06	0.000263403
Glyma01g20306	175.569	257.843	93.2953	0.361829	-1.46662	2.66e-06	0.000263403
Glyma09g35271	576.313	336.649	815.977	2.42382	1.27728	2.7e-06	0.000266746
Glyma11g36780	9.62977	2.89902	16.3605	5.64347	2.49658	2.7e-06	0.000266746
Glyma16g28030	18.5654	28.4886	8.64222	0.303357	-1.72091	2.72e-06	0.000268047
Glyma09g09050	754.493	503.895	1005.09	1.99464	0.996129	2.82e-06	0.000276202
Glyma18g06270	74.3259	103.742	44.9102	0.432904	-1.20788	2.82e-06	0.000276202
Glyma01g36280	535.734	346.353	725.116	2.09358	1.06597	2.82e-06	0.000276202
Glyma13g10000	15.3331	0.969151	29.6971	30.6424	4.93746	2.85e-06	0.000278027
Glyma16g29650	96.3788	28.6325	164.125	5.73213	2.51907	2.85e-06	0.000278027
Glyma08g06790	1751.95	2266.35	1237.56	0.546057	-0.872875	2.86e-06	0.000278068
Glyma15g03080	90.3904	156.649	24.1315	0.154048	-2.69855	2.86e-06	0.000278068
Glyma16g02400	313.846	120.748	506.944	4.19838	2.06983	2.9e-06	0.000280949
Glyma20g17194	5.2648	10.5296	0	0		2.91e-06	0.000280949
Glyma16g28340	113.855	157.685	70.0254	0.444085	-1.17109	2.94e-06	0.0002838
Glyma02g26480	294.899	126.06	463.739	3.67873	1.87921	2.97e-06	0.000286023
Glyma14g38640	109.116	66.7617	151.47	2.26881	1.18194	2.98e-06	0.000286023
Glyma05g36450	978.696	1276.21	681.181	0.533753	-0.905755	3.06e-06	0.000292959
Glyma20g33880	1255.46	1955.2	555.716	0.284225	-1.8149	3.06e-06	0.000292959
Glyma10g41520	101.394	5.37223	197.416	36.7475	5.19957	3.18e-06	0.000303974
Glyma09g39246	448.117	290.217	606.017	2.08816	1.06223	3.25e-06	0.000310286
Glyma04g27730	149.98	205.115	94.8452	0.4624	-1.11279	3.3e-06	0.000313752
Glyma20g27495	10.634	17.7639	3.50414	0.197263	-2.34181	3.34e-06	0.000317426
Glyma09g04330	141.444	85.1716	197.715	2.32138	1.21498	3.35e-06	0.000317616
Glyma07g03660	49.8975	27.6959	72.099	2.60324	1.38031	3.37e-06	0.000318352
Glyma07g06590	4522.86	5833.5	3212.22	0.550651	-0.860791	3.42e-06	0.000322554
Glyma13g40890	2295.69	2971	1620.38	0.5454	-0.874613	3.45e-06	0.000325058
Glyma05g26700	135.093	69.7288	200.457	2.87481	1.52346	3.49e-06	0.000327739
Glyma10g32270	150.121	65.5342	234.709	3.58147	1.84055	3.49e-06	0.000327739
Glyma06g02690	100.27	197.053	3.48656	0.0176935	-5.82063	3.57e-06	0.000334326
Glyma19g31674	131.056	79.0468	183.064	2.3159	1.21157	3.58e-06	0.000334401
Glyma14g07811	107.026	148.102	65.9497	0.4453	-1.16715	3.63e-06	0.000338559
Glyma01g38720	100.878	58.0757	143.679	2.474	1.30684	3.65e-06	0.000339611
Glyma16g01220	231.243	150.157	312.328	2.08001	1.05659	3.7e-06	0.000343865
Glyma01g39740	1082.06	670.836	1493.29	2.22601	1.15446	3.72e-06	0.000344934
Glyma01g22160	139.473	91.444	187.501	2.05045	1.03594	3.74e-06	0.000346472
Glyma04g05490	182.448	103.589	261.307	2.52254	1.33488	3.79e-06	0.00035027
Glyma16g33681	11.5214	2.18617	20.8566	9.54026	3.25403	3.8e-06	0.000350598
Glyma13g29640	405.572	217.08	594.063	2.73661	1.45239	3.83e-06	0.000352821
Glyma19g44350	214.204	132.797	295.612	2.22605	1.15449	3.85e-06	0.000352821
Glyma11g11430	273.452	110.49	436.413	3.94979	1.98177	3.85e-06	0.000352821
Glyma08g13640	183.97	115.746	252.194	2.17886	1.12357	3.95e-06	0.000362035
Glyma19g43210	234.046	154.843	313.25	2.02302	1.01651	4.05e-06	0.00036979
Glyma08g04990	3867.55	4993.17	2741.92	0.549134	-0.864769	4.09e-06	0.000372706
Glyma02g11530	336.285	444.04	228.531	0.514661	-0.958304	4.1e-06	0.000373227
Glyma11g06590	31.6764	12.8356	50.5172	3.93572	1.97663	4.11e-06	0.000373227
Glyma05g29330	175.543	118.14	232.945	1.97178	0.979497	4.12e-06	0.000373957
Glyma14g08860	388.592	266.908	510.276	1.91181	0.934935	4.15e-06	0.000375875
Glyma18g06500	1050.7	1361.98	739.419	0.542901	-0.881238	4.17e-06	0.000377244
Glyma10g39170	113.394	35.6053	191.182	5.36948	2.42478	4.22e-06	0.000380912
Glyma13g09220	232.432	148.484	316.38	2.13073	1.09135	4.25e-06	0.000382959
Glyma09g29800	289.532	143.81	435.253	3.02658	1.59769	4.31e-06	0.000387358
Glyma18g01000	459.882	314.278	605.487	1.92659	0.946053	4.32e-06	0.000387852
Glyma14g04460	1778.87	2291.41	1266.34	0.552647	-0.855569	4.34e-06	0.000388305
Glyma02g08690	434.754	568.989	300.52	0.528165	-0.92094	4.36e-06	0.000389424
Glyma14g39600	1137.76	1474.11	801.415	0.543661	-0.879221	4.37e-06	0.000389644
Glyma14g09540	219.198	106.962	331.435	3.09862	1.63163	4.62e-06	0.000411373
Glyma16g20780	478.279	333.913	622.646	1.8647	0.898942	4.65e-06	0.000413471
Glyma06g20950	147.514	91.3836	203.644	2.22845	1.15604	4.8e-06	0.000425889
Glyma17g04640	355.905	246.713	465.098	1.88518	0.9147	4.85e-06	0.000429102
Glyma10g00490	511.983	664.655	359.311	0.540598	-0.887372	4.85e-06	0.000429102
Glyma02g06810	20.4205	5.44723	35.3937	6.49756	2.6999	4.87e-06	0.000429286
Glyma13g06930	111.59	65.285	157.895	2.41855	1.27414	4.95e-06	0.000435922
Glyma03g39950	178.95	114.603	243.297	2.12296	1.08608	5e-06	0.000439317
Glyma02g00810	7091.29	9296.15	4886.44	0.525642	-0.927849	5.26e-06	0.000461954
Glyma03g37700	459.253	265.161	653.345	2.46396	1.30098	5.29e-06	0.000463499
Glyma13g40940	2050.92	2673.19	1428.66	0.534439	-0.903902	5.33e-06	0.000465917
Glyma15g10610	154.816	102.761	206.872	2.01314	1.00945	5.35e-06	0.000466567
Glyma02g40200	104.945	53.1658	156.725	2.94785	1.55966	5.37e-06	0.000468038
Glyma17g11160	18.1466	4.07404	32.2192	7.90841	2.98339	5.41e-06	0.000470856
Glyma09g40810	518.374	671.681	365.067	0.543513	-0.879615	5.45e-06	0.000472623
Glyma13g35180	49.836	28.5754	71.0966	2.48803	1.31501	5.45e-06	0.000472623
Glyma19g32880	112.284	224.568	0	0		5.48e-06	0.000474255
Glyma05g36700	839.875	420.998	1258.75	2.98992	1.58011	5.56e-06	0.000480022
Glyma05g34200	136.545	73.7141	199.375	2.70471	1.43548	5.62e-06	0.000484425
Glyma04g03330	102.973	45.7063	160.24	3.50585	1.80977	5.69e-06	0.000489304
Glyma10g05860	121.244	71.6206	170.868	2.38574	1.25444	5.87e-06	0.000504248
Glyma13g07320	10.438	17.0663	3.8096	0.223223	-2.16344	5.93e-06	0.000508402
Glyma15g11930	65.021	97.7566	32.2854	0.330263	-1.59831	5.96e-06	0.000509741
Glyma03g10002	93.1821	43.1404	143.224	3.31994	1.73116	5.97e-06	0.000509893
Glyma20g38100	394.721	123.886	665.555	5.3723	2.42554	6.04e-06	0.000514812
Glyma19g41010	161.255	87.2011	235.308	2.69846	1.43213	6.06e-06	0.000515532
Glyma20g22050	21.5362	10.7242	32.3482	3.01636	1.59281	6.07e-06	0.000515532
Glyma08g48240	5.99708	11.2396	0.754528	0.067131	-3.89688	6.1e-06	0.000517367
Glyma19g29990	516.186	365.606	666.766	1.82373	0.866891	6.15e-06	0.000521005
Glyma08g41560	75.1154	39.8911	110.34	2.76602	1.46781	6.18e-06	0.000521593
Glyma17g03760	397.418	266.378	528.457	1.98386	0.988313	6.18e-06	0.000521593
Glyma01g41440	121.631	72.1155	171.147	2.37324	1.24686	6.25e-06	0.000526107
Glyma17g18480	157.055	99.0508	215.059	2.17119	1.11849	6.34e-06	0.000533514
Glyma17g03550	2697.52	3463.61	1931.44	0.557637	-0.842601	6.46e-06	0.000542295
Glyma02g00680	1794.57	2314.93	1274.21	0.550433	-0.861362	6.48e-06	0.000543388
Glyma03g04960	312.944	413.156	212.731	0.514892	-0.957657	6.52e-06	0.000545112
Glyma10g29900	416.347	551.312	281.381	0.510384	-0.970345	6.53e-06	0.000545112
Glyma06g06370	113.947	67.9178	159.977	2.35545	1.236	6.58e-06	0.000548374
Glyma11g34210	25.8028	8.19624	43.4093	5.29625	2.40497	6.61e-06	0.000550293
Glyma12g07943	1695.97	2199.75	1192.19	0.541967	-0.883723	6.71e-06	0.000557055
Glyma18g11640	48.1848	9.20403	87.1657	9.47039	3.24342	6.82e-06	0.000565572
Glyma03g28000	170.259	111.807	228.71	2.04557	1.0325	6.87e-06	0.000568587
Glyma02g06200	236.733	154.097	319.369	2.07253	1.05139	6.91e-06	0.000571201
Glyma06g41392	56.1585	28.3724	83.9446	2.95868	1.56495	6.96e-06	0.000574587
Glyma09g39390	142.684	191.041	94.3276	0.493756	-1.01813	7.02e-06	0.000578112
Glyma02g47820	948.72	1280.54	616.904	0.481755	-1.05363	7.07e-06	0.000581209
Glyma01g08400	3.80168	0	7.60336			7.11e-06	0.000583495
Glyma20g36233	33.4365	12.2367	54.6364	4.46495	2.15864	7.12e-06	0.000583746
Glyma13g11870	233.274	416.313	50.2351	0.120667	-3.0509	7.19e-06	0.000588269
Glyma02g43790	3174.97	4141.82	2208.13	0.53313	-0.90744	7.22e-06	0.000589928
Glyma10g30081	37.0845	15.5923	58.5767	3.75677	1.90949	7.26e-06	0.000591813
Glyma18g10316	6.41177	0	12.8235			7.28e-06	0.000592775
Glyma01g18990	12.3733	4.1826	20.564	4.91656	2.29765	7.32e-06	0.000594965
Glyma13g32920	868.505	526.362	1210.65	2.30003	1.20165	7.35e-06	0.000596007
Glyma13g40180	484.897	335.825	633.969	1.8878	0.916704	7.46e-06	0.00060419
Glyma04g16670	349.194	456.259	242.13	0.530685	-0.914072	7.56e-06	0.000611336
Glyma17g08150	1549.25	1977.52	1120.97	0.566857	-0.818944	7.57e-06	0.000611336
Glyma13g01110	15.0521	4.47246	25.6318	5.73104	2.5188	7.78e-06	0.000627221
Glyma09g39200	244.251	322.407	166.096	0.515175	-0.956866	7.88e-06	0.000634157
Glyma13g41980	224.445	150.655	298.234	1.97959	0.985199	8.02e-06	0.000643856
Glyma02g09801	132.871	178.277	87.4653	0.490614	-1.02734	8.06e-06	0.000646007
Glyma09g05230	93.1825	20.4463	165.919	8.11486	3.02057	8.21e-06	0.000657354
Glyma06g34320	78.2394	106.934	49.5447	0.46332	-1.10992	8.23e-06	0.000658088
Glyma15g04805	4527.18	5791.86	3262.51	0.563293	-0.828043	8.28e-06	0.000660309
Glyma08g22170	284.872	185.015	384.729	2.07945	1.0562	8.32e-06	0.00066245
Glyma13g38910	191.175	110.407	271.942	2.46308	1.30046	8.67e-06	0.000689316
Glyma13g31870	16.0145	4.82888	27.2001	5.6328	2.49385	8.68e-06	0.000689316
Glyma13g06860	388.514	262.932	514.095	1.95524	0.967343	8.85e-06	0.000701713
Glyma06g45700	2396.56	3578.22	1214.91	0.33953	-1.55839	8.94e-06	0.000707493
Glyma09g03270	33.3457	46.991	19.7005	0.419239	-1.25415	9e-06	0.000711106
Glyma08g43780	130.722	71.443	190	2.65947	1.41114	9.04e-06	0.000713466
Glyma13g00840	387.341	272.658	502.024	1.84122	0.880665	9.12e-06	0.000718579
Glyma08g23440	609.704	786.278	433.129	0.55086	-0.860243	9.18e-06	0.0007215
Glyma15g18620	165.354	103.933	226.774	2.18192	1.1256	9.28e-06	0.000728594
Glyma07g18280	1365.06	1757.53	972.593	0.553386	-0.853642	9.34e-06	0.000731801
Glyma13g42590	505.398	352.739	658.056	1.86556	0.899608	9.36e-06	0.000731801
Glyma05g30880	39.0909	19.6551	58.5268	2.97769	1.5742	9.37e-06	0.000731801
Glyma18g14090	3360.49	4796.81	1924.18	0.401136	-1.31784	9.39e-06	0.000732087
Glyma13g00350	125.285	79.8752	170.696	2.13703	1.09561	9.41e-06	0.000732753
Glyma14g01620	82.6068	51.2971	113.917	2.22072	1.15103	9.46e-06	0.000735356
Glyma04g39880	442.703	262.31	623.096	2.37542	1.24818	9.63e-06	0.000747807
Glyma08g11300	1106.43	460.516	1752.34	3.80517	1.92796	9.92e-06	0.000767918
Glyma01g43290	48.7199	27.28	70.1597	2.57183	1.3628	9.93e-06	0.000767918
Glyma15g09090	512.669	364.943	660.395	1.80958	0.855657	9.94e-06	0.000767918
Glyma14g05910	211.941	89.3278	334.554	3.74523	1.90506	1.03e-05	0.000791001
Glyma02g45450	76.8982	108.723	45.0731	0.414566	-1.27032	1.03e-05	0.000791001
Glyma05g00970	48.2484	26.5364	69.9603	2.63639	1.39856	1.03e-05	0.000791001
Glyma12g36703	77.9375	33.499	122.376	3.65313	1.86913	1.03e-05	0.000791001
Glyma04g01640	41.0219	60.1882	21.8556	0.363121	-1.46148	1.03e-05	0.000791001
Glyma07g16750	85.3601	42.9958	127.724	2.97063	1.57077	1.04e-05	0.000791001
Glyma03g09958	62.9585	29.6995	96.2176	3.23971	1.69586	1.04e-05	0.000791001
Glyma02g43260	1741.04	2243.46	1238.63	0.552105	-0.856985	1.04e-05	0.000791001
Glyma13g36560	106.117	43.683	168.551	3.85851	1.94804	1.04e-05	0.000792855
Glyma17g35620	408.322	179.685	636.958	3.54485	1.82573	1.06e-05	0.000804005
Glyma09g36700	301.256	392.945	209.566	0.533322	-0.906922	1.06e-05	0.000804005
Glyma09g32440	453.891	585.392	322.39	0.550725	-0.860595	1.07e-05	0.000812074
Glyma10g05100	165.986	69.4789	262.494	3.77804	1.91764	1.08e-05	0.000818348
Glyma09g23191	20.3736	3.4585	37.2886	10.7817	3.43052	1.09e-05	0.000821136
Glyma18g42661	136.805	73.3035	200.306	2.73256	1.45025	1.09e-05	0.000825456
Glyma01g09120	888.508	614.344	1162.67	1.89254	0.920326	1.1e-05	0.000830387
Glyma06g21635	5.37465	0	10.7493			1.12e-05	0.000839747
Glyma10g34670	61.4954	87.7605	35.2303	0.401436	-1.31676	1.12e-05	0.000839747
Glyma18g13730	13.3229	2.82682	23.819	8.42607	3.07486	1.12e-05	0.000841637
Glyma13g04710	366.501	163.357	569.645	3.48711	1.80203	1.12e-05	0.000841935
Glyma04g04885	26.7459	5.72584	47.766	8.34218	3.06042	1.13e-05	0.000844207
Glyma10g37080	3116.37	2088.78	4143.97	1.98392	0.988355	1.14e-05	0.000847066
Glyma04g12170	106.84	146.017	67.6633	0.463392	-1.10969	1.14e-05	0.000849095
Glyma13g11980	4494.17	8096.95	891.385	0.110089	-3.18326	1.14e-05	0.000849095
Glyma07g08780	79.6061	31.2673	127.945	4.09197	2.0328	1.16e-05	0.000862672
Glyma02g04210	195.575	112.756	278.394	2.46899	1.30392	1.17e-05	0.000868337
Glyma11g07030	183.751	244.754	122.748	0.501515	-0.995636	1.18e-05	0.000871771
Glyma05g24110	15048.4	20971.7	9125.05	0.435113	-1.20054	1.19e-05	0.000880469
Glyma13g18990	202.589	268.087	137.091	0.511369	-0.967563	1.19e-05	0.000880469
Glyma19g34250	78.27	6.41638	150.124	23.3969	4.54825	1.2e-05	0.000887844
Glyma01g19420	561.798	252.366	871.229	3.45224	1.78753	1.22e-05	0.000895418
Glyma18g06950	839.865	1093.33	586.399	0.536342	-0.898774	1.23e-05	0.000905787
Glyma20g23640	47.5084	25.5125	69.5042	2.72432	1.44589	1.24e-05	0.000906459
Glyma17g11480	63.1694	33.7999	92.5388	2.73784	1.45304	1.24e-05	0.000906459
Glyma07g09730	1334.24	900.575	1767.91	1.96309	0.973128	1.25e-05	0.000912343
Glyma17g11330	292.364	384.146	200.583	0.522153	-0.937455	1.26e-05	0.000920903
Glyma13g41130	128.763	80.4333	177.092	2.20173	1.13863	1.26e-05	0.000920903
Glyma05g00780	4177.09	5317.87	3036.32	0.570966	-0.808524	1.27e-05	0.000924115
Glyma16g33790	38.012	17.959	58.0649	3.23319	1.69296	1.27e-05	0.000924115
Glyma18g24740	14.2671	5.0012	23.533	4.70546	2.23434	1.29e-05	0.000933393
Glyma12g03390	346.184	202.281	490.087	2.4228	1.27667	1.3e-05	0.000940256
Glyma15g04280	84.6496	39.3165	129.983	3.30606	1.72511	1.31e-05	0.000950845
Glyma13g07900	737.971	229.877	1246.06	5.42058	2.43845	1.32e-05	0.000952189
Glyma04g42800	174.139	66.0687	282.209	4.27144	2.09472	1.32e-05	0.000952189
Glyma02g48240	7.91387	15.5838	0.243888	0.0156501	-5.99769	1.34e-05	0.000967563
Glyma18g43142	305.653	412.269	199.037	0.482785	-1.05055	1.36e-05	0.00097703
Glyma01g45000	554.392	351.681	757.103	2.15281	1.10622	1.36e-05	0.000980146
Glyma05g20710	192.169	129.624	254.715	1.96503	0.974554	1.37e-05	0.000980146
Glyma19g41261	173.532	229.847	117.218	0.509981	-0.971483	1.37e-05	0.000983936
Glyma13g37320	158.237	67.7842	248.689	3.66884	1.87532	1.38e-05	0.000985478
Glyma12g10580	680.232	490.021	870.444	1.77634	0.828908	1.4e-05	0.00100227
Glyma09g14660	123.504	78.5542	168.453	2.14442	1.10059	1.41e-05	0.00100744
Glyma15g05360	487.625	629.551	345.699	0.54912	-0.864805	1.43e-05	0.0010153
Glyma17g26531	761.84	976.378	547.303	0.560544	-0.835101	1.48e-05	0.00105063
Glyma15g24010	306.639	403.826	209.452	0.518668	-0.947117	1.5e-05	0.00106495
Glyma01g20986	49.4643	24.9658	73.9628	2.96256	1.56685	1.53e-05	0.00108562
Glyma06g00400	271.214	355.7	186.729	0.524961	-0.929718	1.57e-05	0.0011143
Glyma05g28070	551.283	370.583	731.982	1.97522	0.982012	1.58e-05	0.00111576
Glyma13g32730	82.1933	45.3601	119.027	2.62403	1.39179	1.61e-05	0.00113509
Glyma03g01995	121.145	20.6836	221.606	10.7141	3.42143	1.62e-05	0.00114438
Glyma07g01630	562.576	718.765	406.386	0.565394	-0.822671	1.63e-05	0.00114717
Glyma18g13105	11.1274	1.32558	20.9293	15.7888	3.98083	1.66e-05	0.00116389
Glyma01g04750	57.2543	12.1471	102.361	8.42681	3.07499	1.68e-05	0.001181
Glyma10g02060	1471.89	1870.3	1073.49	0.573968	-0.800958	1.69e-05	0.001181
Glyma10g28410	78.1351	145.739	10.5312	0.0722605	-3.79065	1.69e-05	0.001181
Glyma09g34760	3924.19	4976.29	2872.09	0.577154	-0.792971	1.71e-05	0.00119228
Glyma18g39690	3766.88	4801.33	2732.44	0.569101	-0.813245	1.71e-05	0.00119316
Glyma10g33710	1337.54	2104.22	570.856	0.271291	-1.88209	1.72e-05	0.00120143
Glyma09g38550	766.966	977.9	556.032	0.568598	-0.814519	1.73e-05	0.00120352
Glyma08g47330	119.873	163.308	76.4387	0.468063	-1.09522	1.73e-05	0.00120472
Glyma18g03530	87.2343	45.5471	128.922	2.83051	1.50106	1.74e-05	0.00120534
Glyma04g02980	227.607	306.022	149.192	0.487521	-1.03646	1.74e-05	0.00120563
Glyma01g45110	28.0391	14.6869	41.3913	2.81825	1.4948	1.76e-05	0.00121994
Glyma04g00550	83.6196	42.1718	125.067	2.96566	1.56835	1.77e-05	0.00122377
Glyma07g20920	43.0666	22.1423	63.9909	2.88998	1.53106	1.78e-05	0.00122377
Glyma07g39741	58.9273	29.595	88.2596	2.98225	1.5764	1.78e-05	0.00122377
Glyma16g08900	31.524	15.6982	47.3497	3.01624	1.59275	1.79e-05	0.00123186
Glyma10g10990	546.185	699.647	392.723	0.561316	-0.833115	1.79e-05	0.00123186
Glyma05g01860	413.773	291.695	535.85	1.83702	0.877367	1.82e-05	0.00124519
Glyma10g36100	69.8156	40.6329	98.9983	2.43641	1.28475	1.82e-05	0.00124618
Glyma10g28091	4.5782	9.15641	0	0		1.82e-05	0.00124618
Glyma07g14100	50.3576	77.463	23.2521	0.300171	-1.73615	1.84e-05	0.00125293
Glyma01g38381	88.6778	47.5835	129.772	2.72725	1.44745	1.84e-05	0.00125293
Glyma06g40170	6.52919	0.250676	12.8077	51.0925	5.67504	1.84e-05	0.00125293
Glyma02g37470	465.701	331.247	600.155	1.8118	0.857428	1.85e-05	0.00125545
Glyma04g02060	5.06649	0.359237	9.77374	27.2069	4.7659	1.85e-05	0.00125946
Glyma09g15750	584.48	749.418	419.541	0.559822	-0.836959	1.86e-05	0.00126355
Glyma03g27880	925.253	670.904	1179.6	1.75823	0.814123	1.87e-05	0.00126793
Glyma19g25680	107.293	60.5926	153.993	2.54145	1.34565	1.89e-05	0.00128012
Glyma14g06590	388.863	502.141	275.586	0.548823	-0.865588	1.9e-05	0.00128099
Glyma07g12321	678.601	1028.8	328.398	0.319204	-1.64745	1.91e-05	0.00128577
Glyma19g02420	185.692	125.117	246.268	1.9683	0.97695	1.91e-05	0.00128973
Glyma08g11620	45.4562	89.6596	1.25286	0.0139736	-6.16116	1.92e-05	0.00129278
Glyma13g12056	890.68	1533.56	247.799	0.161584	-2.62964	1.92e-05	0.00129278
Glyma01g42441	373.273	508.542	238.004	0.468013	-1.09538	1.93e-05	0.00129432
Glyma05g05460	286.167	375.227	197.107	0.5253	-0.928786	1.94e-05	0.00130167
Glyma06g02390	223.454	150.691	296.217	1.96572	0.975058	1.95e-05	0.00130172
Glyma19g04410	995.881	704.797	1286.97	1.82601	0.868692	1.98e-05	0.00132
Glyma08g19410	5.19229	0.71285	9.67173	13.5677	3.7621	1.98e-05	0.00132089
Glyma01g12970	29.0732	43.2892	14.8573	0.34321	-1.54284	1.98e-05	0.00132133
Glyma02g12480	269.948	353.754	186.142	0.526189	-0.926347	1.99e-05	0.00132606
Glyma09g24230	7.93658	15.8732	0	0		2e-05	0.00132606
Glyma02g09090	390.009	503.817	276.201	0.548217	-0.86718	2.03e-05	0.00134557
Glyma05g28880	1304.72	1662.22	947.219	0.569852	-0.811341	2.04e-05	0.00134932
Glyma08g45580	333.556	132.709	534.403	4.02688	2.00966	2.04e-05	0.00135042
Glyma15g19900	99.8456	138.506	61.185	0.441749	-1.1787	2.04e-05	0.00135124
Glyma13g27840	1358.42	823.64	1893.19	2.29857	1.20073	2.06e-05	0.00136226
Glyma08g00420	199.915	134.066	265.764	1.98234	0.987201	2.07e-05	0.00136596
Glyma10g33700	68.0538	96.4439	39.6636	0.411261	-1.28187	2.08e-05	0.00136797
Glyma08g26280	121.263	67.8896	174.635	2.57234	1.36308	2.08e-05	0.00136915
Glyma01g38450	934.462	640.295	1228.63	1.91885	0.940242	2.1e-05	0.00137723
Glyma05g02460	709.791	908.588	510.994	0.562405	-0.83032	2.11e-05	0.00138262
Glyma01g04710	195.472	257.326	133.619	0.519261	-0.94547	2.11e-05	0.00138262
Glyma03g41420	111.185	73.2804	149.089	2.0345	1.02467	2.12e-05	0.00138651
Glyma08g43660	25.4806	39.7833	11.1778	0.280968	-1.83152	2.13e-05	0.00138717
Glyma07g30791	42.0987	25.542	58.6554	2.29643	1.19939	2.15e-05	0.0013985
Glyma17g14400	90.5756	18.128	163.023	8.99291	3.16879	2.15e-05	0.00139963
Glyma04g11380	125.439	171.156	79.7212	0.46578	-1.10228	2.17e-05	0.00141038
Glyma02g41490	99.187	65.6962	132.678	2.01957	1.01404	2.18e-05	0.00141847
Glyma04g43470	25.3119	42.4975	8.1263	0.191218	-2.38671	2.22e-05	0.00143632
Glyma15g05800	566.366	732.919	399.814	0.545509	-0.874326	2.22e-05	0.00143692
Glyma10g31980	911.477	664.386	1158.57	1.74382	0.802248	2.23e-05	0.00144237
Glyma03g41700	100.555	38.6856	162.424	4.19856	2.06989	2.24e-05	0.00144469
Glyma08g29920	111.156	71.0643	151.247	2.12831	1.08971	2.24e-05	0.00144535
Glyma03g28476	115.543	158.45	72.636	0.458417	-1.12527	2.28e-05	0.00146628
Glyma07g31180	627.727	446.926	808.528	1.80909	0.855262	2.28e-05	0.00146628
Glyma15g41670	64.6024	121.951	7.25392	0.0594823	-4.0714	2.28e-05	0.00146628
Glyma18g09070	9.36616	1.57625	17.1561	10.8841	3.44415	2.29e-05	0.00146628
Glyma05g01845	437.146	122.718	751.574	6.12442	2.61457	2.29e-05	0.00146628
Glyma10g38310	94.0212	61.7712	126.271	2.04418	1.03152	2.29e-05	0.00146788
Glyma18g09340	6.55042	0	13.1008			2.3e-05	0.00147089
Glyma08g48091	253.871	331.886	175.857	0.529871	-0.916287	2.3e-05	0.00147089
Glyma13g10070	86.3242	50.2149	122.434	2.43819	1.28581	2.31e-05	0.00147427
Glyma20g26550	38.0248	18.0514	57.9981	3.21294	1.68389	2.33e-05	0.00148335
Glyma03g33941	36.1994	18.5942	53.8045	2.89361	1.53287	2.35e-05	0.00149159
Glyma20g30160	501.452	645.131	357.773	0.554575	-0.850546	2.35e-05	0.00149405
Glyma15g39050	148.355	194.537	102.173	0.52521	-0.929032	2.39e-05	0.001517
Glyma02g12050	226.355	155.814	296.896	1.90546	0.930137	2.4e-05	0.001517
Glyma17g14750	396.571	209.868	583.274	2.77924	1.47469	2.41e-05	0.00152127
Glyma17g07670	1042.8	754.039	1331.56	1.76591	0.82041	2.43e-05	0.00153287
Glyma07g29630	372.617	479.454	265.78	0.554339	-0.85116	2.43e-05	0.00153412
Glyma17g04960	42.4878	12.3929	72.5827	5.8568	2.55011	2.44e-05	0.00153412
Glyma20g28191	470.694	336.293	605.095	1.79931	0.847441	2.44e-05	0.00153412
Glyma09g15244	68.316	101.943	34.6891	0.34028	-1.5552	2.45e-05	0.001538
Glyma02g10550	599.619	767.524	431.713	0.562475	-0.830139	2.46e-05	0.00154403
Glyma14g06880	137.906	186.585	89.2258	0.478204	-1.0643	2.47e-05	0.00154494
Glyma13g11961	1957.39	3548.17	366.603	0.103322	-3.27479	2.47e-05	0.00154621
Glyma20g26530	773.684	1067.87	479.5	0.449026	-1.15513	2.5e-05	0.00156117
Glyma13g11931	12.1794	21.2897	3.06912	0.14416	-2.79426	2.51e-05	0.00156938
Glyma12g02540	70.1459	32.0213	108.27	3.3812	1.75753	2.53e-05	0.00157684
Glyma09g34390	814.098	594.955	1033.24	1.73667	0.796324	2.55e-05	0.00158659
Glyma12g01580	299.231	164.111	434.35	2.64669	1.40419	2.57e-05	0.00159512
Glyma03g39290	1241.28	904.127	1578.44	1.74582	0.803905	2.57e-05	0.00159512
Glyma06g37881	26.1831	10.844	41.5221	3.82903	1.93698	2.58e-05	0.00159831
Glyma19g30830	23.7824	7.54995	40.0148	5.3	2.40599	2.58e-05	0.00159935
Glyma10g07680	3876.6	4892.77	2860.42	0.584622	-0.774424	2.65e-05	0.0016422
Glyma06g41290	19.6058	6.37158	32.84	5.15414	2.36573	2.67e-05	0.00164927
Glyma08g11580	464.716	269.36	660.072	2.45052	1.29309	2.69e-05	0.00165997
Glyma14g39490	24.1188	8.69705	39.5405	4.54643	2.18473	2.7e-05	0.00166535
Glyma13g11810	317.901	545.679	90.122	0.165156	-2.5981	2.71e-05	0.00166535
Glyma20g29990	2553.79	3243.01	1864.56	0.574948	-0.798496	2.71e-05	0.00166717
Glyma12g11100	110.224	149.808	70.6392	0.471532	-1.08457	2.73e-05	0.00167609
Glyma08g39870	514.527	338.949	690.106	2.03602	1.02575	2.77e-05	0.00170045
Glyma14g04790	1467.75	1921.74	1013.77	0.527528	-0.922682	2.78e-05	0.00170315
Glyma01g05450	9.29193	18.0908	0.493056	0.0272545	-5.19736	2.81e-05	0.00171452
Glyma04g35220	7.49773	14.7463	0.249168	0.016897	-5.88709	2.81e-05	0.00171452
Glyma02g12351	116.701	162.244	71.1582	0.438587	-1.18906	2.81e-05	0.00171613
Glyma03g40080	4.95459	0	9.90918			2.83e-05	0.00172379
Glyma13g19650	921.802	1193.77	649.832	0.544352	-0.877389	2.85e-05	0.00173224
Glyma07g14350	334.313	430.738	237.888	0.55228	-0.856528	2.85e-05	0.00173341
Glyma20g31741	81.19	47.1038	115.276	2.44728	1.29118	2.89e-05	0.00175269
Glyma11g04210	472.137	203.177	741.097	3.64754	1.86692	2.89e-05	0.00175269
Glyma06g01110	840.865	612.13	1069.6	1.74734	0.805162	2.91e-05	0.00176025
Glyma06g06145	77.1335	107.385	46.8824	0.436584	-1.19567	2.91e-05	0.00176025
Glyma03g01710	556.244	710.548	401.94	0.565676	-0.821953	2.92e-05	0.00176399
Glyma19g35581	834.183	1059.26	609.108	0.575033	-0.798284	2.95e-05	0.00178199
Glyma10g00680	2263.02	2870.3	1655.74	0.576852	-0.793726	2.96e-05	0.00178253
Glyma11g29561	16.1575	3.29462	29.0204	8.80841	3.13888	3.01e-05	0.00181393
Glyma19g43830	917.402	1164.12	670.682	0.576126	-0.795543	3.04e-05	0.00182416
Glyma20g35610	15.5057	26.3178	4.6937	0.178347	-2.48724	3.07e-05	0.00184368
Glyma15g08470	7.87493	2.64553	13.1043	4.95339	2.30842	3.08e-05	0.00184578
Glyma17g02211	17.3777	6.29376	28.4617	4.52221	2.17703	3.08e-05	0.00184626
Glyma02g01510	485.562	616.81	354.314	0.57443	-0.799796	3.14e-05	0.00187984
Glyma17g12000	76.8635	44.0205	109.706	2.49217	1.3174	3.15e-05	0.00187984
Glyma10g05440	35.7115	19.188	52.2351	2.72228	1.44481	3.16e-05	0.00188593
Glyma19g42120	160.559	101.457	219.661	2.16507	1.11441	3.18e-05	0.00189386
Glyma09g38570	301.35	163.929	438.772	2.6766	1.4204	3.23e-05	0.0019223
Glyma02g44060	428.582	549.148	308.015	0.560897	-0.834193	3.24e-05	0.00192429
Glyma04g18730	169.039	221.563	116.516	0.525879	-0.927197	3.26e-05	0.00193239
Glyma03g02390	301.023	212.564	389.481	1.8323	0.873656	3.26e-05	0.00193295
Glyma03g38410	114.909	71.1523	158.665	2.22994	1.157	3.29e-05	0.0019493
Glyma10g06000	216.156	287.893	144.419	0.50164	-0.995275	3.3e-05	0.0019493
Glyma02g36990	126.209	83.4677	168.95	2.02414	1.01731	3.31e-05	0.0019562
Glyma01g38500	586.124	223.241	949.007	4.25104	2.08781	3.33e-05	0.00196259
Glyma16g08360	353.926	258.196	449.656	1.74153	0.800353	3.35e-05	0.00197123
Glyma04g40720	2740.98	3479.71	2002.25	0.575407	-0.797345	3.35e-05	0.00197123
Glyma16g05120	150.862	204.909	96.8162	0.472484	-1.08166	3.4e-05	0.00199858
Glyma15g11920	50.0294	28.9845	71.0743	2.45214	1.29404	3.45e-05	0.00202572
Glyma02g09600	38.2019	14.9158	61.488	4.12234	2.04346	3.5e-05	0.00205136
Glyma15g05730	295.232	212.225	378.238	1.78225	0.8337	3.52e-05	0.00205991
Glyma06g44720	35.9389	17.4192	54.4587	3.12636	1.64448	3.53e-05	0.00206327
Glyma13g34920	259.764	108.55	410.978	3.78607	1.9207	3.53e-05	0.00206327
Glyma19g33901	360.637	172.184	549.09	3.18897	1.67309	3.55e-05	0.00207167
Glyma16g33010	678.436	866.348	490.523	0.566196	-0.820627	3.56e-05	0.00207227
Glyma15g02010	135.78	76.6257	194.935	2.54399	1.34709	3.57e-05	0.00207941
Glyma08g19290	923.624	1242.64	604.61	0.486554	-1.03933	3.59e-05	0.00208603
Glyma10g00470	12.6689	0.718475	24.6193	34.2661	5.09871	3.59e-05	0.00208639
Glyma12g06950	4851.86	6987.33	2716.39	0.388759	-1.36305	3.66e-05	0.00212239
Glyma03g19705	55.6938	76.1299	35.2578	0.463127	-1.11052	3.67e-05	0.00212413
Glyma17g12760	27.7724	10.3404	45.2045	4.37163	2.12817	3.68e-05	0.00212681
Glyma03g04300	36.9979	12.9439	61.0519	4.71664	2.23776	3.72e-05	0.0021502
Glyma19g29820	101.423	63.6802	139.165	2.18538	1.12788	3.72e-05	0.0021502
Glyma13g19941	583.192	740.774	425.61	0.574547	-0.799503	3.74e-05	0.00215892
Glyma03g21690	1283.46	1621.38	945.53	0.583163	-0.778029	3.8e-05	0.00218636
Glyma13g04100	115.77	41.4863	190.053	4.58111	2.1957	3.81e-05	0.00219179
Glyma10g29170	4505.07	5667.35	3342.78	0.589831	-0.761627	3.83e-05	0.00220029
Glyma10g28070	1190.53	853.924	1527.14	1.78838	0.83865	3.88e-05	0.00222588
Glyma08g14370	203.89	123.334	284.445	2.30629	1.20557	3.89e-05	0.00222752
Glyma19g34960	131.199	82.6836	179.714	2.17352	1.12003	3.89e-05	0.00222752
Glyma04g10100	712.784	896.716	528.852	0.589765	-0.761787	3.91e-05	0.00223287
Glyma10g28475	297.043	204.431	389.656	1.90605	0.930585	3.91e-05	0.00223287
Glyma14g26285	701.089	890.84	511.338	0.573995	-0.800889	3.92e-05	0.00223537
Glyma15g12211	243.983	368.504	119.463	0.324183	-1.62512	3.96e-05	0.00225373
Glyma02g16710	130.475	34.5289	226.421	6.55745	2.71314	3.96e-05	0.00225631
Glyma02g38750	3072.85	3846.38	2299.33	0.597791	-0.742287	3.98e-05	0.00226249
Glyma13g28450	31.7936	0.966339	62.6208	64.8021	6.01797	4e-05	0.00226793
Glyma06g22250	474.273	341.644	606.902	1.77641	0.828968	4e-05	0.00226793
Glyma03g03451	60.8586	37.1793	84.538	2.27379	1.1851	4e-05	0.00226834
Glyma15g27540	13.729	21.3673	6.09076	0.285051	-1.81071	4.01e-05	0.0022691
Glyma12g12210	119.746	155.724	83.7676	0.537923	-0.894528	4.02e-05	0.00226935
Glyma19g30780	129.68	88.5804	170.78	1.92796	0.947076	4.03e-05	0.00227238
Glyma14g38561	28.273	4.72313	51.8229	10.9721	3.45577	4.03e-05	0.00227284
Glyma06g05020	423.899	539.906	307.893	0.570271	-0.810281	4.04e-05	0.00227518
Glyma13g12077	534.311	970.988	97.6338	0.100551	-3.314	4.05e-05	0.00227797
Glyma11g10230	23.1055	7.41909	38.7918	5.22865	2.38644	4.06e-05	0.00227858
Glyma16g29790	217.019	290.645	143.393	0.493361	-1.01929	4.13e-05	0.00231572
Glyma07g13450	720.286	910.504	530.069	0.582171	-0.780486	4.13e-05	0.00231572
Glyma20g35960	30.0123	43.1722	16.8524	0.390353	-1.35715	4.14e-05	0.00231572
Glyma15g04540	1265.81	1601.7	929.928	0.580589	-0.784412	4.15e-05	0.00231908
Glyma12g01120	9.67758	0.356425	18.9987	53.3036	5.73616	4.17e-05	0.0023314
Glyma08g47340	10.5619	19.8763	1.24758	0.0627675	-3.99384	4.18e-05	0.0023318
Glyma12g36860	68.0615	39.3754	96.7476	2.45706	1.29693	4.22e-05	0.00234888
Glyma08g06840	412.561	524.445	300.676	0.573321	-0.802584	4.22e-05	0.00234888
Glyma15g15130	36.7588	10.1486	63.369	6.24411	2.6425	4.26e-05	0.00236891
Glyma09g03400	3068.94	3891.03	2246.85	0.577444	-0.792247	4.26e-05	0.00236891
Glyma02g10331	4.89637	9.54358	0.249168	0.0261085	-5.25934	4.29e-05	0.00237959
Glyma14g00900	149.227	197.195	101.26	0.5135	-0.961565	4.3e-05	0.00237959
Glyma15g16560	63.1912	35.5548	90.8276	2.55458	1.35309	4.3e-05	0.00237959
Glyma14g27290	309.858	174.381	445.334	2.55379	1.35264	4.31e-05	0.00237988
Glyma08g15307	109.09	173.505	44.6738	0.257478	-1.95748	4.31e-05	0.00237988
Glyma11g07820	303.918	406.446	201.391	0.495492	-1.01307	4.31e-05	0.00238032
Glyma13g12033	3432.83	6206.57	659.1	0.106194	-3.23523	4.33e-05	0.0023843
Glyma13g12059	43.8796	77.4866	10.2726	0.132573	-2.91514	4.34e-05	0.00238756
Glyma11g01820	164.612	115.352	213.871	1.85406	0.89069	4.35e-05	0.00239288
Glyma17g16030	1252.75	1575.24	930.258	0.590549	-0.759871	4.36e-05	0.00239362
Glyma07g31770	4885.75	6087.94	3683.57	0.60506	-0.724851	4.37e-05	0.00239791
Glyma11g02440	77.5377	48.7333	106.342	2.18212	1.12573	4.4e-05	0.00240591
Glyma09g02760	1139.35	1437.44	841.254	0.585244	-0.772891	4.4e-05	0.00240591
Glyma09g04280	1666.79	2110.22	1223.36	0.57973	-0.786547	4.41e-05	0.00240591
Glyma12g29893	220.589	115.921	325.258	2.80587	1.48845	4.41e-05	0.00240591
Glyma15g10220	4877.84	6135.17	3620.5	0.590122	-0.760915	4.41e-05	0.00240591
Glyma18g44991	338.54	432.857	244.224	0.564214	-0.825684	4.42e-05	0.00240881
Glyma18g51741	41.7132	18.5192	64.9072	3.50485	1.80935	4.43e-05	0.00240881
Glyma20g32070	1160.11	1458.31	861.918	0.59104	-0.758672	4.45e-05	0.00241796
Glyma13g11965	19.8665	36.6251	3.10782	0.0848549	-3.55886	4.48e-05	0.00242993
Glyma08g04070	343.995	441.174	246.817	0.559455	-0.837906	4.48e-05	0.00242993
Glyma12g04080	2116.25	2648.44	1584.06	0.598111	-0.741514	4.5e-05	0.00243583
Glyma14g02430	239.806	318.629	160.982	0.505232	-0.984981	4.53e-05	0.00244984
Glyma06g45031	103.859	39.8546	167.864	4.21192	2.07448	4.6e-05	0.00248578
Glyma11g05430	22.3032	5.86795	38.7385	6.60171	2.72284	4.64e-05	0.00250805
Glyma19g34350	581.997	739.058	424.935	0.574968	-0.798447	4.66e-05	0.0025142
Glyma05g28340	12.9831	21.4302	4.53598	0.211663	-2.24016	4.68e-05	0.00251928
Glyma06g46450	10.9058	0.356425	21.4552	60.1955	5.91158	4.68e-05	0.00251928
Glyma02g07200	229.75	297.387	162.113	0.545127	-0.875337	4.73e-05	0.0025411
Glyma11g01405	209.599	146.592	272.606	1.85962	0.89501	4.76e-05	0.00255712
Glyma10g38150	1145.39	1438.97	851.815	0.591963	-0.756422	4.79e-05	0.00257147
Glyma19g42720	1818.21	2288.55	1347.87	0.588959	-0.76376	4.81e-05	0.00257565
Glyma10g26690	312.974	147.884	478.063	3.2327	1.69274	4.81e-05	0.00257565
Glyma02g01600	891.342	662.425	1120.26	1.69115	0.758004	4.85e-05	0.00259065
Glyma11g37091	52.5992	23.916	81.2823	3.39865	1.76496	4.86e-05	0.00259391
Glyma05g00620	1234.52	1579.42	889.618	0.563258	-0.828133	4.86e-05	0.00259419
Glyma06g16600	415.819	294.455	537.182	1.82433	0.867365	4.91e-05	0.00261393
Glyma02g06790	95.7881	129.042	62.5341	0.484602	-1.04513	4.92e-05	0.00261831
Glyma04g08770	148.648	194.543	102.753	0.528176	-0.920909	4.96e-05	0.002636
Glyma02g37020	2601.95	835.13	4368.77	5.23124	2.38715	4.99e-05	0.00264879
Glyma08g06470	156.599	61.1245	252.074	4.12393	2.04402	4.99e-05	0.00264879
Glyma10g41600	1217.84	902.867	1532.81	1.69771	0.763591	5e-05	0.00264986
Glyma05g33070	616.95	428.039	805.861	1.88268	0.91279	5.01e-05	0.00264986
Glyma02g35730	469.771	654.868	284.675	0.434706	-1.20189	5.02e-05	0.00265272
Glyma16g03170	2413.44	3030.45	1796.43	0.592793	-0.754399	5.05e-05	0.00266572
Glyma08g40380	713.231	910.805	515.656	0.566154	-0.820733	5.07e-05	0.00267617
Glyma08g38866	849.341	625.657	1073.02	1.71504	0.778239	5.1e-05	0.00268771
Glyma08g38750	37.6885	16.3185	59.0585	3.61912	1.85564	5.12e-05	0.0026975
Glyma17g36110	18.5155	4.19104	32.84	7.83577	2.97007	5.16e-05	0.00271102
Glyma03g32980	3222.15	4047.88	2396.41	0.592017	-0.756289	5.18e-05	0.00272179
Glyma15g04160	94.2346	60.8818	127.587	2.09566	1.0674	5.2e-05	0.00272687
Glyma01g43260	327.505	201.379	453.632	2.25262	1.17161	5.21e-05	0.00272822
Glyma08g45520	8.53933	0	17.0787			5.21e-05	0.00272822
Glyma18g02970	3681.48	4620.07	2742.89	0.59369	-0.752218	5.22e-05	0.00273274
Glyma17g01201	5.32712	10.3875	0.266751	0.0256801	-5.28321	5.24e-05	0.00273798
Glyma01g34830	6.93497	0.71285	13.1571	18.457	4.2061	5.25e-05	0.00273934
Glyma19g25720	189.141	245.874	132.409	0.538526	-0.892913	5.25e-05	0.00273934
Glyma10g32190	63.7406	13.738	113.743	8.27947	3.04954	5.32e-05	0.00276812
Glyma08g23340	797.358	412.647	1182.07	2.8646	1.51833	5.35e-05	0.00278101
Glyma10g34020	204.033	275.365	132.701	0.48191	-1.05316	5.35e-05	0.00278117
Glyma13g16940	173.125	120.746	225.504	1.86759	0.901178	5.36e-05	0.00278181
Glyma20g38140	138.14	79.3236	196.957	2.48295	1.31206	5.37e-05	0.00278231
Glyma07g38110	309.511	165.041	453.981	2.75072	1.45981	5.4e-05	0.0027981
Glyma13g34520	154.08	58.8087	249.352	4.24005	2.08408	5.45e-05	0.00281902
Glyma08g12450	158.009	213.465	102.553	0.48042	-1.05763	5.48e-05	0.00283018
Glyma15g29860	136.882	89.1892	184.575	2.06948	1.04927	5.5e-05	0.00284085
Glyma05g05180	46.4288	22.0752	70.7823	3.20641	1.68096	5.54e-05	0.00285782
Glyma14g38670	5.09412	0	10.1882			5.55e-05	0.00285915
Glyma20g27690	21.8212	8.54931	35.093	4.10478	2.0373	5.55e-05	0.00285915
Glyma17g33560	273.308	194.581	352.036	1.8092	0.855354	5.6e-05	0.00287762
Glyma12g36716	146.189	94.8205	197.557	2.08349	1.059	5.63e-05	0.00289
Glyma11g15060	1094.06	1431.62	756.497	0.528419	-0.920246	5.63e-05	0.00289
Glyma13g07620	177.281	120.68	233.883	1.93805	0.954603	5.65e-05	0.00289298
Glyma16g05090	2106.41	2653.36	1559.45	0.587727	-0.766783	5.65e-05	0.00289298
Glyma17g15330	668.392	378.493	958.291	2.53186	1.34019	5.68e-05	0.00290443
Glyma16g26520	80.2599	24.8005	135.719	5.47245	2.45219	5.69e-05	0.00290865
Glyma16g03180	350.481	444.316	256.646	0.577622	-0.791803	5.71e-05	0.00291469
Glyma02g43710	325.007	146.222	503.792	3.44539	1.78467	5.75e-05	0.00293283
Glyma08g46596	6.17512	11.5904	0.759808	0.0655547	-3.93116	5.82e-05	0.0029624
Glyma03g40541	45.7771	26.8599	64.6944	2.40859	1.26819	5.82e-05	0.0029624
Glyma18g02190	9.78071	3.50049	16.0609	4.58819	2.19793	5.87e-05	0.00297965
Glyma09g31293	424.079	178.813	669.346	3.74327	1.9043	5.87e-05	0.00297965
Glyma09g37360	1348.86	1697.51	1000.22	0.589226	-0.763108	5.88e-05	0.00297965
Glyma20g24530	279.075	373.514	184.636	0.49432	-1.01648	5.89e-05	0.00298458
Glyma02g15120	227.001	164.946	289.056	1.75243	0.809357	5.92e-05	0.00299393
Glyma05g14330	1430.36	1790.08	1070.64	0.598096	-0.741551	5.94e-05	0.00300498
Glyma04g16721	42.1244	21.1256	63.1233	2.988	1.57918	5.97e-05	0.00301427
Glyma02g10360	150.503	104.678	196.327	1.87553	0.907299	5.98e-05	0.00301515
Glyma15g02420	155.045	106.195	203.895	1.92	0.941104	6.01e-05	0.00302973
Glyma06g48350	452.874	574.409	331.339	0.576834	-0.793771	6.05e-05	0.0030477
Glyma13g17260	496.952	627.814	366.09	0.583119	-0.778138	6.11e-05	0.00307281
Glyma06g35585	157.743	57.7876	257.698	4.45941	2.15685	6.2e-05	0.00311289
Glyma14g07680	65.7045	38.8661	92.5428	2.38107	1.25161	6.21e-05	0.00311849
Glyma04g10740	33.8424	49.8052	17.8795	0.358989	-1.47799	6.25e-05	0.00313141
Glyma02g09162	47.1986	70.4732	23.924	0.339477	-1.55861	6.25e-05	0.00313141
Glyma17g20860	439.259	307.463	571.055	1.85732	0.893219	6.26e-05	0.00313347
Glyma01g41520	68.8295	20.1315	117.528	5.83799	2.54547	6.27e-05	0.00313347
Glyma09g29921	79.8424	48.1673	111.518	2.31521	1.21115	6.28e-05	0.00313347
Glyma08g23380	45.6129	4.78127	86.4446	18.0799	4.17631	6.28e-05	0.00313347
Glyma10g05250	155.873	103.55	208.197	2.0106	1.00762	6.3e-05	0.00313753
Glyma20g32210	97.2262	129.542	64.9102	0.501074	-0.996904	6.34e-05	0.00315376
Glyma16g01980	2491.31	1861.66	3120.96	1.67644	0.745401	6.34e-05	0.00315376
Glyma11g05680	1145.16	1479.21	811.112	0.548341	-0.866855	6.45e-05	0.00319934
Glyma01g36180	192.339	249.595	135.082	0.541205	-0.885753	6.45e-05	0.00319934
Glyma06g43000	386.093	277.739	494.446	1.78025	0.832084	6.47e-05	0.00320725
Glyma08g15260	560.571	711.905	409.237	0.574848	-0.798749	6.55e-05	0.00324493
Glyma11g31660	210.909	270.459	151.358	0.559636	-0.83744	6.58e-05	0.00325406
Glyma09g34880	585.16	741.377	428.942	0.578574	-0.789426	6.59e-05	0.00325732
Glyma08g10910	3553.5	4454.56	2652.44	0.595445	-0.747961	6.61e-05	0.00326233
Glyma01g20030	372.621	471.846	273.397	0.579419	-0.787321	6.69e-05	0.00330061
Glyma18g01280	1001.54	1263.83	739.242	0.584921	-0.773685	6.75e-05	0.0033263
Glyma13g28590	2693.6	3400.33	1986.87	0.584317	-0.775176	6.78e-05	0.00333551
Glyma04g08050	3060.28	1490.51	4630.04	3.10634	1.63522	6.78e-05	0.00333551
Glyma02g08180	448.396	566.873	329.92	0.582	-0.780909	6.82e-05	0.00334853
Glyma10g41190	132.855	175.982	89.7295	0.50988	-0.97177	6.82e-05	0.00334853
Glyma07g40190	438.657	558.877	318.436	0.569779	-0.811527	6.85e-05	0.00335701
Glyma09g07880	65.1799	87.1949	43.1648	0.495038	-1.01439	6.87e-05	0.00335889
Glyma12g34340	69.0265	43.5186	94.5344	2.17228	1.11921	6.87e-05	0.00335889
Glyma09g05490	44.2826	25.3727	63.1924	2.49057	1.31648	6.87e-05	0.00335889
Glyma15g40200	570.866	714.284	427.447	0.598427	-0.740754	6.88e-05	0.00335951
Glyma07g06600	206.908	141.832	271.985	1.91765	0.939343	6.91e-05	0.00337142
Glyma01g05710	9.06152	16.4053	1.71778	0.104709	-3.25554	6.93e-05	0.00337484
Glyma15g13990	354.59	251.419	457.76	1.82071	0.864498	6.94e-05	0.00337484
Glyma01g35980	165.389	88.3798	242.398	2.74268	1.45559	6.94e-05	0.00337484
Glyma09g08850	17.5599	5.33305	29.7867	5.58531	2.48164	6.95e-05	0.00337641
Glyma09g34440	6.67879	0.356425	13.0012	36.4766	5.1889	6.96e-05	0.00337641
Glyma20g37360	260.528	181.993	339.063	1.86305	0.897665	7.04e-05	0.00341185
Glyma10g35871	37720.4	60213.6	15227.2	0.252887	-1.98344	7.04e-05	0.00341185
Glyma20g01700	238.315	161.471	315.16	1.95181	0.96481	7.06e-05	0.00341651
Glyma07g34690	465.678	594.816	336.54	0.565788	-0.821665	7.1e-05	0.00343119
Glyma11g00450	1085.76	1373.16	798.373	0.581414	-0.782361	7.16e-05	0.00345629
Glyma18g46400	384.041	488.311	279.771	0.572936	-0.803555	7.18e-05	0.00346226
Glyma01g43435	54.9241	30.6558	79.1923	2.58327	1.3692	7.22e-05	0.00347986
Glyma20g29570	180.409	99.1988	261.62	2.63733	1.39908	7.23e-05	0.00347988
Glyma03g33880	10.5065	18.723	2.28998	0.122308	-3.03141	7.23e-05	0.00347988
Glyma04g08980	138.319	181.88	94.7566	0.520983	-0.940692	7.29e-05	0.00350479
Glyma13g17830	1106.23	727.249	1485.22	2.04224	1.03015	7.35e-05	0.00352833
Glyma18g43240	44.1301	16.9509	71.3093	4.20682	2.07273	7.36e-05	0.00352833
Glyma18g10930	131.325	77.1205	185.528	2.4057	1.26645	7.42e-05	0.00355257
Glyma06g47800	113.171	151.679	74.6634	0.492247	-1.02254	7.43e-05	0.00355424
Glyma07g09710	459.307	269.575	649.038	2.40763	1.26762	7.49e-05	0.00357815
Glyma18g19770	143.894	188.544	99.2447	0.526373	-0.925841	7.49e-05	0.00357815
Glyma06g08120	218.763	149.618	287.908	1.92429	0.944324	7.5e-05	0.00358053
Glyma03g34940	99.3177	53.7016	144.934	2.69888	1.43236	7.57e-05	0.00361091
Glyma14g01440	45.7697	27.701	63.8385	2.30456	1.20449	7.59e-05	0.00361629
Glyma18g52620	221.017	286.436	155.598	0.543221	-0.880389	7.79e-05	0.00370778
Glyma10g28690	154.163	200.952	107.375	0.534332	-0.904191	7.84e-05	0.00372851
Glyma12g06440	451.307	572.976	329.639	0.57531	-0.797589	7.87e-05	0.0037375
Glyma02g02400	338.535	243.415	433.655	1.78154	0.833126	7.94e-05	0.00376867
Glyma05g22070	221.05	156.818	285.282	1.81919	0.863293	7.97e-05	0.00377422
Glyma19g28220	77.5974	37.0476	118.147	3.18906	1.67313	7.98e-05	0.00377422
Glyma02g47770	179.242	284.663	73.821	0.259328	-1.94715	7.98e-05	0.00377422
Glyma13g26550	414.914	528.264	301.564	0.570859	-0.808795	7.99e-05	0.00377783
Glyma17g26720	348.938	472.263	225.613	0.477729	-1.06574	8.03e-05	0.00379307
Glyma13g01810	64.9394	36.638	93.2408	2.54492	1.34762	8.09e-05	0.00381266
Glyma20g02680	119.644	158.401	80.888	0.510654	-0.969581	8.09e-05	0.00381266
Glyma06g09480	232.537	160.812	304.262	1.89204	0.919941	8.12e-05	0.00381826
Glyma09g00560	89.7306	39.9538	139.507	3.49172	1.80394	8.12e-05	0.00381826
Glyma20g16531	11.5565	3.79597	19.317	5.08882	2.34733	8.15e-05	0.00382825
Glyma02g15620	31.2758	46.4591	16.0926	0.346381	-1.52957	8.16e-05	0.00382825
Glyma12g34960	555.123	705.264	404.982	0.574227	-0.800306	8.2e-05	0.00384549
Glyma14g01960	118.3	81.4685	155.131	1.90419	0.929174	8.22e-05	0.00384942
Glyma07g15640	1312.83	979.381	1646.27	1.68093	0.749262	8.27e-05	0.00386936
Glyma20g37180	244.687	128.399	360.975	2.81136	1.49127	8.32e-05	0.00388456
Glyma15g11970	497.021	638.342	355.7	0.557225	-0.843667	8.33e-05	0.00388456
Glyma10g03710	200.706	75.0398	326.372	4.34932	2.12079	8.33e-05	0.00388456
Glyma20g35220	1912.7	1429.88	2395.51	1.67533	0.744445	8.33e-05	0.00388456
Glyma10g31691	262.062	334.904	189.22	0.564998	-0.823682	8.38e-05	0.00390468
Glyma04g10080	104.846	142.91	66.7816	0.467297	-1.09759	8.45e-05	0.00393298
Glyma04g02340	89.1914	56.5685	121.814	2.15339	1.10661	8.49e-05	0.00394562
Glyma09g32080	1397.3	723.817	2070.78	2.86092	1.51648	8.5e-05	0.00394562
Glyma11g01350	607.757	937.141	278.374	0.297047	-1.75124	8.56e-05	0.00397208
Glyma06g42080	2568.35	3410.67	1726.03	0.506067	-0.982598	8.63e-05	0.00399994
Glyma15g39820	628.26	795.887	460.632	0.578765	-0.78895	8.64e-05	0.00399994
Glyma19g34180	158.786	211.528	106.045	0.501331	-0.996164	8.66e-05	0.00400813
Glyma11g08590	239.604	107.564	371.644	3.45508	1.78872	8.69e-05	0.00401634
Glyma14g04830	465.231	590.217	340.245	0.576474	-0.794672	8.72e-05	0.00402623
Glyma17g17400	255.319	330.396	180.242	0.545531	-0.874266	8.73e-05	0.00402765
Glyma07g06090	519.281	335.839	702.723	2.09244	1.06519	8.78e-05	0.00404647
Glyma06g15980	36.0655	3.18325	68.9477	21.6595	4.43693	8.83e-05	0.00406283
Glyma10g09760	80.7337	54.2689	107.199	1.97532	0.982089	8.83e-05	0.00406283
Glyma13g32970	221.092	124.573	317.611	2.5496	1.35027	8.89e-05	0.00408304
Glyma18g43136	737.06	969.47	504.651	0.520543	-0.94191	8.89e-05	0.00408304
Glyma13g12010	384.961	663.276	106.646	0.160787	-2.63678	8.93e-05	0.004098
Glyma15g04520	4098.27	5185.97	3010.57	0.580521	-0.78458	9.02e-05	0.00413425
Glyma03g32881	2030.07	2540.94	1519.19	0.597887	-0.742056	9.05e-05	0.00414254
Glyma04g07030	78.4168	46.4007	110.433	2.37998	1.25095	9.14e-05	0.0041811
Glyma12g11681	7.2076	0.356425	14.0588	39.4438	5.30173	9.19e-05	0.00419865
Glyma03g32630	41.25	22.0983	60.4018	2.73332	1.45066	9.29e-05	0.00424255
Glyma13g12070	183.903	318.42	49.3862	0.155098	-2.68875	9.35e-05	0.00426299
Glyma07g06310	593.517	760.865	426.169	0.560112	-0.836213	9.37e-05	0.00426806
Glyma02g14175	7120.23	5396.33	8844.12	1.63891	0.712741	9.39e-05	0.00427231
Glyma19g06460	2222.38	2775.11	1669.66	0.601655	-0.732992	9.43e-05	0.00428482
Glyma18g42630	7.9102	13.2619	2.55848	0.192919	-2.37393	9.43e-05	0.00428482
Glyma01g44700	2721.97	3386.39	2057.56	0.607598	-0.71881	9.49e-05	0.00430615
Glyma02g46390	241.003	308.8	173.207	0.560904	-0.834174	9.5e-05	0.00430863
Glyma12g31200	78.7361	17.0371	140.435	8.24288	3.04315	9.58e-05	0.00434019
Glyma11g16120	105.138	5.7028	204.573	35.8723	5.1648	9.61e-05	0.00434812
Glyma12g26170	698.333	865.81	530.857	0.613134	-0.705726	9.64e-05	0.00435762
Glyma05g03210	398.138	509.974	286.303	0.561407	-0.832881	9.66e-05	0.00436438
Glyma09g07070	44.8551	3.56425	86.146	24.1695	4.59511	9.75e-05	0.00440336
Glyma0490s50	30.8278	61.4117	0.243888	0.00397136	-7.97615	9.9e-05	0.00446215
Glyma20g20010	178.804	228.344	129.264	0.566093	-0.820888	9.9e-05	0.00446215
Glyma18g09030	288.886	156.737	421.035	2.68625	1.42559	9.94e-05	0.00447633
Glyma13g12080	11.3967	22.3057	0.487776	0.0218678	-5.51505	9.99e-05	0.00449105
Glyma02g07430	2509.17	3142.48	1875.86	0.596938	-0.744347	0.000100172	0.00450077
Glyma04g10420	308.268	390.996	225.539	0.576833	-0.793775	0.000100712	0.00452086
Glyma05g04550	16.1016	5.63623	26.5669	4.7136	2.23683	0.000101705	0.00456119
Glyma08g12630	75.2449	48.5536	101.936	2.09946	1.07002	0.000101824	0.00456232
Glyma19g30305	20.3304	8.93648	31.7243	3.54998	1.82781	0.000102142	0.0045723
Glyma07g14750	47.3374	22.1654	72.5095	3.27129	1.70986	0.000102878	0.00459752
Glyma20g21190	2520.73	3133.6	1907.86	0.608838	-0.71587	0.000102895	0.00459752
Glyma02g14870	33.3483	12.5035	54.1931	4.33422	2.11577	0.000103202	0.00460699
Glyma08g47261	45.7992	69.1378	22.4607	0.324868	-1.62207	0.000103867	0.00463242
Glyma13g12051	410.999	746.578	75.4189	0.101019	-3.3073	0.000103982	0.00463326
Glyma14g06670	269.011	191.18	346.843	1.81422	0.859352	0.000104737	0.00466262
Glyma08g20560	274.862	352.495	197.229	0.559522	-0.837734	0.00010495	0.00466455
Glyma09g15200	20.6579	8.9869	32.3288	3.59733	1.84693	0.000104973	0.00466455
Glyma20g22270	424.02	309.647	538.393	1.73873	0.798034	0.000105178	0.00466938
Glyma08g15420	1422.33	1773.32	1071.34	0.604144	-0.727035	0.000105459	0.00467757
Glyma03g39791	72.322	48.54	96.1039	1.97989	0.985421	0.000105855	0.00469083
Glyma16g17530	56.0337	84.0301	28.0373	0.333657	-1.58356	0.000106622	0.0047205
Glyma18g52070	1293.04	885.218	1700.86	1.9214	0.942159	0.000106834	0.0047256
Glyma05g34680	4665.16	5815.68	3514.64	0.60434	-0.726568	0.000107225	0.00473514
Glyma05g20973	210.669	142.735	278.604	1.95189	0.964874	0.000107246	0.00473514
Glyma08g10950	25.4618	6.33013	44.5935	7.04465	2.81653	0.000107456	0.00474011
Glyma10g38350	899.504	1127.43	671.576	0.595669	-0.747417	0.000107703	0.00474574
Glyma08g16190	187.469	72.4417	302.497	4.17574	2.06203	0.00010778	0.00474574
Glyma09g05030	2957.27	3684.08	2230.46	0.605432	-0.723962	0.000108822	0.00478728
Glyma15g24761	198.284	140.737	255.831	1.81779	0.862188	0.000109768	0.0048245
Glyma10g40400	69.9759	7.90865	132.043	16.696	4.06143	0.000110151	0.00483695
Glyma04g03130	71.918	109.097	34.7389	0.318423	-1.65099	0.000111041	0.00486726
Glyma07g26980	1097.46	828.234	1366.68	1.65012	0.722571	0.000111042	0.00486726
Glyma17g29730	870.303	1098.33	642.274	0.584771	-0.774055	0.000111513	0.00488298
Glyma20g28010	415.106	525.133	305.078	0.580954	-0.783503	0.000111602	0.00488298
Glyma02g04710	54.6885	106.089	3.2884	0.0309967	-5.01174	0.000111952	0.00489384
Glyma06g45860	561.422	367.087	755.757	2.0588	1.0418	0.000112302	0.00490473
Glyma13g07060	562.668	709.76	415.577	0.585518	-0.772214	0.000112664	0.00491611
Glyma08g19201	402.919	540.472	265.365	0.490987	-1.02624	0.000113804	0.00496139
Glyma02g07760	29.8103	10.0449	49.5757	4.9354	2.30317	0.000114237	0.00497257
Glyma12g06310	11.1752	0.71285	21.6375	30.3535	4.92379	0.000114266	0.00497257
Glyma09g35210	11.5564	18.5187	4.59401	0.248074	-2.01116	0.000114468	0.00497688
Glyma03g25200	329.627	429.682	229.572	0.534284	-0.904321	0.000114595	0.00497796
Glyma02g08491	75.0371	102.887	47.1867	0.458624	-1.12462	0.000115796	0.00502559
Glyma01g36145	198.352	140.946	255.758	1.81458	0.859633	0.000116231	0.00503693
Glyma06g05030	77.597	35.384	119.81	3.38599	1.75958	0.000116265	0.00503693
Glyma19g02380	1303.05	1619.78	986.311	0.608917	-0.715682	0.000116825	0.0050554
Glyma15g04530	1599.34	2001.69	1196.99	0.597989	-0.741808	0.0001169	0.0050554
Glyma04g37140	180.546	88.669	272.424	3.07236	1.61935	0.000117287	0.00506762
Glyma11g16220	922.723	1149.31	696.132	0.605693	-0.723341	0.000117477	0.00507132
Glyma06g23474	46.4193	69.2968	23.5417	0.339723	-1.55757	0.000117913	0.00508561
Glyma06g47091	68.4174	91.1889	45.6459	0.500564	-0.998372	0.000118122	0.00509006
Glyma03g03015	13.1313	21.4072	4.85548	0.226816	-2.14041	0.00011839	0.00509708
Glyma19g42220	21.9245	11.6962	32.1529	2.749	1.45891	0.000118773	0.00510902
Glyma17g14620	417.594	303.927	531.26	1.74798	0.805691	0.000118954	0.00511089
Glyma15g22150	364.45	464.151	264.75	0.570396	-0.809965	0.000119027	0.00511089
Glyma19g35601	3486.49	4351.47	2621.51	0.602443	-0.731104	0.000119195	0.00511356
Glyma0053s150	121.313	170.205	72.4216	0.425496	-1.23278	0.000119304	0.00511372
Glyma11g18370	378.26	267.398	489.121	1.82919	0.871202	0.000119973	0.00513783
Glyma06g41600	1368.52	1016.62	1720.42	1.69229	0.758976	0.000120331	0.00514861
Glyma07g36095	5.11871	0.71285	9.52458	13.3613	3.73998	0.000120547	0.00515332
Glyma18g43740	164.126	84.0868	244.166	2.90373	1.53791	0.000120763	0.00515798
Glyma20g29981	2449.6	3056.19	1843.02	0.603046	-0.729661	0.000120959	0.0051618
Glyma18g00980	23.9214	11.5351	36.3078	3.14759	1.65425	0.000121099	0.00516324
Glyma13g31130	1533.88	1906.2	1161.55	0.609354	-0.714649	0.00012145	0.00517365
Glyma13g12074	58.0149	109.544	6.48588	0.059208	-4.07806	0.000121965	0.0051874
Glyma10g25630	704.674	882.44	526.909	0.597104	-0.743945	0.000121987	0.0051874
Glyma05g01120	353.873	445.049	262.697	0.590265	-0.760565	0.000122255	0.00519425
Glyma02g06600	34.5967	19.324	49.8695	2.58071	1.36777	0.000123612	0.00524546
Glyma13g12610	22.0476	33.5348	10.5605	0.314911	-1.66698	0.000123677	0.00524546
Glyma18g53131	35.058	48.2691	21.8468	0.452604	-1.14368	0.000124396	0.00527134
Glyma06g17910	299.92	114.336	485.505	4.2463	2.08621	0.000124675	0.00527851
Glyma13g44690	1857.25	2312.24	1402.27	0.606455	-0.721528	0.000126292	0.00534233
Glyma01g18780	1280.33	1593.6	967.064	0.606844	-0.720603	0.000126791	0.00535873
Glyma10g00920	4379.63	5412.46	3346.8	0.618352	-0.6935	0.000127008	0.00536323
Glyma17g37520	112.371	76.3437	148.399	1.94382	0.958897	0.000127135	0.00536393
Glyma04g07715	520.489	655.829	385.148	0.587269	-0.767906	0.000127825	0.00538244
Glyma08g43583	67.7944	42.5792	93.0097	2.18439	1.12723	0.000127855	0.00538244
Glyma16g33050	263.727	335.468	191.987	0.572296	-0.805168	0.000127907	0.00538244
Glyma13g29531	209.418	278.92	139.916	0.501636	-0.995288	0.000128154	0.00538813
Glyma18g19670	1560.89	1994.26	1127.53	0.56539	-0.822681	0.000128329	0.0053908
Glyma12g11210	14.363	4.82607	23.9	4.95227	2.30809	0.000128861	0.00540847
Glyma13g36070	158.33	106.114	210.546	1.98415	0.988522	0.000129211	0.00541847
Glyma07g06610	368.441	462.843	274.039	0.592078	-0.756142	0.000130069	0.00544974
Glyma11g01320	544.241	679.158	409.324	0.602694	-0.730502	0.00013032	0.00545425
Glyma03g25520	717.583	900.554	534.611	0.593647	-0.752323	0.000130403	0.00545425
Glyma12g01240	258.565	327.119	190.012	0.580864	-0.783727	0.000130515	0.00545425
Glyma14g39550	384.694	279.659	489.73	1.75117	0.808321	0.000131154	0.00547627
Glyma18g47070	556.953	274.95	838.955	3.0513	1.60942	0.00013151	0.00548638
Glyma13g12210	62.3472	115.473	9.22145	0.0798581	-3.64642	0.000133093	0.00554766
Glyma10g41377	41.1725	23.6933	58.6518	2.47546	1.3077	0.000133951	0.0055786
Glyma13g44730	50.6536	9.75789	91.5493	9.38208	3.22991	0.000134585	0.00559375
Glyma06g09520	243.076	100.804	385.349	3.82275	1.93461	0.000134764	0.00559375
Glyma15g08210	2290.11	2843.57	1736.65	0.610729	-0.711395	0.000134811	0.00559375
Glyma09g31670	482.787	321.275	644.299	2.00544	1.00392	0.000134891	0.00559375
Glyma08g13470	366.421	460.71	272.131	0.590679	-0.759555	0.000134892	0.00559375
Glyma16g32560	117.849	61.3224	174.376	2.8436	1.50772	0.000135873	0.00562455
Glyma04g16440	530.787	679.993	381.581	0.561155	-0.833528	0.000135915	0.00562455
Glyma01g36210	317.639	234.473	400.805	1.70939	0.77348	0.000135983	0.00562455
Glyma03g21680	1578.85	1958.89	1198.81	0.611985	-0.708432	0.000136225	0.00562976
Glyma11g08240	76.9526	51.5703	102.335	1.98438	0.988687	0.000136442	0.00563392
Glyma09g33850	318.666	205.307	432.025	2.10429	1.07333	0.000136884	0.00564734
Glyma12g29991	32.8562	16.6285	49.0838	2.95178	1.56159	0.000137168	0.00565422
Glyma01g41527	64.8206	32.2625	97.3787	3.01833	1.59375	0.000137357	0.00565721
Glyma04g09510	369.025	261.786	476.263	1.81928	0.863369	0.00013754	0.00565995
Glyma08g07950	3547.08	5591.31	1502.84	0.268782	-1.89549	0.000137763	0.00566429
Glyma04g08220	299.097	394.163	204.031	0.517631	-0.950005	0.000138161	0.0056712
Glyma05g36710	109.392	70.6581	148.126	2.09638	1.0679	0.000138165	0.0056712
Glyma06g01780	269.045	340.301	197.789	0.581219	-0.782847	0.000138395	0.00567584
Glyma04g39801	480.857	357.618	604.096	1.68922	0.756358	0.000138845	0.00568839
Glyma10g02840	48.1836	20.6808	75.6864	3.65974	1.87174	0.000139046	0.00568839
Glyma10g30850	389.994	290.633	489.355	1.68375	0.751681	0.000139053	0.00568839
Glyma20g10833	39.5218	22.2901	56.7535	2.54613	1.34831	0.000139452	0.00569592
Glyma07g32580	386.858	486.493	287.223	0.590394	-0.760249	0.000139473	0.00569592
Glyma03g25820	1956.36	2464.47	1448.25	0.58765	-0.766972	0.000141145	0.00574967
Glyma13g24270	119.117	62.8193	175.415	2.79238	1.48149	0.00014121	0.00574967
Glyma01g02990	11.286	1.32839	21.2436	15.992	3.99928	0.000141293	0.00574967
Glyma16g27560	60.2195	37.409	83.0301	2.21953	1.15025	0.000141423	0.00574967
Glyma06g45020	16.0018	1.67638	30.3273	18.091	4.1772	0.00014149	0.00574967
Glyma04g33890	402.274	504.307	300.241	0.595353	-0.748183	0.000141547	0.00574967
Glyma11g24236	1099.29	1376.99	821.595	0.596661	-0.745016	0.00014162	0.00574967
Glyma07g05530	1827.98	1384.24	2271.72	1.64114	0.714695	0.000142692	0.00578833
Glyma06g06760	182.61	237.158	128.062	0.539987	-0.889004	0.000142813	0.0057884
Glyma13g41600	259.792	195.704	323.881	1.65495	0.72679	0.000143284	0.00579641
Glyma13g23400	4365.65	5403.05	3328.24	0.615993	-0.699015	0.000143314	0.00579641
Glyma20g23630	14.9745	5.86795	24.0811	4.10382	2.03697	0.000143369	0.00579641
Glyma10g40990	1176.54	1461.21	891.868	0.610365	-0.712256	0.000143491	0.00579648
Glyma19g44740	132.595	92.3907	172.798	1.8703	0.903272	0.000144363	0.00582464
Glyma17g04220	324.328	169.879	478.777	2.81834	1.49484	0.000144429	0.00582464
Glyma08g04300	71.5074	102.915	40.0998	0.38964	-1.35979	0.000145835	0.00587622
Glyma06g08910	288.095	363.937	212.254	0.583216	-0.777898	0.000146168	0.00587622
Glyma09g08350	338.27	247.951	428.59	1.72852	0.789541	0.000146253	0.00587622
Glyma07g16250	120.904	85.7334	156.075	1.82046	0.864306	0.000146328	0.00587622
Glyma1961s00250	15.7977	27.3192	4.27626	0.156529	-2.6755	0.000146458	0.00587622
Glyma17g15610	339.683	222.776	456.591	2.04955	1.03531	0.000146715	0.00587622
Glyma06g16531	203.135	262.184	144.086	0.549558	-0.863656	0.000146847	0.00587622
Glyma01g42640	424.671	294.992	554.351	1.87921	0.910125	0.000146903	0.00587622
Glyma10g37840	2438.34	3033.81	1842.88	0.607449	-0.719165	0.000146996	0.00587622
Glyma05g30200	895.357	556.798	1233.92	2.21609	1.14802	0.000147048	0.00587622
Glyma09g38260	381.141	478.261	284.021	0.593863	-0.751798	0.000147109	0.00587622
Glyma07g01540	2922.53	3638.75	2206.3	0.606333	-0.721818	0.000147189	0.00587622
Glyma10g07430	497.397	356.348	638.447	1.79164	0.841281	0.000147291	0.00587622
Glyma12g29630	952.895	715.992	1189.8	1.66175	0.7327	0.000147526	0.00587622
Glyma08g00480	131.414	88.4267	174.402	1.97228	0.979866	0.000147593	0.00587622
Glyma09g27700	53.2203	27.5712	78.8695	2.86058	1.51631	0.000147649	0.00587622
Glyma09g34420	1012.07	1248.69	775.447	0.621008	-0.687315	0.000147798	0.00587734
Glyma18g03360	1730.53	2141.99	1319.07	0.615814	-0.699433	0.000148259	0.00589083
Glyma03g00380	10.025	2.18335	17.8667	8.18313	3.03265	0.000148766	0.00590275
Glyma07g08011	1096.59	659.706	1533.47	2.32447	1.2169	0.000148892	0.00590275
Glyma11g15497	2548.76	3172.95	1924.56	0.606553	-0.721295	0.000148925	0.00590275
Glyma13g41930	547.725	339.66	755.789	2.22513	1.15389	0.000150677	0.00596734
Glyma01g29470	1056.46	784.269	1328.64	1.69412	0.760533	0.000151223	0.00598407
Glyma06g11970	525.33	130.799	919.861	7.03261	2.81406	0.000151887	0.00599987
Glyma02g44170	136.241	175.467	97.0155	0.552899	-0.854911	0.000151989	0.00599987
Glyma08g25950	1423.38	1766.22	1080.54	0.611781	-0.708913	0.000151999	0.00599987
Glyma07g09980	191.908	135.447	248.37	1.8337	0.874759	0.000152118	0.00599987
Glyma07g01920	16.7366	25.9385	7.53477	0.290486	-1.78346	0.000152438	0.00600759
Glyma07g38510	152.281	100.726	203.836	2.02367	1.01697	0.000152753	0.00601501
Glyma07g04630	263.111	185.237	340.985	1.8408	0.880336	0.000152875	0.00601501
Glyma05g02510	33.8172	13.9236	53.7107	3.85753	1.94768	0.000153768	0.00604499
Glyma10g35750	1427.97	1771.95	1084	0.611756	-0.708973	0.000153886	0.00604499
Glyma14g08440	11.2405	3.14688	19.3341	6.14388	2.61915	0.000154878	0.00607901
Glyma01g00541	142.918	184.773	101.063	0.546959	-0.870494	0.000155472	0.00609738
Glyma04g05500	303.496	157.056	449.936	2.86482	1.51844	0.000155777	0.00609986
Glyma12g36570	4028.21	3071.01	4985.41	1.62338	0.699001	0.000155787	0.00609986
Glyma17g12430	481.513	603.239	359.787	0.596426	-0.745585	0.000157686	0.00616173
Glyma10g23560	3.66263	6.79176	0.533503	0.0785515	-3.67022	0.000157828	0.00616173
Glyma20g15980	170.282	222.112	118.452	0.533296	-0.906992	0.000157873	0.00616173
Glyma15g13080	610.924	456.26	765.587	1.67796	0.74671	0.000157911	0.00616173
Glyma17g02940	69.1248	43.2319	95.0178	2.19786	1.1361	0.000158003	0.00616173
Glyma09g40450	161.47	220.339	102.6	0.465648	-1.10269	0.000158299	0.00616833
Glyma08g46070	3224.61	3990.78	2458.43	0.616029	-0.69893	0.000158661	0.00617746
Glyma06g14080	1322.49	1646.88	998.112	0.606064	-0.722458	0.000159123	0.00619045
Glyma02g16870	130.8	169.155	92.4456	0.546514	-0.871669	0.000159279	0.00619157
Glyma19g33360	3119.43	4074.09	2164.77	0.531352	-0.91226	0.000159934	0.00621203
Glyma13g29500	32.59	16.2106	48.9694	3.02082	1.59494	0.000160497	0.00622891
Glyma02g14190	738.918	550.989	926.847	1.68215	0.750309	0.000161345	0.00625232
Glyma02g37221	192.208	250.391	134.026	0.535267	-0.90167	0.000161407	0.00625232
Glyma03g30460	248.749	177.825	319.674	1.79769	0.846146	0.000161551	0.00625232
Glyma03g33630	146.109	191.548	100.671	0.525566	-0.928055	0.000161617	0.00625232
Glyma19g41730	116.854	24.4761	209.232	8.54845	3.09566	0.000161855	0.00625406
Glyma13g42830	1301.67	1619.21	984.121	0.607777	-0.718386	0.000162036	0.00625406
Glyma13g12090	46.8732	86.8483	6.89804	0.0794263	-3.65424	0.000162049	0.00625406
Glyma11g36142	1615.93	1205.02	2026.84	1.68199	0.75017	0.000162366	0.0062613
Glyma07g28610	8.80725	0	17.6145			0.000163154	0.00628669
Glyma06g44270	240.684	305.062	176.307	0.577937	-0.791015	0.00016408	0.00631284
Glyma07g09960	99.6733	38.1681	161.178	4.22285	2.07822	0.000164093	0.00631284
Glyma09g35160	52.739	28.6502	76.8279	2.68158	1.42308	0.000164473	0.00632242
Glyma15g11170	895.744	507.208	1284.28	2.53206	1.34031	0.000165092	0.00634117
Glyma09g03330	293.431	374.729	212.134	0.566099	-0.820874	0.000165288	0.00634368
Glyma20g00200	86.4691	111.807	61.1311	0.546756	-0.871031	0.000166538	0.00637797
Glyma05g26960	945.65	721.045	1170.26	1.623	0.698662	0.000166562	0.00637797
Glyma01g36311	69.0215	109.512	28.5314	0.260533	-1.94046	0.000166654	0.00637797
Glyma20g01260	121.491	81.6821	161.3	1.97473	0.981655	0.000166708	0.00637797
Glyma05g28510	1737.11	1203.11	2271.11	1.8877	0.916632	0.000168171	0.00642885
Glyma14g01020	230.955	166.618	295.291	1.77227	0.825596	0.000169443	0.00647238
Glyma13g34650	4247.96	5670.99	2824.93	0.498136	-1.00539	0.000170132	0.00649355
Glyma17g05770	4.54735	0.359237	8.73546	24.3167	4.60388	0.000170748	0.00650968
Glyma11g11840	399.276	505.044	293.507	0.581152	-0.783013	0.000170823	0.00650968
Glyma10g03840	4965.48	6103.48	3827.48	0.627097	-0.673239	0.000171057	0.00651346
Glyma13g05926	160.055	106.885	213.225	1.99489	0.996308	0.000171259	0.00651605
Glyma16g07870	2821.85	3454.33	2189.37	0.633803	-0.657893	0.000171484	0.0065195
Glyma19g02180	425.24	195.16	655.321	3.35787	1.74754	0.000172161	0.00653612
Glyma16g32070	210.24	109.67	310.81	2.83403	1.50286	0.000172191	0.00653612
Glyma11g36610	91.2784	59.1092	123.448	2.08847	1.06245	0.000172376	0.006538
Glyma15g01210	500.846	628.787	372.906	0.593057	-0.753758	0.000173481	0.00657476
Glyma10g43380	33.759	15.7093	51.8088	3.29797	1.72158	0.000173816	0.00658231
Glyma02g12170	739.021	915.873	562.169	0.613807	-0.704144	0.000174837	0.00661091
Glyma19g40610	11.0703	18.5837	3.55689	0.191398	-2.38535	0.000174844	0.00661091
Glyma06g41380	137.409	75.9854	198.833	2.61673	1.38776	0.000176178	0.00665615
Glyma04g12100	821.524	624.811	1018.24	1.62967	0.70458	0.000176408	0.00665966
Glyma13g23790	1419.61	1824.48	1014.74	0.556181	-0.846375	0.000177471	0.00669457
Glyma0048s00280	360.546	452.751	268.341	0.592691	-0.754649	0.000177614	0.00669474
Glyma16g05760	372.696	463.369	282.023	0.608636	-0.716349	0.00017824	0.0067131
Glyma03g40530	3345.89	4139.53	2552.26	0.616559	-0.697689	0.000178918	0.00673339
Glyma08g40920	377.411	261.322	493.5	1.88847	0.917221	0.000179839	0.00676282
Glyma20g02110	1095.37	1418.61	772.121	0.544278	-0.877583	0.000180004	0.00676375
Glyma18g43100	856.401	638.851	1073.95	1.68107	0.749378	0.00018017	0.00676476
Glyma07g03700	129.288	179.034	79.5434	0.444293	-1.17042	0.000182053	0.00683015
Glyma07g06165	287.873	210.232	365.515	1.73863	0.797948	0.00018293	0.00685662
Glyma08g12840	98.305	129.076	67.5344	0.523215	-0.934524	0.000183041	0.00685662
Glyma17g17010	1171.49	1456.22	886.753	0.608942	-0.715624	0.000183414	0.00686527
Glyma09g32291	4.82748	9.65495	0	0		0.000183903	0.00687827
Glyma10g39050	6005.49	7422.99	4587.99	0.618079	-0.694138	0.000184218	0.00688474
Glyma02g12330	247.017	314.639	179.395	0.570162	-0.810557	0.000184709	0.00689773
Glyma13g41120	2999.21	3730.16	2268.26	0.608086	-0.717653	0.000185362	0.0069168
Glyma09g12500	642.45	804.108	480.792	0.59792	-0.741977	0.000185507	0.00691687
Glyma12g35090	441.885	307.898	575.872	1.87033	0.903296	0.000186233	0.00693862
Glyma09g32160	865.16	1066.75	663.571	0.622049	-0.6849	0.00018697	0.00695954
Glyma16g31231	39.2782	52.5665	25.99	0.494421	-1.01619	0.000187082	0.00695954
Glyma13g20250	734.31	546.251	922.368	1.68854	0.755778	0.000188218	0.00699459
Glyma05g28930	81.1019	50.5981	111.606	2.20573	1.14125	0.000188313	0.00699459
Glyma17g32731	9.88411	2.2891	17.4791	7.63579	2.93278	0.000189012	0.00701046
Glyma05g01640	388.701	286.019	491.383	1.71801	0.780735	0.00018903	0.00701046
Glyma04g39610	658.616	498.785	818.447	1.64088	0.714471	0.000189664	0.00702859
Glyma09g00980	516.289	643.84	388.739	0.603782	-0.7279	0.000190616	0.00705374
Glyma11g02410	2954.5	3649.55	2259.46	0.619107	-0.691738	0.000190634	0.00705374
Glyma15g05650	574.643	383.12	766.165	1.9998	0.999859	0.000191199	0.00706925
Glyma04g03890	35.7471	50.4722	21.022	0.416506	-1.26359	0.000191414	0.00707181
Glyma11g20593	210.024	326.803	93.2435	0.28532	-1.80935	0.00019299	0.00711997
Glyma07g18500	1822.08	2255.75	1388.4	0.615492	-0.700188	0.000193012	0.00711997
Glyma13g12000	253.248	447.723	58.7724	0.131269	-2.9294	0.00019384	0.00714509
Glyma13g38610	228.177	161.565	294.788	1.82457	0.867557	0.000194234	0.00715417
Glyma02g05630	417.817	524.118	311.515	0.594361	-0.750587	0.000194921	0.00717402
Glyma15g10840	288.203	125.133	451.273	3.60635	1.85054	0.000195473	0.00718434
Glyma20g34120	228.239	290.08	166.398	0.573628	-0.801812	0.000195498	0.00718434
Glyma07g29670	930.262	1154.34	706.185	0.611765	-0.708951	0.000195952	0.00719554
Glyma02g13980	5.65964	1.32276	9.99651	7.55729	2.91787	0.000196889	0.0072245
Glyma19g08270	211.028	145.607	276.449	1.8986	0.924933	0.000197534	0.00724267
Glyma02g39840	6.53749	1.06928	12.0057	11.2279	3.48901	0.000197972	0.00725322
Glyma07g04490	52.2698	31.5067	73.0329	2.31801	1.21289	0.00019855	0.00726889
Glyma03g39060	10.2932	16.8508	3.73573	0.221695	-2.17335	0.000199342	0.00729241
Glyma01g01291	22.2676	33.6734	10.8619	0.322565	-1.63234	0.000199625	0.00729722
Glyma13g26930	1045.85	736.87	1354.84	1.83864	0.878638	0.000199826	0.00729909
Glyma07g10910	35.5153	50.3933	20.6374	0.409526	-1.28797	0.000200112	0.00730005
Glyma08g22470	266.814	338.032	195.596	0.578631	-0.789285	0.000200154	0.00730005
Glyma09g41570	8.20875	1.82693	14.5906	7.98639	2.99754	0.000200546	0.00730474
Glyma19g31528	22.2533	33.5779	10.9287	0.325472	-1.61939	0.000200609	0.00730474
Glyma20g08930	144.143	186.341	101.944	0.547086	-0.870161	0.000200735	0.00730474
Glyma17g04360	132.441	64.3062	200.576	3.11908	1.64112	0.000201244	0.00731777
Glyma14g35440	119.145	152.893	85.3968	0.55854	-0.840268	0.0002027	0.00736516
Glyma20g32180	60.8189	81.9261	39.7116	0.484725	-1.04476	0.000203262	0.0073735
Glyma08g13680	717.157	891.368	542.946	0.609115	-0.715212	0.000203438	0.0073735
Glyma07g02740	593.094	736.836	449.353	0.609842	-0.713493	0.000203466	0.0073735
Glyma12g15800	1072.34	1332.97	811.715	0.608952	-0.7156	0.000203645	0.0073735
Glyma08g39280	10.2713	16.268	4.27451	0.262755	-1.92821	0.00020369	0.0073735
Glyma18g47770	822.766	1016.43	629.099	0.618928	-0.692156	0.000204214	0.00738693
Glyma13g12160	22.1581	40.1871	4.1291	0.102747	-3.28283	0.00020536	0.00742284
Glyma13g39340	112.216	144.368	80.0631	0.554575	-0.850545	0.000205565	0.00742471
Glyma09g30420	264.357	335.214	193.5	0.577245	-0.792744	0.000205867	0.0074301
Glyma14g39146	5.74822	10.9805	0.515919	0.0469849	-4.41166	0.000206742	0.00745599
Glyma06g41591	1226.77	2103.67	349.869	0.166314	-2.58802	0.000207014	0.00745599
Glyma06g15270	708.887	517.191	900.583	1.7413	0.800163	0.000207047	0.00745599
Glyma09g26770	19.5413	11.1367	27.9458	2.50934	1.32731	0.000207488	0.00746634
Glyma04g11550	2237	1666.27	2807.74	1.68504	0.752787	0.000208171	0.00748533
Glyma06g40841	59.1493	36.9944	81.3041	2.19774	1.13602	0.000208772	0.0075014
Glyma10g43760	219.615	127.351	311.88	2.44898	1.29218	0.000210234	0.00754831
Glyma18g26190	2348.48	2900.68	1796.28	0.619262	-0.691378	0.00021047	0.00755118
Glyma04g26800	373.278	283.006	463.55	1.63795	0.711891	0.000211178	0.0075661
Glyma01g37670	309.905	424.518	195.291	0.46003	-1.1202	0.000211198	0.0075661
Glyma11g12200	1903.86	2354.25	1453.47	0.617379	-0.695771	0.000211716	0.00757635
Glyma03g24776	29.894	5.66154	54.1264	9.56036	3.25707	0.000211797	0.00757635
Glyma15g30110	150.211	213.977	86.4446	0.403989	-1.30761	0.000212157	0.00758365
Glyma15g04641	936.99	1157.32	716.66	0.619241	-0.691428	0.000213198	0.00761523
Glyma02g04511	519.087	386.189	651.985	1.68825	0.755532	0.000213572	0.00762297
Glyma05g22970	927.092	1151.25	702.93	0.610578	-0.711753	0.000215746	0.00768649
Glyma14g00270	299.626	218.405	380.847	1.74377	0.802206	0.000215756	0.00768649
Glyma09g41560	163.642	88.1087	239.176	2.71455	1.44071	0.000215828	0.00768649
Glyma18g53460	529.175	785.832	272.518	0.346789	-1.52787	0.000216112	0.00769095
Glyma03g36191	180.535	92.8761	268.194	2.88765	1.5299	0.00021654	0.00769589
Glyma06g09950	112.352	148.819	75.8845	0.509911	-0.971684	0.000216569	0.00769589
Glyma18g02120	79.3959	38.3286	120.463	3.14291	1.6521	0.000218074	0.00774243
Glyma20g33180	91.1556	59.8415	122.47	2.04657	1.03321	0.000218198	0.00774243
Glyma07g40110	190.802	135.852	245.751	1.80895	0.855156	0.000219108	0.00776902
Glyma01g37900	440.566	550.297	330.834	0.601192	-0.734102	0.000219525	0.00777812
Glyma11g14830	355.619	447.74	263.498	0.588506	-0.76487	0.000220441	0.00780488
Glyma08g05720	375.758	275.857	475.659	1.7243	0.786007	0.000222517	0.00787261
Glyma19g44880	18.8291	7.78884	29.8693	3.83489	1.93918	0.000222834	0.00787807
Glyma13g39240	22.8884	11.4539	34.3228	2.99659	1.58332	0.000223162	0.00788392
Glyma13g38630	27.9844	13.362	42.6067	3.18863	1.67294	0.000223332	0.00788419
Glyma02g13790	1242.97	1534.87	951.064	0.619638	-0.690503	0.000223925	0.00789936
Glyma09g41640	367.234	460.329	274.14	0.59553	-0.747753	0.000224141	0.00790122
Glyma05g03190	619.992	770.775	469.21	0.60875	-0.716077	0.000225469	0.00793744
Glyma14g06380	13.8659	4.5782	23.1536	5.05736	2.33839	0.000225496	0.00793744
Glyma01g43180	162.282	98.609	225.954	2.29141	1.19624	0.000225857	0.00794253
Glyma04g43070	422.742	531.02	314.464	0.592188	-0.755873	0.000225969	0.00794253
Glyma17g16301	4.22465	0.356425	8.09288	22.7057	4.50498	0.000226601	0.00795898
Glyma04g40170	92.7547	62.4656	123.044	1.96978	0.978037	0.000227063	0.00796943
Glyma13g04890	418.557	311.187	525.928	1.69007	0.757082	0.00022758	0.00797779
Glyma19g31520	55.0815	77.7353	32.4278	0.417157	-1.26134	0.000227631	0.00797779
Glyma20g38030	1983.08	2440.43	1525.72	0.625186	-0.677643	0.000228285	0.00799492
Glyma14g10620	882.276	191.222	1573.33	8.22776	3.0405	0.000228703	0.00800379
Glyma04g42047	48.8385	72.2146	25.4624	0.352594	-1.50392	0.000230205	0.00805054
Glyma17g37880	2050.62	1019.34	3081.89	3.02341	1.59618	0.000230431	0.00805262
Glyma02g05220	29.5441	13.2668	45.8213	3.45383	1.7882	0.000231664	0.00808751
Glyma16g32290	447.164	327.69	566.638	1.72919	0.790095	0.000231763	0.00808751
Glyma09g37520	1032.28	1271.18	793.382	0.624129	-0.680085	0.000232852	0.00811963
Glyma06g03150	1721.78	2116.64	1326.93	0.626903	-0.673686	0.000233298	0.00812933
Glyma15g17160	4.77038	9.54076	0	0		0.000233484	0.00812997
Glyma07g03360	9.85833	3.14688	16.5698	5.26546	2.39656	0.000234465	0.00815647
Glyma12g10540	422.288	529.516	315.061	0.594999	-0.749041	0.000234582	0.00815647
Glyma16g34070	238.428	173.673	303.184	1.74571	0.803818	0.000235515	0.00818065
Glyma17g05260	112.929	149.466	76.3923	0.511103	-0.968315	0.000235615	0.00818065
Glyma10g33490	610.252	759.436	461.068	0.607119	-0.719949	0.000236025	0.00818812
Glyma08g11960	36.7784	19.2323	54.3245	2.82465	1.49807	0.000236168	0.00818812
Glyma11g07530	1169.74	1438.26	901.209	0.626595	-0.674394	0.000236559	0.00819483
Glyma08g15100	1425.6	1756.41	1094.79	0.623308	-0.681983	0.0002367	0.00819483
Glyma15g40185	6.62534	13.2507	0	0		0.000236872	0.00819493
Glyma11g15600	22.5215	9.77757	35.2655	3.60677	1.85071	0.000237831	0.00822223
Glyma19g37201	160.192	255.479	64.9049	0.254052	-1.97681	0.000238365	0.00823482
Glyma03g39890	256.067	320.967	191.166	0.595595	-0.747597	0.000240741	0.00831096
Glyma05g24161	500.196	625.008	375.384	0.600607	-0.735507	0.000240983	0.00831295
Glyma18g43390	2174.22	2681.21	1667.24	0.621823	-0.685424	0.000241142	0.00831295
Glyma14g35690	221.326	279.162	163.49	0.585644	-0.771904	0.000243134	0.00837298
Glyma14g06230	96.041	58.7417	133.34	2.26995	1.18266	0.000243248	0.00837298
Glyma01g29420	816.912	1011.81	622.009	0.614746	-0.701937	0.000243402	0.00837298
Glyma13g20204	541.136	405.768	676.504	1.66722	0.737442	0.000243905	0.00838434
Glyma14g04800	791.115	982.71	599.52	0.610068	-0.712958	0.000244193	0.0083883
Glyma12g01080	656.018	497.508	814.528	1.63721	0.711244	0.000245948	0.00843951
Glyma08g08970	1930.17	2386.92	1473.42	0.617291	-0.695978	0.000246033	0.00843951
Glyma19g28070	1978.75	2442.52	1514.97	0.620247	-0.689084	0.000246584	0.00845231
Glyma03g02651	3.29455	0	6.5891			0.000246926	0.00845231
Glyma13g39880	52.3102	31.7197	72.9006	2.29828	1.20055	0.000246929	0.00845231
Glyma15g13570	217.253	274.727	159.779	0.581591	-0.781923	0.000247213	0.00845604
Glyma08g48310	29.9319	57.1248	2.73906	0.0479487	-4.38237	0.000248303	0.00848734
Glyma01g03830	1140.3	1406.03	874.569	0.622014	-0.684981	0.000248541	0.00848949
Glyma01g42790	963.472	731.987	1194.96	1.63249	0.70707	0.000249504	0.00851635
Glyma15g19970	830.728	1028.4	633.055	0.615573	-0.699999	0.000249758	0.00851903
Glyma17g29690	207.394	265.127	149.66	0.564483	-0.824997	0.000250806	0.00854875
Glyma03g05245	767.757	274.607	1260.91	4.59168	2.19902	0.000251239	0.0085575
Glyma18g49360	134.805	86.7368	182.874	2.10837	1.07613	0.000251744	0.00856867
Glyma02g42081	2070.01	2561.18	1578.83	0.616446	-0.697954	0.000252304	0.00857707
Glyma06g18620	13.8289	5.42755	22.2303	4.09582	2.03415	0.000252445	0.00857707
Glyma13g42160	387.452	289.984	484.92	1.67223	0.741772	0.000252632	0.00857707
Glyma09g37170	68.9601	45.5801	92.3402	2.02589	1.01856	0.000252831	0.00857707
Glyma03g24020	80.4574	50.2179	110.697	2.20433	1.14034	0.00025289	0.00857707
Glyma12g35070	518.25	213.947	822.553	3.84465	1.94285	0.000253053	0.00857707
Glyma08g27191	867.175	484.842	1249.51	2.57714	1.36577	0.00025369	0.00859265
Glyma20g27310	190.949	243.64	138.258	0.56747	-0.817385	0.000254157	0.00860245
Glyma17g13550	245.118	311.762	178.475	0.572473	-0.80472	0.000255056	0.00861734
Glyma13g44090	481.469	602.077	360.861	0.599361	-0.738504	0.000255063	0.00861734
Glyma04g43250	286.441	358.089	214.792	0.599829	-0.737377	0.000255181	0.00861734
Glyma07g30880	643.343	412.231	874.455	2.12127	1.08493	0.000255309	0.00861734
Glyma15g12815	199.92	260.96	138.879	0.532186	-0.909997	0.000255494	0.00861758
Glyma11g14970	143.006	199.757	86.2552	0.4318	-1.21157	0.000257821	0.00869003
Glyma14g38170	35.5998	51.9816	19.218	0.369707	-1.43555	0.000259009	0.00872398
Glyma17g13470	604.512	748.644	460.381	0.614954	-0.701451	0.00025935	0.00872941
Glyma01g02251	344.158	212.678	475.637	2.23642	1.16119	0.00025963	0.00873278
Glyma13g35590	1823.8	2248.75	1398.85	0.622056	-0.684883	0.000260476	0.00875514
Glyma18g03780	117.676	159.238	76.115	0.477997	-1.06493	0.000260993	0.00876643
Glyma02g11920	2582.59	3185.31	1979.86	0.621558	-0.686039	0.000261404	0.00877415
Glyma08g14740	25.4255	35.6214	15.2296	0.42754	-1.22587	0.000261755	0.00877984
Glyma17g15530	66.566	42.3041	90.828	2.14703	1.10234	0.000262524	0.00879556
Glyma15g12050	232.605	296.653	168.557	0.568196	-0.815539	0.000262632	0.00879556
Glyma19g04030	317.344	228.285	406.402	1.78024	0.832068	0.000262768	0.00879556
Glyma11g34270	887.473	1096.12	678.828	0.619301	-0.691287	0.000264137	0.00883528
Glyma05g35030	2375.14	2919.92	1830.36	0.626852	-0.673804	0.00026522	0.00886539
Glyma09g11960	503.665	629.041	378.289	0.601375	-0.733664	0.000265834	0.00887462
Glyma14g39000	145.365	186.969	103.761	0.554964	-0.849534	0.000265863	0.00887462
Glyma19g40970	13.1768	21.0753	5.27821	0.250445	-1.99744	0.000266107	0.0088765
Glyma12g20160	463.458	687.694	239.222	0.347861	-1.52342	0.000266438	0.0088765
Glyma10g35481	184.563	108.199	260.928	2.41156	1.26997	0.000266469	0.0088765
Glyma18g13290	27.8298	12.3117	43.3478	3.52085	1.81593	0.000266866	0.00888362
Glyma15g38920	41.5984	59.0899	24.1069	0.40797	-1.29347	0.00026857	0.00893419
Glyma17g04790	170.431	120.599	220.263	1.82641	0.86901	0.000269504	0.0089591
Glyma18g09730	4.52043	0	9.04087			0.000269724	0.00896028
Glyma10g02080	257.905	106.533	409.277	3.84178	1.94177	0.000270086	0.00896617
Glyma02g46640	219.75	279.63	159.87	0.57172	-0.806619	0.00027062	0.00897773
Glyma07g08534	48.462	28.8456	68.0784	2.3601	1.23885	0.000272454	0.00903239
Glyma03g00770	40.9558	26.2087	55.7029	2.12536	1.08771	0.000273347	0.0090558
Glyma10g06010	826.148	1021.51	630.785	0.617502	-0.695484	0.000273702	0.00905619
Glyma14g10270	213.453	273.206	153.7	0.562579	-0.829872	0.000273733	0.00905619
Glyma17g14530	81.0687	54.3326	107.805	1.98416	0.988531	0.000274463	0.00907413
Glyma10g06780	113.968	147.405	80.5296	0.546314	-0.872198	0.000274953	0.00908412
Glyma13g12039	153.042	265.126	40.9574	0.154483	-2.69448	0.000275864	0.0091061
Glyma09g08250	536.602	668.348	404.855	0.605755	-0.723195	0.000275994	0.0091061
Glyma02g40930	319.093	233.91	404.276	1.72834	0.789387	0.000276271	0.00910905
Glyma01g10070	1121.79	846.166	1397.41	1.65147	0.723747	0.000277532	0.00913671
Glyma08g02761	955.301	728.778	1181.82	1.62165	0.697463	0.000277543	0.00913671
Glyma09g41880	826.718	627.899	1025.54	1.63328	0.707775	0.000277676	0.00913671
Glyma20g28260	2035.15	1560.33	2509.96	1.60861	0.685816	0.000278589	0.00916054
Glyma09g39790	184.148	235.641	132.655	0.562954	-0.828911	0.000278852	0.00916295
Glyma13g43930	358.676	250.785	466.567	1.86042	0.895629	0.000279186	0.00916771
Glyma17g07520	770.574	585.383	955.765	1.63272	0.707276	0.000279378	0.00916779
Glyma17g02230	34.5912	17.8954	51.287	2.86592	1.519	0.000279726	0.00917074
Glyma14g04820	285.756	359.516	211.997	0.589674	-0.762011	0.000279846	0.00917074
Glyma11g06800	555.599	415.729	695.469	1.67289	0.742343	0.000280206	0.00917632
Glyma10g43190	288.897	210.662	367.131	1.74275	0.801366	0.000280633	0.00918187
Glyma04g08060	392.128	291.679	492.578	1.68877	0.755973	0.000280755	0.00918187
Glyma08g44630	164.206	212.457	115.955	0.545779	-0.87361	0.000281009	0.009184
Glyma10g41770	614.356	464.849	763.863	1.64325	0.716552	0.000281631	0.00919812
Glyma03g05460	78.6716	105.263	52.0803	0.494764	-1.01519	0.00028209	0.00919882
Glyma10g41250	22.1324	32.9416	11.3232	0.343737	-1.54062	0.000282101	0.00919882
Glyma13g12023	38.4694	70.6551	6.28365	0.0889341	-3.49112	0.000282223	0.00919882
Glyma20g28520	74.1765	102.173	46.18	0.451979	-1.14567	0.000283199	0.00922444
Glyma10g09490	66.1337	89.0885	43.1789	0.484674	-1.04491	0.000283831	0.00923883
Glyma08g02160	6.7849	0.71285	12.857	18.036	4.17281	0.000284289	0.00924285
Glyma20g37500	283.268	355.795	210.742	0.592312	-0.75557	0.000284508	0.00924285
Glyma13g28200	122.85	87.1426	158.557	1.81951	0.863551	0.000284527	0.00924285
Glyma05g22680	5.97211	0	11.9442			0.000284937	0.00924993
Glyma10g27790	194.248	133.137	255.359	1.91802	0.939618	0.000285624	0.00926604
Glyma12g30600	2779.37	3468.54	2090.2	0.602616	-0.730688	0.000286392	0.00928475
Glyma14g35340	424.074	38.2527	809.895	21.1722	4.4041	0.000289077	0.00936552
Glyma13g35491	115.422	81.7762	149.068	1.82287	0.866214	0.000289839	0.00938394
Glyma17g16380	33.6098	18.826	48.3937	2.57058	1.3621	0.000290586	0.00940181
Glyma11g36010	31.9022	11.7459	52.0585	4.43206	2.14798	0.000290806	0.00940268
Glyma14g23030	221.221	278.419	164.023	0.589122	-0.763362	0.000292616	0.00945487
Glyma08g08720	22.5862	9.91406	35.2583	3.5564	1.83042	0.000292992	0.0094607
Glyma15g18380	14.4177	21.534	7.30144	0.339066	-1.56036	0.000293414	0.00946803
Glyma17g11140	25.362	34.2662	16.4578	0.480293	-1.05801	0.000294322	0.00948614
Glyma01g31600	472.124	331.876	612.371	1.84518	0.883761	0.000294408	0.00948614
Glyma09g35011	4.79278	9.58557	0	0		0.000294563	0.00948614
Glyma13g33524	20.1876	30.7644	9.61075	0.312398	-1.67854	0.000294856	0.00948802
Glyma13g18110	94.0653	63.4506	124.68	1.96499	0.974525	0.000295013	0.00948802
Glyma02g47730	172.109	219.082	125.135	0.571181	-0.807979	0.000295871	0.00950931
Glyma16g08020	42.1937	22.7115	61.6758	2.71562	1.44128	0.00029639	0.00951149
Glyma20g29360	107.632	68.0841	147.179	2.16172	1.11218	0.000296401	0.00951149
Glyma15g40080	5.79216	0.966339	10.618	10.9878	3.45784	0.000296653	0.00951149
Glyma11g35110	372.814	464.073	281.554	0.606703	-0.720938	0.000296725	0.00951149
Glyma15g12230	1309.42	1697.83	921.019	0.542469	-0.882388	0.000298776	0.00956693
Glyma07g08760	209.253	264.287	154.218	0.583524	-0.777136	0.000298849	0.00956693
Glyma11g28190	24.2118	34.2083	14.2153	0.415552	-1.2669	0.000299809	0.0095913
Glyma19g25980	3.15062	0.356425	5.94482	16.679	4.05996	0.000301428	0.00963673
Glyma03g24900	635.852	793.218	478.486	0.603221	-0.72924	0.000302342	0.00965398
Glyma11g05030	513.546	350.508	676.585	1.9303	0.948822	0.000302404	0.00965398
Glyma16g25115	20.7908	0.609914	40.9717	67.1763	6.06988	0.000302703	0.00965398
Glyma08g46500	157.624	100.28	214.967	2.14366	1.10008	0.000302764	0.00965398
Glyma08g46860	2814.33	3459.15	2169.51	0.627181	-0.673046	0.000304748	0.00971085
Glyma08g03940	483.706	263.108	704.303	2.67686	1.42054	0.000306411	0.00975741
Glyma06g16810	13.0372	19.98	6.0943	0.30502	-1.71303	0.000308254	0.00980964
Glyma13g07910	53.3111	30.1537	76.4685	2.53595	1.34253	0.000309826	0.00985319
Glyma04g17310	250.077	314.123	186.03	0.592222	-0.755789	0.000311192	0.00989015
Glyma01g04730	323.703	112.959	534.448	4.73136	2.24225	0.000312405	0.00992218
Glyma14g04930	720.867	970.751	470.984	0.485175	-1.04342	0.000314059	0.00996819

## Sheet: cold stress (GSE117686)
cold stress (GSE117686)
gene	A1	A2	A3	C1	C2	C3	fold	p
Glyma03g03790	146	175	42	180	156	68	1.04673	0.728793
Glyma03g02470	38	48	6	27	23	17	1.72	0.0790399
Glyma14g40590	1885	2202	7228	1780	2251	7959	1.01389	0.930422
Glyma14g17090	45	71	47	84	90	36	1.5	0.161794
Glyma14g11331	13	0	3	13	9	8	1.69231	0.576207
Glyma10g44500	0	0	2	0	0	0
Glyma09g27360	3	0	0	0	0	5		0.42265
Glyma05g35620	301	278	398	314	305	389	1.06908	0.246756
Glyma07g37500	311	297	203	291	274	190	1.07611	0.19012
Glyma05g08400	3	0	0	0	0	2		0.42265
Glyma02g15590	4319	4080	3052	4320	4075	3098	1.00048	0.991736
Glyma09g15310	1442	1238	1321	1276	1210	1240	1.07804	0.46107
Glyma17g29170	29	21	30	56	32	29	1.76	0.271918
Glyma16g05845	0	0	0	0	2	0		0.42265
Glyma07g06060	599	480	168	510	440	129	1.13579	0.448753
Glyma13g11994	469	212	436	187	207	801	1.72843	0.381424
Glyma18g47685	30	64	62	59	76	71	1.43617	0.393573
Glyma05g31650	0	0	5	2	0	2		0.42265
Glyma08g44031	43	54	571	31	38	589	1.4058	0.16483
Glyma02g14810	0	0	5	0	0	20
Glyma07g03730	2214	2314	23105	1800	1986	18470	1.19599	0.0723231
Glyma04g05200	15	17	5	13	2	2	2.13333	0.267758
Locus_83837	0	0	2	6	0	3		0.42265
Glyma09g41921	30	52	40	44	57	34	1.23171	0.534643
Glyma10g42940	3436	3511	3642	3813	3886	3793	1.10825	0.0188251
Glyma02g36780	0	0	5	0	0	3
Glyma17g11301	2501	2568	1547	2310	2566	1511	1.03958	0.541643
Glyma13g36290	1546	1456	2499	1195	1316	1917	1.19554	0.0827844
Glyma04g14341	1	0	0	2	1	0	3	0.292893
Glyma15g01990	13	29	321	17	19	214	1.16667	0.745543
Glyma20g29370	13	4	20	0	5	10	3.4	0.364001
Glyma09g23631	3	0	6	3	4	7	2.33333	0.333333
Glyma11g09080	40	52	30	31	70	22	1.09783	0.8459
Glyma01g42730	402	578	685	479	548	748	1.04796	0.826853
Glyma05g26110	5	4	0	8	7	0	1.66667	0.0513167
Glyma16g21605	1454	1487	2550	1163	1291	2119	1.19845	0.0664175
Glyma09g27100	4643	4496	3786	3323	3624	2815	1.31553	0.0225659
Glyma08g14640	5	4	43	9	5	46	1.55556	0.349055
Glyma08g08070	0	0	7	0	0	0
Glyma07g33021	411	355	284	453	416	386	1.13446	0.264642
Glyma18g09314	0	0	0	0	0	2
Glyma05g08931	927	974	1103	1013	1052	1086	1.08627	0.115205
Glyma16g31800	72	54	88	54	58	74	1.125	0.526984
Glyma04g04435	9	17	6	21	12	2	1.26923	0.619812
Glyma02g36720	441	245	140	355	258	209	1.11909	0.770275
Glyma07g09650	0	0	1	0	0	0
Glyma05g31710	1421	1192	1172	1090	872	1145	1.3318	0.175706
Glyma04g38370	410	403	584	307	298	518	1.3438	0.00299133
Glyma07g31015	0	0	0	0	0	2
Glyma09g28814	3	0	2	2	4	4	2	0.492907
Glyma12g20685	83	75	119	104	107	98	1.33544	0.0250168
Glyma10g43331	0	0	11	0	0	2
Glyma13g34700	98	50	120	89	80	121	1.14189	0.70909
Glyma08g20355	0	8	10	6	8	11	1.75	0.542504
Glyma08g25510	0	0	0	0	1	2		0.42265
Locus_38629	0	0	9	0	0	7
Glyma03g01100	1361	1417	1602	1152	1257	1972	1.15318	0.0901583
Glyma01g27291	0	0	0	0	0	0
Glyma07g30451	973	852	1453	815	877	978	1.07861	0.43112
Locus_70091	0	0	8	5	6	0		0.0081634
Glyma12g07510	890	1213	1748	793	953	1578	1.20447	0.426359
Glyma19g05800	3	0	0	0	0	0		0.42265
Glyma08g02790	255	258	337	222	287	345	1.00786	0.956573
Glyma11g00640	4624	5019	3536	5142	5089	3426	1.06098	0.278086
Glyma18g42217	23	37	27	22	21	25	1.39535	0.349513
Glyma09g41540	5	12	2	5	1	2	2.83333	0.305686
Glyma03g05758	0	0	2	2	2	0		0
Glyma11g12580	1024	1049	761	1497	1386	986	1.39074	0.0191663
Glyma02g11100	575	492	170	516	502	139	1.04813	0.619354
Glyma01g44930	855	1298	30422	1019	1171	34641	1.01719	0.944225
Glyma11g13760	1290	1550	1544	1214	1365	1517	1.1012	0.476872
Glyma01g20670	3102	3370	2512	3072	3288	2426	1.01761	0.775777
Glyma08g16180	3736	4304	5278	4895	5252	5728	1.26206	0.0881773
Glyma17g14720	0	0	0	0	0	0
Glyma02g39010	238	222	134	271	243	128	1.11739	0.236019
Glyma18g10641	0	4	0	0	4	2	1	1
Glyma09g00630	402	478	1045	372	360	1003	1.20219	0.194318
Glyma05g11654	269	237	87	179	173	75	1.4375	0.0419061
Glyma18g13562	25	8	5	12	11	0	1.43478	0.616518
Glyma13g40061	0	0	0	2	0	5		0.42265
Glyma06g10450	621	1381	1104	596	2054	794	1.32368	0.731548
Glyma02g04631	5	66	167	0	41	161	1.73171	0.722697
Glyma10g31265	0	0	3	0	0	0
Glyma03g07635	0	0	0	2	1	1		0.095466
Glyma10g39010	37	71	126	66	70	137	1.25926	0.499361
Glyma08g46290	5	12	6	28	25	21	3.11765	0.0419567
Glyma08g17190	98	85	33	127	109	25	1.28962	0.13966
Glyma11g27460	3	0	16	0	5	8	1.66667	0.764298
Locus_72558	18	4	0	11	4	0	1.46667	0.698489
Glyma10g03621	194	160	60	165	150	95	1.12381	0.404076
Glyma19g31480	13	0	8	9	8	3	1.30769	0.788
Glyma03g12141	364	361	399	397	401	394	1.10069	0.00465855
Glyma13g18291	10	0	114	31	30	99	6.1	0.0367065
Glyma12g33543	258	195	229	317	297	330	1.35541	0.135196
Glyma20g30910	179	197	978	211	156	957	1.02452	0.89069
Locus_16170	20	37	13	49	40	5	1.5614	0.238095
Glyma10g06835	136	71	61	91	73	31	1.2622	0.58902
Glyma19g42900	0	4	22	9	7	32	4	0.115348
Glyma17g32671	8	8	0	3	11	10	1.14286	0.825922
Glyma03g41161	760	683	485	699	717	381	1.01907	0.765306
Glyma11g09420	137	150	219	98	123	170	1.29864	0.143939
Glyma14g24115	0	0	5	0	4	0		0.42265
Glyma01g30900	0	0	0	0	0	0
Glyma05g17460	691	1041	3494	600	860	3294	1.1863	0.596398
Glyma02g05570	437	426	707	511	501	523	1.17265	0.00980829
Glyma17g34081	3	8	9	0	0	0		0.158809
Glyma04g41590	276	154	72	180	182	82	1.18785	0.633369
Glyma20g16070	276	266	395	323	301	463	1.15129	0.0769604
Glyma15g03920	28	15	24	22	12	31	1.26471	0.638259
Glyma04g32420	286	582	1188	241	437	1136	1.28024	0.646057
Glyma06g17610	228	118	247	217	122	223	1.02065	0.965964
Glyma12g09020	124	112	53	53	87	82	1.68571	0.116847
Glyma10g04170	0	0	0	0	0	5
Glyma17g14620	290	384	4041	263	313	5884	1.17014	0.454511
Glyma10g38861	2018	1963	1407	1772	1745	1181	1.13193	0.0169933
Glyma18g15552	208	885	432	133	560	530	1.5772	0.666819
Glyma07g06766	0	0	15	0	0	5
Glyma06g07520	2700	2408	1688	1968	1839	1106	1.34174	0.0552627
Glyma02g36510	466	638	793	510	559	780	1.03274	0.862924
Glyma02g18620	120	133	175	96	122	226	1.16055	0.351741
Glyma06g08400	3	0	0	2	0	0	1.5	0.80755
Glyma16g30100	178	193	118	178	176	134	1.04802	0.378003
Glyma05g00351	0	0	159	0	1	244		0.42265
Glyma09g40050	1402	1305	882	1146	1088	537	1.21173	0.0526253
Glyma14g17690	316	307	1203	270	247	1426	1.20503	0.0502341
Glyma08g26830	1476	1593	5349	1261	1184	5060	1.25521	0.0468694
Glyma17g07700	54	145	7566	42	105	8021	1.35374	0.684727
Glyma02g00390	906	862	591	896	952	545	1.04525	0.37803
Locus_59677	0	0	29	3	0	5		0.42265
Glyma13g26530	149	218	225	167	138	181	1.20328	0.49458
Glyma02g06040	339	370	237	323	304	245	1.13078	0.152791
Glyma02g30846	511	605	98	485	452	88	1.19104	0.214209
Glyma12g35060	47	224	40	31	189	43	1.23182	0.849731
Glyma08g35521	13	4	42	16	11	60	1.58824	0.433861
Glyma02g40460	3	0	3	2	0	5	1.5	0.80755
Glyma10g11378	431	332	66	510	421	60	1.22018	0.334193
Glyma05g05635	73	44	26	81	66	26	1.25641	0.455175
Glyma14g11040	0	4	2	0	0	0		0.42265
Glyma09g30670	38	89	64	44	61	70	1.20952	0.722031
Glyma14g33981	174	160	69	160	151	92	1.07395	0.301102
Glyma08g11020	1397	1354	1412	1405	1557	1250	1.0767	0.313352
Glyma02g43330	0	0	3	0	0	5
Glyma19g37810	82	58	2	48	64	10	1.25	0.434084
Glyma05g08781	193	328	2733	44	73	1850	4.45299	0.0996576
Glyma12g11250	176	106	28	128	123	40	1.12351	0.701854
Glyma07g33511	0	1082	128	0	809	175	1.33745	0.85855
Glyma07g05300	120	187	71	164	192	39	1.15961	0.569363
Glyma20g22850	543	503	463	537	500	524	1.00868	0.883994
Glyma15g43210	553	509	761	562	511	645	1.01036	0.885286
Glyma20g28550	0	0	2	0	0	0
Glyma18g41350	43	77	46	34	47	57	1.48148	0.396129
Glyma06g21710	110	226	218	204	224	305	1.27381	0.516298
Glyma20g29040	403	455	197	385	454	204	1.02265	0.846349
Glyma15g08480	63	52	2084	87	100	1542	1.62609	0.0516459
Glyma09g12440	0	0	194	2	1	142		0.095466
Glyma12g36880	5	0	212	0	0	330		0.42265
Glyma13g20170	15	12	3	3	2	5	5.4	0.0200421
Glyma04g06560	1978	1855	2304	1889	1793	2085	1.04101	0.435256
Locus_42545	0	0	16	2	0	17		0.42265
Glyma08g03670	178	175	80	221	220	58	1.24929	0.00128883
Glyma03g25661	15	4	79	22	16	166	2	0.26869
Glyma03g40960	170	160	50	166	178	39	1.04242	0.464697
Glyma18g46420	1658	1861	3572	1577	1652	3935	1.08981	0.312186
Glyma07g13211	4456	3540	3901	4027	3561	3685	1.05377	0.729729
Glyma17g01690	23	17	16	32	29	7	1.525	0.0886776
Glyma18g46730	650	555	806	585	560	909	1.0524	0.603509
Glyma03g00980	0	0	2	0	2	7		0.42265
Glyma18g40617	3237	2811	1141	2973	2464	1078	1.11238	0.454472
Glyma18g44730	0	0	0	0	1	2		0.42265
Glyma01g06426	0	0	2	0	0	1
Glyma05g27060	744	789	1225	845	789	929	1.06588	0.294981
Glyma17g00511	240	212	206	205	241	181	1.01345	0.907374
Glyma05g25630	42	75	19	49	59	8	1.08333	0.818506
Glyma11g35610	14109	13441	10556	9271	9421	8365	1.47389	0.00592073
Glyma03g33763	7081	5536	3245	4750	3560	2074	1.51829	0.157859
Glyma19g41360	2572	2875	5232	2130	2349	3290	1.21612	0.122377
Glyma10g41960	0	0	11	0	0	18
Glyma12g14810	135	66	38	205	101	49	1.52239	0.488741
Glyma07g34380	32	23	225	36	26	401	1.12727	0.654715
Glyma07g10790	43	25	11	66	62	11	1.88235	0.0828732
Glyma18g17970	23	23	19	25	30	5	1.19565	0.213666
Glyma08g36280	3	4	55	19	2	117	3	0.497429
Glyma01g37040	28	44	168	54	47	164	1.40278	0.238685
Glyma02g11400	463	328	202	405	370	185	1.02065	0.919142
Locus_29126	0	0	5	0	2	7		0.42265
Glyma06g36290	1	19	6	13	11	2	1.2	0.845697
Glyma02g40920	255	158	570	248	236	728	1.17191	0.543094
Glyma03g36840	6859	6675	5302	5795	5924	5122	1.15488	0.0149853
Glyma18g06435	900	854	665	891	878	665	1.00855	0.783381
Glyma18g05590	86	50	89	101	93	74	1.42647	0.25641
Glyma06g16130	724	578	801	814	660	780	1.1321	0.502749
Glyma10g01520	1180	1138	2134	1326	1137	1881	1.06255	0.532002
Glyma15g17221	127	285	2246	137	123	2667	1.58462	0.439049
Glyma19g01650	8601	9598	9536	9545	9962	9493	1.07187	0.349781
Glyma13g20470	672	752	73	913	838	108	1.22963	0.096461
Glyma03g33440	537	370	120	533	457	84	1.09151	0.695336
Glyma08g44060	42	58	9	62	56	8	1.18	0.402649
Glyma13g17591	281	266	319	261	295	313	1.01645	0.831207
Glyma13g01090	8	0	0	3	0	0	2.66667	0.61764
Glyma07g39000	585	239	437	425	188	366	1.34421	0.664822
Locus_32313	5	17	11	6	2	10	2.75	0.383684
Glyma04g05790	5	8	71	8	9	40	1.30769	0.333333
Glyma03g02775	4	8	5	2	0	3	6	0.154846
Glyma19g12410	1350	1269	621	1095	1117	386	1.184	0.0399955
Glyma11g09825	140	91	173	140	163	190	1.31169	0.314876
Glyma08g15330	117	125	91	88	107	85	1.24103	0.150217
Glyma08g40420	8313	5981	2711	6270	5347	2119	1.23044	0.397577
Glyma11g27651	200	172	189	176	217	198	1.05645	0.713456
Glyma07g13802	1	6	18	0	1	29	7	0.360398
Glyma18g51250	3	4	0	8	2	3	1.42857	0.670707
Glyma15g19490	10	35	10	16	53	22	1.53333	0.644746
Glyma09g05320	0	0	12	9	1	10		0.337734
Glyma13g26100	125	197	1667	161	155	1826	1.01899	0.941379
Glyma13g17790	1617	1787	4823	1665	1561	5991	1.05518	0.466012
Glyma06g22760	23	27	48	18	23	43	1.21951	0.295066
Glyma12g06860	3222	2937	8495	2806	2379	8356	1.18785	0.198234
Glyma10g23650	3	4	30	2	6	41	1.14286	0.830969
Glyma05g13260	0	0	5	8	2	10		0.237507
Glyma13g43190	0	4	0	0	0	0		0.42265
Glyma11g27538	88	58	54	82	81	80	1.11644	0.628232
Glyma03g02240	2365	2107	1681	2421	2337	1912	1.06395	0.402395
Glyma13g03270	1573	1643	1158	1708	1957	1237	1.13961	0.224712
Glyma13g42140	42	58	723	45	35	483	1.25	0.40024
Glyma06g15520	4643	4859	3862	6059	6075	4485	1.27699	0.0067039
Glyma02g45430	253	276	532	325	343	740	1.26276	0.0414249
Glyma05g27890	353	349	183	373	387	211	1.08262	0.0576266
Glyma08g42800	1	0	1151	5	0	1317	5	0.514929
Glyma11g25950	10	12	38	15	21	35	1.63636	0.157299
Glyma11g05750	5597	5329	3793	7618	7553	4569	1.38852	0.00419372
Glyma11g11401	0	0	0	0	2	2		0.42265
Glyma01g44910	76	42	16	74	83	39	1.33051	0.38297
Glyma11g35570	269	270	2576	201	217	2825	1.28947	0.0171044
Glyma07g23736	664	700	1089	629	747	886	1.0088	0.931383
Glyma10g36280	435	509	266	381	400	273	1.20871	0.166488
Glyma19g37971	101	58	141	68	59	166	1.25197	0.542109
Glyma18g50580	173	79	173	98	103	134	1.25373	0.642253
Glyma01g44833	353	347	198	294	297	185	1.18443	0.00376618
Glyma10g37030	456	424	28	414	314	25	1.20879	0.284672
Glyma08g47710	1421	1388	172	1562	1326	178	1.02812	0.771767
Glyma05g37370	691	856	1151	660	789	1106	1.06763	0.685885
Glyma08g43480	1499	1517	1395	1387	1377	1267	1.09117	0.00661061
Glyma08g14760	2471	2472	1124	2149	2228	814	1.12931	0.018933
Glyma19g43630	783	839	3236	699	705	3621	1.15527	0.0607287
Glyma05g19332	0	0	0	0	0	0
Glyma11g12130	251	301	850	276	250	727	1.04943	0.68986
Glyma12g09370	38	17	36	34	25	26	1.07273	0.877141
Glyma02g00625	77	62	45	53	68	28	1.14876	0.485504
Glyma10g40300	38	12	11	34	29	21	1.26	0.672014
Glyma02g12730	28	25	23	36	23	20	1.11321	0.696954
Glyma06g04000	0	4	3	0	2	0	2	0.698489
Glyma17g35620	176	540	1811	130	693	2328	1.14944	0.887857
Glyma08g04220	10	0	2	6	2	2	1.25	0.869811
Glyma19g29230	1377	1456	1602	1246	1355	1585	1.0892	0.226959
Glyma01g20751	5	0	0	6	2	2	1.6	0.685515
Glyma06g14290	706	4051	7172	588	4579	8341	1.08619	0.944413
Glyma09g26560	124	141	109	107	87	121	1.36598	0.113814
Glyma08g45880	115	141	1276	106	92	1583	1.29293	0.188474
Glyma04g14710	524	555	715	468	450	713	1.17538	0.0461677
Glyma19g06062	193	222	139	216	175	26	1.06138	0.679858
Locus_61633	8	4	12	5	0	5	2.4	0.388407
Glyma16g09320	1021	1074	934	1079	947	911	1.03406	0.675548
Glyma08g08740	1631	1587	1271	1594	1646	1183	1.00684	0.777357
Glyma14g33756	188	185	78	171	145	67	1.18038	0.161311
Glyma15g16270	1032	947	2622	797	856	2427	1.19722	0.0876897
Glyma05g00550	1554	1724	1939	1639	1812	2004	1.05278	0.549679
Glyma06g18560	8	0	5	5	1	1	1.33333	0.843826
Glyma13g17730	38	10	171	34	15	159	1.02083	0.979108
Glyma04g36373	18	12	9	10	25	9	1.16667	0.786215
Glyma11g17530	130	156	171	175	213	74	1.35664	0.157111
Glyma10g38970	243	170	83	213	248	74	1.11622	0.613356
Glyma06g01293	3	4	31	1	1	16	3.5	0.0377496
Glyma20g29770	139	187	69	221	292	62	1.57362	0.160844
Glyma05g25800	2637	2925	793	2713	3279	767	1.07731	0.568161
Locus_104893	0	0	9	0	0	5
Glyma19g30640	406	283	613	462	302	564	1.10885	0.745847
Glyma07g26240	77	52	77	67	79	124	1.13178	0.602278
Glyma03g29750	3639	3415	2148	3400	3647	2196	1.00099	0.985157
Glyma19g28840	33	8	16	6	8	7	2.92857	0.39429
Glyma01g25916	0	0	17	0	0	15
Glyma17g16930	1073	846	1037	808	612	1038	1.35141	0.238049
Glyma13g26591	178	106	203	151	114	154	1.0717	0.836274
Locus_78898	3	8	2	8	4	10	1.09091	0.890236
Glyma17g07880	400	494	167	662	712	199	1.53691	0.0458444
Glyma15g02715	0	0	3	0	0	0
Glyma09g26340	0	0	292	3	0	458		0.42265
Glyma02g03800	2080	2140	3155	2062	1978	3158	1.04455	0.223329
Glyma05g31600	202	185	171	169	188	234	1.08403	0.360398
Glyma20g25160	335	424	1252	310	351	1418	1.14826	0.42261
Glyma19g31620	10	25	2	46	28	0	2.11429	0.237927
Glyma09g22306	720	1591	16816	1142	1324	15367	1.06707	0.87775
Glyma01g16360	77	39	100	91	74	70	1.42241	0.360283
Glyma18g51070	57	85	69	20	13	46	4.30303	0.0635061
Locus_44196	337	266	5	296	142	0	1.37671	0.433184
Glyma19g02440	13	0	2	8	9	0	1.30769	0.788
Glyma16g29463	28	27	29	42	21	19	1.14545	0.740172
Glyma19g04836	0	0	0	2	2	0		0
Glyma17g05360	103	62	8	62	57	19	1.38655	0.381309
Glyma19g02890	175	172	211	160	193	214	1.01729	0.873
Glyma08g06261	10	8	109	2	4	175	3	0.0513167
Glyma08g25006	3109	3154	2002	3595	3449	2351	1.1247	0.0362012
Glyma15g05510	25	27	147	31	46	183	1.48077	0.240329
Glyma20g22510	795	931	708	724	804	740	1.12958	0.336288
Glyma12g13800	3	2	9	5	6	0	2.2	0.0513167
Glyma07g40060	2074	2055	1981	1868	2060	2008	1.05117	0.406899
Glyma20g26370	3618	3640	3685	3778	3895	3771	1.05718	0.0733536
Glyma15g12080	363	272	378	310	334	429	1.01417	0.932533
Glyma14g09741	8	8	43	2	5	19	2.28571	0.095466
Glyma12g16450	526	465	941	469	463	991	1.0633	0.437329
Glyma16g27300	43	29	102	38	56	73	1.30556	0.436453
Glyma20g17300	25	12	6	28	12	3	1.08108	0.897641
Glyma07g08880	67	66	83	79	74	81	1.15038	0.0592791
Glyma13g29812	10	0	5	8	4	7	1.2	0.869811
Glyma17g33600	3429	3505	3682	2967	2637	3091	1.23733	0.0591367
Glyma02g00550	766	746	356	644	639	352	1.17849	0.00800714
Glyma19g22780	0	0	0	2	0	0		0.42265
Glyma20g25880	3	8	0	8	2	0	1.1	0.909833
Glyma14g05860	207	334	281	221	200	205	1.28504	0.449634
Glyma06g18660	26	33	36	24	32	38	1.05357	0.804302
Glyma09g06173	16	4	26	11	16	30	1.35	0.64417
Glyma06g43210	284	154	57	248	120	50	1.19022	0.738156
Glyma18g45250	74	83	85	43	38	43	1.93827	0.0178616
Glyma09g10010	173	285	601	252	233	588	1.05895	0.834262
Glyma15g12010	69	42	17	30	23	20	2.09434	0.173114
Locus_58142	3	0	20	0	2	10	1.5	0.80755
Glyma16g03650	310	469	280	263	351	250	1.26873	0.459742
Locus_49657	11	8	2	5	3	2	2.375	0.0927353
Glyma15g16090	69	39	110	36	21	130	1.89474	0.267758
Glyma13g40501	68	106	1899	87	123	1526	1.2069	0.562663
Glyma12g13621	20	21	17	20	15	28	1.17143	0.360398
Glyma04g05100	512	457	1149	456	413	1365	1.11507	0.288396
Glyma06g11830	53	46	46	81	83	59	1.65657	0.0123132
Glyma07g05930	533	507	1025	659	556	1153	1.16827	0.241243
Glyma05g35970	9361	9409	8593	8972	8688	9329	1.06285	0.0612147
Locus_92062	8	8	2	5	7	0	1.33333	0.183503
Glyma03g36270	1847	1689	1926	1933	1964	1731	1.10209	0.1542
Glyma09g03470	1061	1201	1000	1165	1177	1115	1.03537	0.626543
Glyma05g34920	668	731	808	643	676	864	1.06065	0.377503
Locus_11707	10	27	2	16	8	7	1.54167	0.56052
Glyma09g12510	0	0	2	0	0	0
Glyma04g41950	630	571	754	630	604	849	1.02748	0.659685
Glyma06g46887	0	0	3	0	0	2
Glyma20g17500	224	260	285	212	188	319	1.21	0.19171
Glyma13g43640	47	33	81	88	43	149	1.6375	0.392297
Glyma13g24780	309	515	312	397	519	246	1.11165	0.737788
Glyma11g30040	243	208	653	213	271	540	1.07317	0.674319
Glyma08g17760	5286	5561	3031	5634	5939	2552	1.06693	0.219118
Glyma10g34561	232	233	144	187	193	178	1.22368	0.0050821
Glyma13g26640	40	75	74	45	45	80	1.27778	0.549165
Glyma08g03220	25	19	26	31	16	45	1.06818	0.869811
Glyma17g09200	4789	4581	2280	4812	5079	2722	1.0556	0.263597
Glyma17g02400	20	17	106	28	20	113	1.2973	0.326811
Glyma09g34000	10364	10121	6200	9210	9325	5848	1.10521	0.0184817
Glyma16g03390	10	27	10	17	11	15	1.32143	0.667123
Glyma20g08221	28	35	25	18	19	25	1.7027	0.0666544
Glyma18g32830	5379	5894	5529	5498	5648	6507	1.01139	0.834881
Glyma19g32470	1046	1093	410	882	927	376	1.18242	0.0367498
Glyma06g08740	2345	2593	1987	2199	2216	1596	1.11846	0.170066
Glyma07g02830	189	127	164	104	108	112	1.49057	0.23612
Glyma02g03560	316	264	38	223	226	8	1.29176	0.12835
Glyma15g20010	261	226	73	231	206	50	1.11442	0.364999
Glyma19g25690	13	12	12	16	10	12	1.04	0.88453
Glyma12g28832	284	314	53	244	246	69	1.22041	0.0695186
Glyma07g33060	23	29	114	30	24	162	1.03846	0.835601
Glyma01g07091	416	339	718	352	377	785	1.03567	0.778545
Glyma18g02640	3	4	3	6	5	3	1.57143	0.105573
Glyma07g36130	0	0	20	0	0	23
Glyma13g06151	1378	744	28	819	648	51	1.44649	0.423622
Glyma17g14600	87	91	26	69	79	26	1.2027	0.108343
Glyma02g45030	1074	1062	5481	1165	1252	5353	1.13155	0.0853599
Glyma13g36110	50	83	780	16	13	895	4.58621	0.0882804
Glyma02g13171	923	1068	913	984	974	958	1.01685	0.841483
Glyma08g28064	3	4	17	11	2	22	1.85714	0.575736
Glyma03g28675	783	1153	4071	561	948	4441	1.28297	0.508795
Glyma19g38960	5	4	0	0	1	0	9	0.0298575
Glyma15g23680	3	0	39	3	13	52	5.33333	0.339173
Glyma01g20986	26	8	9	31	12	5	1.26471	0.76373
Glyma13g44985	6	0	4	2	5	4	1.16667	0.895172
Glyma01g43733	1975	1386	302	1331	1074	207	1.39751	0.275232
Glyma09g01180	681	453	151	482	372	109	1.32787	0.383935
Glyma03g40380	115	179	77	90	126	76	1.36111	0.399431
Glyma08g27730	1026	1113	2267	811	812	1960	1.31793	0.0272735
Glyma14g39710	246	231	395	244	198	374	1.07919	0.544609
Glyma14g17110	741	877	1048	636	663	824	1.24557	0.148078
Glyma17g34570	150	131	68	108	71	47	1.56983	0.133725
Glyma06g18470	5300	6008	3444	8163	8533	5594	1.47648	0.0212832
Glyma15g41300	3918	3208	1044	4034	3339	852	1.03466	0.826864
Glyma07g01090	0	0	0	5	5	0		0
Glyma09g02000	3	0	2	6	6	2	4	0.095466
Glyma18g16141	0	0	3	0	1	2		0.42265
Glyma05g33560	774	981	999	711	791	823	1.16844	0.372398
Glyma17g07080	49	37	111	39	40	103	1.08861	0.619812
Glyma19g34990	63	91	143	68	56	161	1.24194	0.428546
Glyma11g14795	0	4	0	5	1	0	1.5	0.757464
Glyma07g05210	240	249	1548	230	285	1653	1.05317	0.686724
Glyma06g09821	685	816	2371	769	757	2354	1.01666	0.866816
Glyma20g29395	4	0	7	2	4	8	1.5	0.698489
Glyma13g16040	885	893	1469	1015	926	1389	1.09168	0.209696
Glyma17g37430	345	372	272	313	289	327	1.19103	0.0861208
Glyma18g01995	0	0	0	0	0	3
Glyma04g11260	3	0	2	2	0	5	1.5	0.80755
Glyma09g02280	171	135	29	114	116	44	1.33043	0.169585
Glyma20g36760	988	1319	141	1422	1569	121	1.29649	0.199546
Glyma05g05130	248	6675	2719	176	5186	2016	1.29112	0.865775
Glyma07g01400	1423	1192	68	924	972	96	1.37922	0.092914
Glyma13g20760	1654	1539	2802	1540	1530	2539	1.04007	0.398236
Glyma04g35282	3	0	0	2	3	0	1.66667	0.591752
Glyma07g09420	678	754	628	641	584	719	1.16898	0.161187
Glyma05g28800	136	210	88	130	145	108	1.25818	0.446309
Glyma18g46410	124	197	57	132	146	43	1.15468	0.621391
Glyma05g28490	2412	2221	3292	2299	2173	3262	1.036	0.554553
Glyma08g08850	40	60	223	147	135	293	2.82	0.0160293
Glyma16g27271	187	116	118	151	167	153	1.0495	0.855789
Glyma18g33800	25	29	45	34	23	32	1.05556	0.821669
Glyma15g07150	1035	1053	1122	1196	1253	1389	1.17289	0.0263386
Glyma11g36800	751	721	603	630	626	598	1.17197	0.0190732
Glyma03g34940	236	179	34	226	130	45	1.16573	0.649967
Glyma09g03270	777	499	411	837	533	405	1.07367	0.840709
Glyma16g31851	26	17	16	27	20	28	1.09302	0.759228
Glyma20g34790	727	459	452	619	368	397	1.20162	0.642153
Glyma12g01240	461	388	675	475	542	939	1.19788	0.232068
Glyma20g25291	521	605	98	439	525	79	1.16805	0.310157
Glyma01g32460	277	208	64	315	334	126	1.33814	0.149013
Glyma04g09020	30	25	63	12	16	17	1.96429	0.0519018
Glyma04g32270	887	810	865	876	937	991	1.06836	0.359067
Glyma11g37590	2878	3106	3369	3091	3224	3408	1.05531	0.336548
Locus_118556	5	4	0	0	0	2		0.0121217
Glyma03g41770	199	137	20	146	123	16	1.24907	0.417611
Glyma14g08050	644	702	133	495	505	151	1.346	0.0277369
Glyma12g13051	38	35	31	27	24	31	1.43137	0.0352362
Glyma14g08663	11	4	5	3	4	13	2.14286	0.375305
Glyma13g23000	5	0	5	11	6	3	3.4	0.231779
Glyma12g29800	270	189	195	296	242	253	1.17211	0.502297
Glyma03g22281	1529	1442	1957	1425	1481	1663	1.02237	0.594027
Glyma04g42680	707	654	261	647	560	194	1.12759	0.26974
Glyma12g30740	0	0	3	0	0	2
Glyma10g09470	18433	21298	28039	28152	30071	35776	1.46543	0.0330584
Glyma06g17371	130	83	105	116	126	86	1.13615	0.607498
Glyma19g33700	632	559	877	572	758	981	1.11671	0.55861
Glyma15g19536	35	46	11	24	44	5	1.19118	0.626431
Glyma08g25221	176	168	313	188	216	288	1.17442	0.175525
Glyma07g00740	382	349	314	281	236	136	1.41393	0.0617644
Glyma18g12710	5	0	16	8	7	18	3	0.188893
Glyma07g38991	0	0	3	0	0	0
Glyma10g33320	3215	3343	4600	3182	3174	4336	1.03178	0.255923
Glyma06g25350	14	25	40	21	18	22	1	1
Glyma05g28050	216	231	128	205	175	103	1.17632	0.183837
Glyma02g39870	1454	5023	31857	966	3786	29272	1.36301	0.740992
Glyma04g41845	5	4	21	24	15	25	4.33333	0.080291
Glyma10g01630	0	0	23	0	0	12
Glyma19g32880	13	8	16	8	12	32	1.05	0.890236
Glyma19g37550	6864	7236	5332	7572	7463	5163	1.06631	0.137343
Glyma13g31010	0	8	30	2	7	51	1.125	0.925256
Glyma18g23454	0	0	12	2	7	5		0.213666
Glyma03g38650	47	21	30	34	22	15	1.21429	0.715892
Glyma04g21413	8	48	45	3	182	101	3.30357	0.554704
Glyma08g25150	120	164	181	117	148	151	1.0717	0.757819
Glyma07g06140	3	0	43	2	4	51	2	0.492907
Locus_33016	3	8	6	5	3	6	1.375	0.633492
Glyma13g35000	15	83	34	64	52	36	1.18367	0.818727
Glyma13g31490	124	69	318	96	76	304	1.12209	0.754062
Glyma05g28741	3	0	5	9	6	7	5	0.105573
Glyma05g14810	0	0	3	3	2	2		0.0377496
Glyma10g30710	5	0	5	8	7	3	3	0.188893
Glyma16g32610	0	4	0	2	4	0	1.5	0.698489
Glyma09g03160	43	66	98	31	36	98	1.62687	0.216287
Glyma06g17216	3536	3748	125	4656	4262	123	1.22433	0.0674749
Glyma18g13665	52	25	88	52	41	87	1.20779	0.638227
Glyma06g02714	78	102	33	97	89	36	1.03333	0.834605
Glyma03g02620	18	10	5	31	18	19	1.75	0.302706
Glyma03g04180	147	147	135	143	125	73	1.09701	0.285455
Glyma14g26285	463	484	499	397	359	414	1.25265	0.0479823
Glyma05g24850	9350	8225	16985	7614	6825	13802	1.21719	0.14997
Glyma17g10090	42	50	18	32	38	17	1.31429	0.158809
Glyma06g22250	649	841	211	583	633	123	1.22533	0.301339
Glyma02g40275	0	0	2	3	11	3		0.222222
Glyma19g26735	0	0	0	0	0	0
Glyma18g01670	155	133	357	106	137	321	1.18519	0.358125
Glyma19g39800	1552	1664	2263	1809	2099	3561	1.21517	0.155942
Glyma09g36920	2033	1884	772	1889	1795	792	1.06325	0.316956
Glyma02g47931	74	79	773	87	100	495	1.22222	0.134723
Glyma01g43933	8364	7747	2015	6594	6106	1611	1.26858	0.0492884
Glyma14g00970	753	692	2187	819	735	2387	1.07543	0.403891
Glyma06g03670	16175	16740	2470	17643	19042	1682	1.11454	0.129721
Glyma02g29430	569	563	457	593	671	601	1.11661	0.233594
Glyma12g04800	0	4	3	5	5	2	2.5	0.272393
Glyma06g36690	226	187	223	158	166	245	1.27469	0.154907
Glyma10g42810	1872	1841	2208	1654	1707	2150	1.10473	0.029105
Glyma05g16420	3	0	12	0	1	13	3	0.591752
Glyma19g25235	0	0	136	2	1	164		0.095466
Glyma18g07290	4591	4639	24774	3918	4333	24885	1.11865	0.143826
Glyma11g27120	416	347	670	254	236	584	1.55714	0.0619554
Glyma03g37540	251	297	275	285	247	185	1.03008	0.813701
Glyma17g11705	4363	5327	10301	4568	5273	6410	1.01558	0.910952
Glyma16g29020	2637	2794	637	2972	3169	668	1.13073	0.106205
Glyma09g39541	25	31	9	37	30	18	1.19643	0.355169
Glyma08g21231	92	73	115	78	63	134	1.17021	0.425962
Glyma02g43710	373	798	2930	309	754	3031	1.1016	0.87684
Glyma13g25000	112	87	361	96	78	226	1.14368	0.502284
Glyma08g18730	449	488	217	550	448	257	1.0651	0.63263
Locus_52064	20	27	54	24	26	37	1.06383	0.720249
Glyma15g22280	1	0	0	0	1	0	1	1
Glyma01g15687	15	0	30	8	9	60	1.13333	0.906341
Glyma05g14350	33	29	8	23	28	15	1.21569	0.227951
Glyma04g40591	5	6	17	4	9	10	1.18182	0.732739
Glyma04g12130	10	8	52	3	16	17	1.05556	0.946317
Glyma01g35671	30	411	163	5	1164	313	2.65079	0.611249
Glyma08g28790	23	21	66	38	37	54	1.70455	0.00516266
Glyma12g01690	8856	8553	4570	9436	9688	4797	1.09851	0.04896
Glyma04g38730	2703	2470	1248	2514	2335	1019	1.06682	0.385096
Glyma08g09366	1617	1664	1291	1539	1656	1216	1.02692	0.56559
Glyma03g35300	1789	2177	1376	1926	1992	1133	1.01225	0.914081
Glyma05g35755	3	12	0	5	5	0	1.5	0.634364
Glyma07g39450	576	563	501	630	599	463	1.07902	0.115775
Glyma09g35000	3609	3887	840	3449	3189	541	1.12926	0.152913
Glyma04g02464	1287	1398	1345	1233	1319	1279	1.05212	0.443524
Glyma04g14650	7714	7645	6531	7833	7985	7134	1.02988	0.110724
Glyma17g37260	1396	1550	571	1247	1184	445	1.21185	0.0904452
Glyma08g05500	5	0	17	0	0	33		0.42265
Glyma12g04270	0	0	2	2	0	0		0.42265
Glyma02g39540	548	683	1926	605	679	2044	1.04305	0.763475
Glyma02g23860	416	474	450	349	369	447	1.23955	0.107165
Glyma07g02680	8	21	28	9	9	38	1.61111	0.486564
Glyma01g02890	1350	1460	798	1269	1349	651	1.07334	0.293544
Glyma13g02250	171	137	9	199	158	7	1.15909	0.454713
Glyma10g40960	1494	1473	597	1367	1295	497	1.11458	0.0554831
Glyma04g22520	0	4	0	0	0	0		0.42265
Glyma11g20461	5	4	12	2	1	14	3	0.0513167
Glyma12g08480	0	4	0	0	0	0		0.42265
Glyma19g34040	0	0	0	2	0	0		0.42265
Glyma16g30801	8	8	17	11	14	12	1.5625	0.095466
Glyma06g09461	434	499	788	606	621	924	1.31511	0.0478204
Glyma18g10460	376	436	516	468	545	560	1.24754	0.175696
Glyma18g05650	0	4	2	5	6	7	2.75	0.23165
Glyma05g24130	618	746	1028	891	848	1113	1.27493	0.108887
Glyma06g34561	8	0	0	5	1	3	1.33333	0.843826
Glyma05g21050	4	0	5	5	5	3	2.5	0.272393
Glyma13g07955	69	48	71	43	38	106	1.44444	0.237316
Glyma08g39860	187	87	75	114	97	94	1.29858	0.597893
Glyma08g10153	923	1028	6499	986	1000	5899	1.01794	0.772492
Glyma04g01980	2270	2250	2559	2602	2751	2402	1.18429	0.0310619
Glyma02g00991	106	123	143	60	91	87	1.51656	0.158121
Glyma14g03960	1748	1801	1051	1751	1808	1141	1.00282	0.909524
Glyma03g39855	0	0	0	0	1	0		0.42265
Glyma11g26480	0	0	0	0	0	0
Glyma18g49680	20	0	116	9	12	310	1.05	0.965057
Glyma20g36390	3	0	37	0	0	34		0.42265
Glyma12g13005	8	4	0	3	5	0	1.5	0.465478
Glyma12g04420	2251	2115	717	1812	1854	492	1.19094	0.0389474
Glyma04g17570	20	4	5	19	13	2	1.33333	0.68573
Glyma10g40175	1298	1533	1507	1333	1297	1497	1.07643	0.486876
Glyma08g05480	1137	1319	1841	1656	1684	1855	1.35993	0.0407565
Glyma16g17711	0	4	0	2	1	3	1.33333	0.830969
Glyma01g01610	2333	2420	3619	2239	2415	3679	1.02127	0.664148
Glyma09g30343	320	272	697	325	268	672	1.00169	0.990511
Glyma16g22488	468	12	34	818	621	13	2.99792	0.193283
Glyma13g34331	58	79	93	39	52	81	1.50549	0.203575
Glyma20g25120	3365	3085	3478	3265	3177	3145	1.00124	0.98073
Glyma20g37420	1039	1128	881	964	1015	905	1.095	0.208293
Glyma13g43960	30	17	19	31	9	14	1.175	0.809836
Glyma14g39100	3	4	6	0	4	3	1.75	0.542504
Glyma09g22727	0	0	7	0	0	0
Glyma08g03430	0	0	3	0	0	0
Glyma10g40250	531	1371	13072	517	1298	12565	1.04793	0.946442
Glyma17g35890	7828	7819	11082	9138	9468	12692	1.18911	0.0122192
Glyma10g41430	332	289	806	282	304	693	1.05973	0.543991
Glyma03g33060	3	0	0	0	0	2		0.42265
Glyma12g05436	560	592	362	563	509	393	1.07463	0.330538
Glyma09g15135	963	964	1666	970	1044	1504	1.04515	0.360761
Glyma0950s00210	5	0	3	0	1	2	5	0.514929
Glyma13g07400	1005	1182	1021	1171	1213	1005	1.09008	0.39203
Glyma08g11120	55	37	97	42	54	49	1.04348	0.870359
Glyma03g27590	5533	5491	3615	5334	5382	3264	1.02874	0.0403075
Glyma03g37530	478	611	2567	422	622	2114	1.0431	0.868667
Glyma01g45690	519	580	592	553	579	535	1.03003	0.668052
Glyma19g23446	581	656	389	491	631	460	1.1025	0.544264
Glyma06g18580	471	447	479	404	407	539	1.13194	0.0474861
Glyma05g26290	1892	2358	3078	2772	2895	4283	1.33341	0.098833
Glyma14g36660	103	42	128	111	89	131	1.37931	0.485667
Glyma20g38370	316	195	102	320	327	128	1.26614	0.378444
Glyma08g16954	0	4	0	0	0	0		0.42265
Glyma02g45720	1204	974	457	684	686	232	1.58978	0.0723496
Glyma16g18440	561	532	575	590	562	514	1.05398	0.280862
Glyma11g14521	28	12	40	24	6	44	1.33333	0.718282
Glyma06g36230	142	83	125	118	74	94	1.17188	0.697781
Glyma11g10500	185	156	107	175	162	64	1.01187	0.911352
Glyma09g03910	393	397	532	466	480	684	1.19747	0.00859917
Glyma08g26010	1358	1342	1152	1088	1320	915	1.12126	0.336062
Glyma19g31730	197	220	1753	195	199	1784	1.05838	0.428384
Locus_27491	63	69	23	68	73	10	1.06818	0.368324
Glyma19g29760	616	733	416	604	628	454	1.09497	0.430581
Glyma07g18200	33	8	20	17	16	10	1.24242	0.779473
Glyma18g00801	0	0	0	0	0	0
Glyma09g10520	3007	3351	1310	3428	3442	1315	1.08053	0.275349
Glyma16g20030	171	229	196	260	249	271	1.2725	0.206112
Glyma19g01860	2971	2925	2842	2546	2394	2678	1.19352	0.0265028
Glyma02g06970	0	0	3	2	4	2		0.095466
Glyma13g05068	92	75	80	60	90	54	1.11333	0.670817
Glyma17g13470	3725	4552	4700	6453	6884	5483	1.61133	0.0323293
Glyma18g12470	0	0	0	0	1	0		0.42265
Glyma10g41310	3648	3656	3129	4572	4746	3576	1.27574	0.00739702
Glyma05g08680	33	54	22	20	16	19	2.41667	0.139784
Glyma01g21480	168	54	68	124	80	39	1.08824	0.896401
Glyma05g20485	6845	6710	8982	6244	6482	7230	1.06514	0.0938559
Glyma08g24580	76	37	1928	53	62	1875	1.0177	0.964689
Glyma07g16584	160	224	1681	162	186	1884	1.10345	0.650995
Glyma02g08800	28	17	5	24	28	14	1.15556	0.61051
Glyma02g10420	71	96	143	95	96	151	1.14371	0.438664
Glyma01g35830	5	8	6	5	1	0	2.16667	0.296474
Glyma12g22240	2030	2042	2160	1981	1852	1961	1.06235	0.206374
Glyma13g05540	13	12	92	16	8	37	1.04167	0.91263
Glyma05g31250	199	208	78	203	206	49	1.00491	0.852558
Glyma06g14740	492	586	765	314	343	532	1.64079	0.050498
Glyma20g08191	9	0	2	5	6	3	1.22222	0.845697
Glyma16g31270	90	81	50	82	68	38	1.14	0.334255
Glyma10g13221	76	46	25	67	66	38	1.09016	0.749156
Glyma10g35111	174	187	103	260	227	76	1.34903	0.0709137
Glyma05g07760	44	37	40	89	35	26	1.53086	0.512464
Glyma06g36210	3589	4026	1827	3888	4295	1766	1.07459	0.441918
Glyma16g06660	3	8	12	3	4	2	1.57143	0.514929
Glyma17g13120	0	4	3	0	1	2	4	0.542504
Glyma08g47470	492	415	237	530	520	255	1.15766	0.206864
Glyma04g04540	1220	1348	1828	1041	1171	1853	1.16094	0.19029
Glyma11g21250	266	349	800	244	237	877	1.27859	0.248943
Glyma08g05550	1871	2156	688	1960	1879	410	1.04897	0.590642
Glyma03g26980	53	37	605	45	34	423	1.13924	0.628132
Glyma06g40000	3	4	2	2	2	2	1.75	0.095466
Glyma07g11495	182	316	95	229	268	91	1.00201	0.994933
Glyma02g14380	1916	1795	1506	1970	1868	1212	1.03422	0.506471
Glyma19g35410	256	241	251	274	292	261	1.13883	0.0985589
Glyma13g00670	1927	1818	536	1800	1815	395	1.03596	0.358851
Glyma20g38780	1017	962	840	934	984	950	1.0318	0.498091
Glyma13g40460	7007	7327	2460	6556	7199	2253	1.04209	0.504773
Glyma06g07780	90	71	29	101	108	47	1.29814	0.141212
Glyma04g06520	527	249	808	543	464	693	1.29768	0.507966
Glyma14g35960	672	629	1416	525	598	1460	1.1585	0.170431
Glyma20g01730	108	150	334	107	144	451	1.02789	0.911913
Glyma07g18440	204	110	91	87	87	132	1.8046	0.274835
Locus_58711	5	8	0	5	6	2	1.18182	0.591752
Glyma04g32450	246	233	266	259	271	284	1.10647	0.102218
Glyma07g38660	0	8	5	17	13	0	3.75	0.133079
Glyma16g01940	314	334	545	282	397	1448	1.04784	0.815434
Glyma05g00510	63	91	124	56	53	146	1.41284	0.251143
Glyma13g30720	371	231	226	177	168	116	1.74493	0.208428
Glyma08g22240	43	42	0	32	27	0	1.44068	0.0363759
Glyma12g13115	0	0	0	0	2	0		0.42265
Glyma06g10770	121	104	712	125	144	686	1.19556	0.226521
Glyma09g40770	192	305	1021	230	195	1022	1.16941	0.604682
Glyma13g29725	6	8	33	6	18	35	1.71429	0.497481
Glyma06g24830	1044	1149	2470	995	1141	2258	1.02669	0.781304
Glyma02g12520	2418	2379	1139	3145	3146	1744	1.31144	0.000681192
Locus_47568	0	0	105	0	0	22
Glyma12g19010	110	110	33	102	98	38	1.1	0.0377496
Glyma01g10850	265	260	433	326	331	408	1.25143	0.00285731
Glyma17g01541	0	0	0	0	0	0
Glyma19g07150	38	33	8	32	29	18	1.16393	0.228483
Glyma17g31060	1443	1477	707	1470	1468	799	1.00616	0.649941
Glyma14g01190	218	187	146	252	224	218	1.17531	0.231297
Glyma09g33870	5	0	5	0	4	2	1.25	0.890236
Glyma12g04160	392	442	661	597	535	477	1.35731	0.0645936
Glyma16g17210	28	27	6	24	8	12	1.71875	0.287827
Glyma10g34580	716	796	1275	945	1000	1447	1.28638	0.046771
Glyma16g26050	35	69	1016	33	26	1448	1.76271	0.324282
Glyma13g26310	1485	1685	1471	1293	1199	1229	1.27207	0.0918379
Glyma15g07171	10	8	12	3	5	11	2.25	0.0715233
Glyma13g33512	23	25	39	22	22	84	1.09091	0.183503
Glyma03g37450	6432	7202	13717	8491	9776	15692	1.33981	0.0905705
Glyma18g38852	1	0	8	0	4	5	4	0.542504
Glyma15g41880	3	4	0	0	1	0	7	0.0513167
Glyma12g32580	70319	72431	75468	80059	86623	80326	1.16765	0.073928
Glyma09g17250	543	592	552	652	658	637	1.15419	0.0711834
Glyma18g09415	3	4	2	2	1	6	2.33333	0.105573
Glyma19g07162	0	0	2	0	0	0
Locus_17650	13	21	5	13	18	2	1.09677	0.780618
Glyma16g23960	652	746	2523	640	665	2497	1.07126	0.439911
Glyma06g44681	16	8	10	13	22	10	1.45833	0.45741
Glyma15g19381	0	4	0	0	0	0		0.42265
Glyma0048s00300	3685	3370	1539	3981	3909	1274	1.11836	0.122773
Glyma08g22475	15	8	0	17	12	2	1.26087	0.557674
Glyma01g04770	0	0	25	0	0	10
Glyma13g07020	25	4	17	16	13	3	1	1
Glyma12g17523	57	64	126	64	50	111	1.0614	0.698489
Glyma16g00360	2094	2273	3164	3120	3199	4576	1.44699	0.00989805
Glyma07g07760	59	141	134	45	198	142	1.215	0.827468
Glyma06g14400	193	289	427	232	205	575	1.10297	0.696022
Glyma12g27381	14	17	9	16	16	5	1.03226	0.770584
Glyma14g13505	3	0	5	0	4	0	1.33333	0.859972
Glyma09g09584	33	15	27	38	33	26	1.47917	0.343393
Glyma19g40820	717	850	400	740	734	377	1.06309	0.557138
Glyma13g38700	19	73	220	56	62	220	1.28261	0.679476
Glyma02g35430	15	8	6	5	5	7	2.3	0.204413
Locus_75335	15	12	0	16	6	0	1.22727	0.67925
Glyma05g33510	2055	2279	841	2318	2432	751	1.09599	0.239731
Glyma18g47931	2274	2661	4790	2838	2407	9711	1.06282	0.646069
Glyma20g23360	96	104	47	53	47	13	2	0.00985246
Glyma13g36960	255	216	46	205	191	37	1.18939	0.212009
Glyma18g44470	1470	1604	2546	1457	1603	2332	1.00458	0.950108
Glyma20g33800	93	1415	1401	33	783	281	1.84804	0.693554
Glyma20g22180	120	164	55	152	144	86	1.04225	0.813589
Glyma12g33030	6	0	16	0	4	11	1.5	0.80755
Glyma17g14960	5	0	12	9	1	25	2	0.649069
Glyma10g41170	101	83	194	89	103	185	1.04348	0.759228
Glyma19g31800	107	195	346	115	135	356	1.208	0.622673
Glyma20g31960	15	4	6	13	8	2	1.10526	0.883752
Glyma03g07972	10	29	28	11	20	26	1.25806	0.740172
Glyma15g40166	885	1215	1460	1186	1200	1452	1.13619	0.477827
Glyma14g38930	773	702	414	670	605	472	1.15686	0.173328
Glyma16g07980	1093	1113	1444	1076	1154	1525	1.01088	0.793777
Glyma18g34568	0	4	0	0	0	0		0.42265
Glyma09g32340	0	4	20	0	4	19	1	1
Glyma13g42941	1060	1078	566	906	923	591	1.16894	0.00635895
Glyma06g06990	611	756	465	857	794	563	1.20775	0.21427
Glyma03g42520	10	15	24	30	30	12	2.4	0.0198039
Glyma07g11720	5	0	185	2	4	304	1.2	0.869811
Glyma19g32190	0	0	0	3	1	2		0.183503
Glyma02g47640	750	798	602	807	903	818	1.10465	0.27027
Locus_41348	16	4	9	9	11	5	1	1
Glyma04g35050	1501	1533	1190	1398	1307	1212	1.12163	0.0762617
Glyma13g30850	13	25	26	20	23	48	1.13158	0.725175
Glyma20g27580	1452	1246	1417	880	709	1146	1.69792	0.053634
Glyma15g03025	8	8	3	8	5	11	1.23077	0.42265
Glyma01g02950	2128	5771	31651	2381	5620	34467	1.01291	0.985206
Glyma10g32330	5423	6295	4505	5356	5703	3917	1.05959	0.555284
Glyma03g27865	608	1222	4355	735	1172	4804	1.04208	0.927942
Glyma13g00920	4219	4714	1260	4115	4457	1284	1.04211	0.609427
Glyma16g23290	0	0	5	2	1	8		0.095466
Locus_49412	0	0	0	3	0	5		0.42265
Glyma20g24830	802	881	691	1228	1273	995	1.48604	0.0121292
Glyma12g07140	13	4	136	27	23	127	2.94118	0.078701
Glyma05g15700	145	106	254	146	104	320	1.004	0.987664
Glyma11g36890	0	0	0	3	1	0		0.183503
Glyma05g29521	880	875	533	811	795	530	1.09278	0.0124217
Glyma02g41410	0	0	0	0	1	2		0.42265
Glyma01g30920	16	17	0	18	13	3	1.06452	0.732739
Glyma08g14710	8	0	7	6	6	14	1.5	0.666667
Glyma20g01450	200	141	122	151	219	79	1.08504	0.777913
Glyma15g06890	422	602	2370	568	767	2364	1.30371	0.366128
Glyma13g09043	13	0	5	5	4	0	1.44444	0.788
Glyma18g52381	194	141	1030	132	130	893	1.27863	0.302544
Glyma06g23310	8	0	0	5	4	2	1.125	0.91263
Glyma18g33460	1634	1874	3128	1766	1779	2570	1.01055	0.891786
Glyma07g14060	3	0	2	0	0	5		0.42265
Glyma05g38150	231	299	199	279	286	229	1.06604	0.659584
Glyma18g47731	956	835	701	1276	792	881	1.15466	0.634552
Glyma17g16380	533	486	682	398	334	545	1.39208	0.0687461
Glyma09g00640	8	4	150	8	6	113	1.16667	0.698489
Glyma20g30490	4983	4641	3526	4169	4413	1890	1.12142	0.131294
Glyma19g41680	482	544	844	534	518	870	1.02534	0.724028
Glyma10g13870	73	60	60	74	55	44	1.03101	0.878058
Glyma07g04640	4482	4872	6998	5211	5698	6970	1.16624	0.130261
Glyma09g39560	23	0	6	30	15	10	1.95652	0.507078
Glyma02g02570	758	976	2325	822	924	2571	1.00692	0.964767
Glyma14g38890	3	8	78	3	13	113	1.45455	0.698489
Glyma15g10510	141	96	86	137	125	126	1.10549	0.645131
Glyma08g03381	5	4	8	8	11	9	2.11111	0.0871291
Glyma03g42470	86	102	100	61	57	111	1.59322	0.051278
Glyma06g44460	62	58	11	42	75	12	1.02564	0.936314
Glyma09g21556	20	19	3	12	5	2	2.29412	0.0896335
Glyma12g10650	416	434	290	262	252	149	1.6537	0.00373464
Glyma06g01186	110	110	31	121	115	28	1.07273	0.116548
Glyma12g07490	0	2	0	0	0	3		0.42265
Glyma08g17950	630	1309	6326	550	1401	5787	1.00619	0.992206
Glyma07g37920	5	6	0	2	2	0	2.75	0.0198039
Glyma05g36360	10	17	9	6	6	7	2.25	0.165378
Glyma09g04990	183	110	78	162	165	86	1.11604	0.687428
Glyma19g05000	277	305	62	299	257	84	1.04676	0.657776
Glyma08g07970	8450	7144	7577	6266	6048	6485	1.26636	0.131555
Glyma20g27620	28	23	312	14	12	262	1.96154	0.0434016
Glyma13g36670	2437	2281	1725	3032	3541	2315	1.39318	0.0734098
Glyma19g42160	328	472	282	347	340	176	1.16448	0.515245
Glyma16g04200	3	33	40	20	21	25	1.13889	0.883023
Glyma19g35650	748	654	523	593	552	547	1.22445	0.129104
Glyma16g27330	0	0	2	0	0	0
Glyma17g07060	456	486	673	572	602	789	1.24628	0.0318531
Glyma13g32790	741	810	4783	1156	1138	7048	1.47905	0.00908579
Glyma05g07750	949	933	1914	973	829	1783	1.0444	0.636304
Glyma11g04430	134	158	43	167	156	41	1.10616	0.361198
Glyma05g05730	16	25	436	25	40	787	1.58537	0.303689
Glyma04g43051	48	75	40	80	64	84	1.17073	0.572318
Glyma18g40870	0	0	0	0	0	2
Glyma17g05080	1718	1514	1334	1502	1680	1073	1.01571	0.870512
Glyma19g42690	103	48	22	125	101	17	1.49669	0.337785
Glyma13g17440	13	39	33	27	29	18	1.07692	0.892167
Glyma09g31590	2899	2734	3605	2855	2753	3156	1.00446	0.909246
Glyma03g41730	6432	6930	13051	5601	5972	11599	1.15458	0.102331
Glyma20g29080	643	623	201	531	586	131	1.13339	0.12581
Glyma05g23840	14	4	25	31	43	56	4.11111	0.0697623
Glyma06g00841	79	0	5	100	6	5	1.34177	0.84636
Glyma09g38760	2398	2443	1979	2466	2385	1889	1.00207	0.92391
Glyma11g32590	0	4	0	0	0	5		0.42265
Glyma03g02290	1188	1404	1769	1202	1310	1586	1.03185	0.771931
Glyma20g26180	566	521	1139	508	428	1221	1.16132	0.241685
Glyma13g44681	3	0	0	2	1	0	1	1
Glyma13g37380	1017	1020	1645	1111	964	1530	1.01865	0.820226
Glyma13g29500	1102	1028	233	912	793	220	1.24927	0.0936889
Glyma02g07861	43	37	75	27	28	66	1.45455	0.0544132
Glyma05g09110	10	4	54	2	1	46	4.66667	0.212274
Glyma03g32970	3763	4159	2072	3552	3866	2506	1.06794	0.423704
Glyma14g35030	0	4	6	2	2	8	1	1
Locus_19765	5	0	6	11	1	3	2.4	0.59518
Glyma20g23580	695	1257	2813	679	883	2758	1.24968	0.581158
Glyma15g13950	0	0	0	0	2	0		0.42265
Glyma13g33470	881	846	1652	710	695	1361	1.22918	0.0136981
Glyma18g05600	3439	3459	2537	4774	4999	2693	1.41679	0.00611658
Glyma10g43430	638	623	493	608	577	572	1.06414	0.158047
Glyma06g12500	5	4	0	3	2	0	1.8	0.105573
Glyma11g01360	193	164	278	179	144	242	1.10526	0.532444
Glyma14g00590	1095	989	1167	1007	981	1141	1.04829	0.471857
Glyma09g05750	5	6	2	6	8	7	1.27273	0.311753
Glyma15g27740	1	0	6	2	1	3	3	0.292893
Glyma01g38490	145	127	261	158	118	281	1.01471	0.935651
Glyma12g12530	679	756	608	662	638	616	1.10385	0.236141
Glyma09g34270	763	945	1112	809	857	1135	1.02521	0.844145
Glyma08g15740	1031	1030	798	872	1116	931	1.03672	0.79303
Glyma17g14180	18	25	16	16	19	12	1.22857	0.403715
Glyma13g34221	735	881	445	552	594	635	1.41012	0.0905194
Glyma03g04580	0	0	5	0	1	15		0.42265
Glyma08g05100	3489	3600	1790	3607	3494	1718	1.00169	0.946507
Glyma13g18110	147	48	430	102	99	303	1.03077	0.957204
Glyma10g04310	797	1010	625	1265	1288	885	1.41284	0.0734971
Glyma10g05606	320	334	261	344	329	251	1.02905	0.452202
Glyma09g04560	611	567	364	546	546	272	1.07875	0.189832
Glyma13g11961	65855	13422	34838	11426	14881	74522	3.01353	0.419562
Glyma17g04650	3201	3660	1592	4477	4499	2155	1.30826	0.0441067
Glyma15g17550	398	283	28	313	217	24	1.28491	0.419587
Glyma02g43940	101	127	147	112	98	149	1.08571	0.60418
Glyma05g24350	3	0	0	0	0	0		0.42265
Glyma20g06810	0	0	3	0	0	5
Glyma17g03650	61	87	236	55	52	305	1.38318	0.257729
Glyma04g02190	1	0	0	13	10	2	23	0.0200421
Glyma06g07510	504	509	346	418	497	225	1.1071	0.341317
Glyma18g48741	0	0	0	0	0	3
Glyma15g42430	381	384	165	528	489	187	1.32941	0.0232558
Glyma15g13230	207	256	1069	222	168	1372	1.18718	0.422216
Glyma07g02170	492	563	1183	520	598	1031	1.05972	0.610926
Glyma08g12130	0	0	0	0	0	0
Glyma16g02550	170	152	154	209	225	178	1.34783	0.0432591
Glyma20g34500	171	100	226	113	138	249	1.07968	0.815352
Glyma07g38570	737	858	847	1272	1291	1221	1.6069	0.0156358
Glyma13g38170	0	0	8	2	2	15		0
Glyma14g17300	10202	10067	9014	10186	10171	8655	1.00434	0.583513
Glyma15g06160	214	303	2688	331	375	3512	1.36557	0.197269
Glyma04g08770	997	1190	210	1051	1239	236	1.0471	0.739048
Glyma07g29560	332	287	185	477	526	252	1.62036	0.0287286
Glyma02g04180	35	46	28	53	55	26	1.33333	0.137076
Glyma08g13390	10	8	3	2	2	0	4.5	0.0198039
Glyma08g29210	29	33	130	31	21	125	1.19231	0.451179
Glyma17g07710	882	885	529	665	761	577	1.23913	0.0709895
Glyma12g01930	547	559	413	575	563	372	1.02893	0.2
Glyma20g25833	0	0	2	0	0	3
Locus_26684	25	12	6	27	18	5	1.21622	0.663139
Glyma18g38400	3	0	5	2	0	5	1.5	0.80755
Glyma08g03150	985	1215	2255	1307	1325	2431	1.19636	0.202012
Glyma11g29530	184	175	295	185	186	308	1.03343	0.316237
Glyma09g32600	14051	14835	8723	29364	30299	12438	2.06546	0.00156814
Glyma15g16251	3	0	0	0	0	0		0.42265
Glyma03g07726	0	0	2	0	0	0
Glyma20g26270	3714	3426	4327	3113	2818	3570	1.20384	0.0992696
Glyma05g31370	1228	590	1006	1069	549	1862	1.12361	0.83066
Locus_65826	5	0	14	2	5	3	1.4	0.764298
Glyma17g35500	710	1213	4117	574	1150	4432	1.11543	0.819029
Glyma06g10800	514	538	551	443	435	542	1.19818	0.0204914
Glyma12g07615	0	4	0	0	2	3	2	0.698489
Glyma11g14740	30	21	218	40	23	275	1.23529	0.596396
Glyma16g02121	0	0	2	0	0	0
Glyma15g14970	316	359	281	353	345	362	1.03407	0.651475
Glyma17g37450	355	434	252	531	579	281	1.40684	0.0738582
Glyma02g46670	59	56	329	42	48	370	1.27778	0.065053
Glyma01g06300	357	320	849	266	302	806	1.1919	0.169148
Glyma06g13340	1794	1575	4094	825	691	3973	2.2223	0.0186619
Glyma18g16280	1656	1695	1998	1642	1601	1952	1.0333	0.196532
Glyma04g34330	13695	13268	7549	14222	14604	7246	1.06909	0.0829751
Glyma02g31480	24065	23645	19702	23402	24031	17454	1.00584	0.749299
Glyma08g11520	64	120	15643	58	95	17678	1.20261	0.68955
Glyma15g08860	0	4	12	0	1	18	4	0.542504
Glyma03g01300	618	767	1667	628	665	1566	1.07115	0.609847
Glyma13g42330	138267	149994	84367	118842	136510	71635	1.12888	0.260866
Glyma13g23930	45	4	5	20	14	9	1.44118	0.752024
Glyma19g40460	0	0	9	0	2	5		0.42265
Glyma10g29590	0	0	0	3	0	2		0.42265
Glyma04g09485	837	873	733	842	854	699	1.00825	0.747574
Glyma17g11750	392	339	257	350	380	294	1.00137	0.98839
Glyma07g15700	69	75	47	82	94	41	1.22222	0.139835
Glyma20g32290	10	25	24	25	19	151	1.25714	0.633492
Glyma15g15220	1489	1847	1360	1562	1713	1346	1.01863	0.889664
Glyma19g43510	3769	3606	3950	3613	3843	3602	1.01098	0.800893
Glyma05g30190	474	472	330	445	410	287	1.10643	0.121869
Glyma02g06120	621	640	363	684	687	517	1.08723	0.0292438
Glyma08g18110	15888	18163	26132	19087	20295	25242	1.15656	0.17435
Glyma10g34595	1014	981	738	886	937	769	1.09435	0.105379
Glyma05g29040	160	58	116	158	145	138	1.38991	0.49536
Locus_64734	0	0	8	2	4	8		0.095466
Glyma09g37794	19	37	12	24	20	12	1.27273	0.58196
Glyma08g15150	287	322	185	444	471	323	1.50246	0.0202367
Glyma12g10380	0	0	3	0	0	0
Glyma12g01110	0	0	0	0	0	0
Glyma05g38530	509	455	143	486	366	95	1.13146	0.484347
Glyma18g12900	0	0	3	5	7	7		0.0266715
Glyma08g06440	71	104	344	67	114	443	1.03429	0.926323
Glyma15g04320	159	330	2248	160	172	1997	1.47289	0.456415
Glyma13g12181	469	212	437	189	207	821	1.7197	0.383877
Glyma14g38881	1	0	6	2	2	0	4	0.095466
Glyma10g00960	141	93	87	173	132	119	1.30342	0.377552
Glyma01g01050	10	4	0	2	7	0	1.55556	0.587607
Glyma05g02596	0	0	3	2	0	0		0.42265
Glyma08g13280	2231	1963	1394	2031	1948	1361	1.05403	0.523574
Glyma12g35170	88	110	82	94	78	99	1.15116	0.44005
Glyma16g32490	329	249	338	365	300	243	1.15052	0.487517
Glyma09g01370	2322	2368	1567	1970	1995	1560	1.18285	0.0051743
Glyma12g07100	130	195	2021	121	123	2939	1.33197	0.339056
Glyma02g43440	576	609	126	538	498	89	1.14382	0.102784
Glyma08g45461	547	605	902	436	522	835	1.20251	0.202368
Locus_64378	14	4	3	5	12	7	1.05882	0.942169
Glyma08g03340	195	187	102	230	215	80	1.16492	0.0657178
Glyma09g29540	952	981	1166	1052	1199	1442	1.16451	0.167824
Glyma11g11700	13	27	19	38	23	31	1.525	0.413719
Glyma08g26400	1737	1481	500	1760	1523	447	1.0202	0.869381
Glyma11g04080	0	0	5	0	0	2
Glyma05g28010	594	669	394	568	586	310	1.09445	0.293146
Glyma20g36380	156	197	181	155	128	128	1.24735	0.289989
Glyma20g01260	81	87	105	109	97	104	1.22619	0.105325
Glyma11g10680	19	21	36	14	21	19	1.14286	0.563148
Glyma14g02260	269	334	126	280	258	107	1.12082	0.443509
Glyma20g36580	8	4	2	3	1	2	3	0.215535
Glyma09g41610	146	81	69	103	53	83	1.45513	0.477871
Glyma14g39540	381	407	316	320	385	384	1.11773	0.357554
Glyma08g24070	127	127	1494	147	134	1260	1.1063	0.173426
Glyma17g37880	3179	6301	17936	3140	5905	13272	1.04809	0.926444
Locus_32514	10	0	87	5	0	54	2	0.698489
Glyma09g33270	40	37	84	37	31	77	1.13235	0.311753
Glyma18g03120	100	71	155	114	77	176	1.11696	0.711924
Glyma16g02020	876	964	346	979	1005	170	1.07826	0.25714
Glyma08g41850	38	33	45	38	42	38	1.12676	0.295066
Glyma07g01230	1523	1340	2642	1512	1623	3147	1.09501	0.331605
Glyma10g35430	45	58	36	47	48	95	1.08421	0.601985
Glyma10g00870	43	25	15	32	38	22	1.02941	0.925671
Glyma04g39621	98	120	112	85	89	96	1.25287	0.187965
Glyma12g20160	391	474	379	363	306	534	1.29297	0.190966
Glyma10g27850	10	17	20	17	8	39	1.08	0.876909
Glyma17g14930	2501	3052	2944	4394	5714	3846	1.82028	0.0860712
Glyma16g21210	1108	1359	851	1156	1174	756	1.0588	0.640739
Glyma10g33360	246	243	133	291	253	166	1.11247	0.285835
Glyma08g05320	3234	3303	3073	3188	3346	2651	1.00046	0.987697
Glyma17g16041	262	247	281	283	297	272	1.13949	0.0743242
Glyma02g02530	0	0	21	0	7	41		0.42265
Glyma16g25250	1877	1733	1881	1775	1519	1701	1.09593	0.394543
Glyma10g33380	23	66	129	45	47	154	1.03371	0.95078
Glyma17g30500	0	2	5	2	2	8	2	0.42265
Glyma03g37310	3	0	1749	5	4	2178	3	0.198216
Glyma02g07570	727	785	1093	583	751	1104	1.13343	0.422066
Glyma08g42861	4550	5536	18918	5160	6345	23148	1.14069	0.454489
Glyma02g00590	4514	4333	2840	4703	4986	3134	1.09517	0.129068
Glyma04g12180	55	58	153	48	42	157	1.25556	0.0755519
Glyma12g04120	1459	1458	5768	1260	1366	7195	1.11081	0.111031
Glyma03g34410	1162	798	682	1225	827	333	1.04694	0.880253
Glyma10g37610	5277	5378	2564	3714	4123	1583	1.35958	0.0216273
Glyma16g09270	13	4	11	16	7	2	1.35294	0.683772
Glyma20g36660	0	4	60	8	2	68	2.5	0.492907
Glyma14g34231	79	100	20	124	125	20	1.39106	0.0795846
Glyma06g17030	1126	1047	2610	1036	1096	1918	1.01923	0.719487
Glyma04g12052	43	54	20	60	53	23	1.16495	0.344614
Glyma12g02540	321	600	1157	280	588	2187	1.06106	0.910185
Glyma04g08000	541	345	228	619	399	231	1.14898	0.698009
Glyma10g33170	1948	1930	1386	1592	1547	1164	1.23543	0.00427369
Glyma16g21620	1393	2275	6963	1334	1816	5548	1.16444	0.657608
Glyma13g36250	1539	1456	1766	1664	1862	2156	1.1773	0.131893
Glyma10g01500	47	58	630	64	36	821	1.05	0.883278
Glyma19g04015	13006	14247	4889	11205	11748	4434	1.18734	0.0865496
Glyma09g32120	118	79	125	6	3	22	21.8889	0.0406665
Glyma15g35430	30	37	8	34	42	8	1.13433	0.486343
Glyma02g38810	343	307	164	325	267	181	1.09797	0.485009
Locus_55466	10	12	8	3	2	5	4.4	0.0168646
Glyma01g22530	23	8	5	17	12	5	1.06897	0.910913
Glyma13g03410	0	0	2	2	4	2		0.095466
Glyma10g31413	0	0	33	0	0	13
Glyma03g29662	1124	1010	1073	953	870	1106	1.1706	0.158201
Glyma16g31540	25	29	8	53	42	7	1.75926	0.0727209
Glyma17g08420	192	152	727	164	130	770	1.17007	0.441402
Glyma09g29900	403	318	223	319	361	217	1.06029	0.707583
Glyma10g07545	3	8	11	3	5	10	1.375	0.633492
Glyma12g14464	0	0	2	0	0	0
Glyma02g43100	280	303	592	314	267	433	1.00344	0.972983
Glyma10g07430	1282	1130	817	1138	1214	807	1.02551	0.757781
Glyma19g37180	132	123	95	132	103	91	1.08511	0.5778
Glyma13g26610	500	413	526	414	402	518	1.11887	0.384484
Glyma10g15860	615	827	394	792	725	404	1.05201	0.767982
Glyma06g14200	2665	2449	2576	3324	3183	3659	1.27239	0.0326209
Glyma18g43830	480	515	297	285	383	423	1.48952	0.0880958
Glyma02g34091	58	54	17	27	49	8	1.47368	0.248695
Glyma01g45020	371	393	10921	208	267	10460	1.60842	0.0443395
Glyma07g05130	1310	1381	2757	2079	2143	4090	1.56893	0.00387546
Glyma03g05210	337	430	2042	350	470	1388	1.0691	0.760343
Glyma04g32920	64	96	1268	41	55	1199	1.66667	0.208367
Glyma11g15300	117	123	20	111	123	41	1.02564	0.698489
Glyma12g32230	1170	233	2694	1268	318	2618	1.13043	0.903476
Glyma18g09516	542	424	126	326	320	247	1.49536	0.11357
Glyma12g35500	43	35	2	27	19	12	1.69565	0.105573
Glyma15g00220	71	75	61	65	72	52	1.06569	0.380414
Glyma08g17747	3	0	8	2	1	2	1	1
Glyma04g06850	10	4	9	19	4	7	1.64286	0.633492
Glyma12g28870	113	484	4304	80	178	5134	2.31395	0.47019
Glyma03g19810	2724	2661	15254	2359	2529	13161	1.10168	0.111291
Glyma17g05640	10	0	0	6	0	0	1.66667	0.764298
Glyma16g29380	165	114	18	170	120	10	1.03943	0.891735
Glyma08g04250	2139	2185	1648	2407	2475	1759	1.12905	0.0209683
Glyma11g03421	200	187	370	174	185	374	1.07799	0.241857
Glyma11g14500	817	875	2125	978	1152	2627	1.25887	0.139561
Glyma20g11291	129	116	29	60	41	42	2.42574	0.0246194
Glyma13g42730	531	494	575	587	499	611	1.05951	0.588242
Glyma02g39421	0	52	50	9	199	98	4	0.511411
Glyma09g39920	3705	3419	928	4122	3338	527	1.04716	0.726186
Glyma07g34870	52	37	47	56	48	69	1.16854	0.470661
Glyma10g04720	1689	1674	1509	2093	2292	1731	1.3039	0.0360789
Glyma04g36780	48	62	124	62	65	137	1.15455	0.357001
Glyma08g03540	350	312	660	290	244	524	1.2397	0.165091
Glyma20g25394	3	0	85	3	0	92	1	1
Glyma12g30530	1259	1267	3209	1110	1211	2892	1.08832	0.180361
Glyma13g12070	47092	11093	23659	8321	10366	47718	3.11366	0.387632
Glyma12g07040	614	571	506	688	645	636	1.12489	0.135375
Glyma02g32086	3	0	6	5	6	3	3.66667	0.127128
Glyma19g43481	11	4	3	31	17	18	3.2	0.169532
Glyma17g04590	15	23	868	38	15	1322	1.39474	0.600674
Glyma18g01720	802	1903	754	530	1391	845	1.40812	0.631307
Glyma19g28900	816	754	442	822	768	405	1.01274	0.830484
Glyma06g13810	218	247	511	227	237	597	1.00216	0.976955
Glyma14g07590	0	0	2	0	0	3
Locus_72216	0	8	9	2	2	2	2	0.666667
Glyma17g11870	87	164	409	129	127	372	1.01992	0.954148
Glyma10g05750	523	602	924	574	624	842	1.06489	0.516662
Glyma01g25193	3	4	0	0	0	0		0.0198039
Glyma04g43100	5	0	3	0	2	2	2.5	0.633492
Glyma04g35650	147	93	54	100	118	53	1.10092	0.736371
Glyma12g09680	857	866	685	852	808	740	1.03795	0.295771
Glyma15g06280	3742	3064	834	3993	3344	839	1.07802	0.628565
Glyma13g04651	587	821	3040	519	637	3470	1.21799	0.437724
Glyma07g10661	5	0	2	2	4	2	1.2	0.869811
Glyma11g34210	25	193	564	32	39	320	3.07042	0.474178
Glyma08g13210	478	540	198	540	506	209	1.0275	0.73037
Glyma06g43040	0	0	2	2	0	2		0.42265
Glyma18g00370	913	908	10125	960	1090	9360	1.12576	0.220434
Glyma08g23190	213	206	72	208	215	123	1.00955	0.725279
Glyma09g33630	5442	5588	6771	4744	5197	5734	1.10955	0.149367
Glyma09g03660	1316	1433	1040	1740	1932	1266	1.33576	0.054531
Glyma09g18043	187	204	161	209	221	108	1.09974	0.201751
Glyma06g13280	8020	7869	4393	14461	15979	10078	1.91579	0.010813
Glyma16g27560	1764	1868	944	1782	1947	711	1.02671	0.66825
Glyma11g01850	92	23	13	110	92	19	1.75652	0.346787
Locus_59552	8	12	2	5	2	8	2.85714	0.121541
Glyma09g28080	449	359	225	416	377	163	1.01892	0.892492
Glyma13g29580	183	154	62	225	203	60	1.27003	0.129615
Glyma11g00620	19	12	0	6	14	0	1.55	0.409489
Glyma18g01590	759	594	489	758	682	531	1.0643	0.679251
Glyma07g31350	23	42	37	31	33	19	1.01562	0.963014
Glyma07g11860	3	4	9	5	15	17	2.85714	0.325074
Glyma10g40690	956	949	1883	1015	947	2196	1.02992	0.492103
Glyma17g32814	0	0	0	0	0	2
Glyma06g18101	216	172	74	182	230	65	1.06186	0.747801
Glyma09g28190	337	247	91	273	257	113	1.10189	0.614561
Glyma14g24810	495	5796	19935	349	4790	13534	1.22417	0.883016
Glyma08g18130	435	411	405	431	407	426	1.00955	0.835601
Glyma04g34310	3	4	0	6	5	8	1.57143	0.105573
Glyma17g30000	20	8	3	19	4	0	1.21739	0.818988
Glyma19g39780	84	44	69	56	64	65	1.06667	0.862639
Glyma13g35560	831	775	537	350	404	360	2.12997	0.00823436
Glyma11g37465	203	210	148	210	260	111	1.13801	0.376108
Glyma01g02270	182	156	54	154	153	69	1.10098	0.355703
Glyma17g37210	1029	900	177	814	656	123	1.31224	0.15332
Glyma07g18350	248	324	2505	210	276	3729	1.17695	0.482903
Glyma07g05710	87	25	32	31	33	49	1.75	0.52
Glyma18g07530	1092	920	179	1338	1215	122	1.26889	0.124805
Glyma10g34310	2888	2726	6564	2924	2883	5916	1.03438	0.367465
Glyma18g01330	315	276	461	376	395	691	1.30457	0.0534702
Glyma08g04350	0	0	0	6	4	0		0.0377496
Glyma02g46250	15	4	0	1	8	5	2.11111	0.523269
Glyma10g38490	282	397	1245	279	358	1122	1.06593	0.791803
Glyma20g02330	0	0	15	3	0	17		0.42265
Glyma17g00590	299	312	87	234	229	88	1.31965	0.00874088
Glyma11g26365	260	241	222	356	324	298	1.35729	0.0406109
Glyma06g43070	14	17	29	16	20	55	1.16129	0.42265
Glyma02g07710	591	600	425	621	682	549	1.09404	0.210954
Glyma02g46140	316	251	734	331	358	901	1.21517	0.225174
Glyma13g41580	1335	1305	570	1123	1371	522	1.05854	0.618063
Glyma10g06160	977	1151	252	1330	1435	326	1.29934	0.0884836
Glyma18g06460	169	143	216	111	123	203	1.33333	0.11249
Glyma18g50770	1079	924	924	978	833	933	1.10602	0.461159
Glyma07g00360	1702	1595	1252	1787	1860	1206	1.10616	0.114012
Glyma08g12730	0	0	2	0	0	5
Glyma02g21820	386	384	205	376	311	166	1.12082	0.330013
Glyma12g02590	3	4	8	6	12	5	2.57143	0.212274
Glyma14g14270	0	0	19	0	1	17		0.42265
Glyma08g38450	155	125	471	143	164	501	1.09643	0.537701
Glyma06g43290	308	89	43	307	142	37	1.13098	0.867092
Glyma09g35430	13	4	5	6	6	7	1.41667	0.634364
Glyma11g06320	87	75	100	82	86	71	1.03704	0.682001
Glyma17g13410	0	0	9	8	9	3		0.00344235
Glyma13g02450	695	698	1918	836	802	1646	1.17588	0.0188612
Glyma01g29715	48	33	17	28	34	12	1.30645	0.360599
Glyma13g12077	7923	1855	3805	1491	1859	7805	2.91881	0.401188
Glyma10g27910	836	611	196	774	743	126	1.04838	0.787068
Glyma16g27350	8442	5653	53287	5265	4191	51286	1.49059	0.260799
Glyma03g36021	0	4	2	8	0	3	2	0.698489
Glyma19g44540	103	91	156	89	81	177	1.14118	0.237999
Locus_110849	5	0	0	9	1	0	2	0.649069
Glyma07g36500	216	143	53	158	148	23	1.1732	0.546644
Glyma17g22601	0	0	0	0	0	2
Glyma10g32135	15	8	6	28	12	11	1.73913	0.433018
Glyma06g03485	131	143	34	111	106	38	1.26267	0.0482801
Glyma03g241	1396	1296	848	1541	1706	870	1.20617	0.102589
Glyma11g05400	242	270	106	242	189	72	1.18794	0.309154
Glyma06g48350	953	1008	958	1049	955	1151	1.02193	0.731098
Glyma05g36640	826	839	473	910	886	514	1.07868	0.0407756
Glyma18g08300	475	501	408	445	393	422	1.16468	0.140916
Glyma14g33161	28	31	123	20	38	113	1.01724	0.96128
Glyma06g17930	2930	3488	3814	4164	4452	5130	1.34247	0.0728148
Glyma11g01270	450	530	1103	403	457	1158	1.13953	0.339742
Glyma05g09400	1251	1195	1186	1319	1288	1241	1.06582	0.128328
Glyma17g04760	5	0	3	0	1	2	5	0.514929
Glyma05g34230	8	8	0	8	15	2	1.4375	0.42265
Glyma16g24341	5	0	50	13	16	97	5.8	0.0542675
Glyma08g31430	0	0	2	0	1	7		0.42265
Glyma08g39970	98	127	97	126	103	89	1.01778	0.923806
Glyma09g30460	3092	3783	3774	3313	3672	4283	1.016	0.900607
Glyma19g38020	142	106	574	77	85	526	1.53086	0.144945
Glyma11g18270	2380	2266	2657	1968	2023	2024	1.16412	0.0353733
Glyma14g12170	5	4	9	0	2	9	4.5	0.0886776
Glyma13g12610	184	120	140	147	107	93	1.19685	0.575783
Glyma17g36950	150	197	136	125	150	183	1.26182	0.308842
Glyma10g35970	38	71	44	27	44	54	1.53521	0.413647
Glyma04g02720	20	6	0	6	8	3	1.85714	0.485504
Glyma09g04690	110	96	90	79	60	84	1.48201	0.104915
Glyma03g01050	23	29	3	21	9	2	1.73333	0.242729
Glyma11g14640	3755	3392	3680	3505	3449	3843	1.02775	0.651706
Glyma10g33481	13	17	2	31	15	3	1.53333	0.434315
Glyma04g09700	298	368	184	304	322	137	1.0639	0.63558
Glyma16g33580	338	461	1567	316	415	1807	1.09302	0.708677
Glyma16g03320	3	0	17	3	12	2	5	0.333333
Glyma09g37590	1534	1359	575	1428	1295	722	1.06243	0.52018
Glyma13g24050	100	64	48	105	93	93	1.20732	0.464816
Glyma08g01410	1263	1303	462	1387	1275	386	1.03741	0.504285
Glyma12g17251	1587	1340	1080	1586	1391	646	1.01708	0.888355
Glyma12g06950	3	12	29	8	9	66	1.13333	0.845697
Glyma12g18720	10	8	2	2	1	0	6	0.0215079
Glyma15g08360	3	4	16	5	9	20	2	0.23165
Glyma01g23820	242	274	333	189	206	339	1.30633	0.0791754
Glyma02g24071	5	4	19	6	9	11	1.66667	0.198216
Glyma08g44440	205	170	127	184	179	90	1.03306	0.766627
Glyma17g08150	497	629	417	564	580	391	1.01599	0.904713
Glyma19g37132	14	12	31	5	58	65	2.42308	0.557607
Glyma16g02300	40	60	183	28	43	184	1.40845	0.365808
Glyma09g31271	57	91	123	85	77	51	1.09459	0.727319
Glyma03g33050	0	0	23	5	0	26		0.42265
Glyma18g49240	2425	2626	1070	3107	3353	923	1.27895	0.0472583
Glyma01g41091	33	29	112	20	37	57	1.08772	0.801581
Glyma17g18400	526	789	1979	633	780	2398	1.07452	0.775856
Glyma07g18140	536	538	264	884	808	446	1.57542	0.0147988
Glyma06g47120	69	104	16	88	105	14	1.11561	0.658407
Glyma12g00730	2304	1354	273	1971	1353	240	1.10048	0.795992
Glyma13g11863	469	212	434	187	207	801	1.72843	0.381424
Glyma08g11650	26	58	7108	22	55	8169	1.09091	0.892939
Glyma04g41310	260	310	96	289	281	70	1	1
Glyma04g40220	1437	1558	5925	1389	1492	6118	1.03957	0.547591
Glyma12g36190	0	0	2	0	0	0
Glyma12g12160	271	289	269	343	404	242	1.33393	0.098824
Glyma20g28380	88	31	36	71	62	17	1.11765	0.83092
Glyma10g10154	1186	1288	2483	981	1271	2019	1.09858	0.545223
Glyma05g38180	266	118	399	127	130	335	1.49416	0.48133
Glyma18g49220	83	85	164	54	47	110	1.66337	0.0116016
Glyma06g24610	0	0	5	0	0	5
Locus_63246	3	0	3	7	4	7	3.66667	0.2
Glyma09g12252	668	401	858	751	781	947	1.43312	0.226987
Glyma08g21440	4019	4039	17548	3186	3050	14466	1.29217	0.00564396
Glyma07g08161	333	463	107	385	438	84	1.03392	0.865247
Glyma08g19016	15	8	0	3	2	0	4.6	0.125843
Glyma07g39845	377	283	54	324	403	79	1.10152	0.640029
Glyma07g39070	137	96	139	142	152	119	1.2618	0.285216
Glyma18g53545	1941	2235	1939	1955	1962	1807	1.06612	0.471375
Glyma09g09291	807	860	1042	779	782	1041	1.06791	0.183939
Glyma17g17360	1525	1438	1538	1575	1558	1542	1.05737	0.195171
Glyma13g22650	566	812	33937	522	690	50715	1.13696	0.6334
Glyma20g26571	0	4	0	8	4	0	3	0.292893
Glyma19g36450	335	314	338	358	324	402	1.05085	0.495757
Glyma03g40541	90	56	78	84	114	84	1.35616	0.370148
Glyma04g34150	1469	1492	333	1305	1494	417	1.05788	0.484463
Glyma02g01330	0	0	19	0	0	29
Glyma17g01940	2259	1884	1433	1918	1804	1140	1.11311	0.395157
Glyma18g20146	125	141	49	162	78	82	1.10833	0.789802
Glyma17g17240	52	44	18	65	21	15	1.11628	0.843826
Locus_8467	0	0	20	3	1	17		0.183503
Glyma06g46390	3	4	3	2	1	2	2.33333	0.105573
Glyma09g27950	72	25	110	49	30	84	1.22785	0.75649
Glyma16g33650	521	544	337	503	564	254	1.00188	0.978312
Glyma15g07080	38	48	551	56	57	744	1.31395	0.115111
Glyma05g22751	10	17	8	6	6	2	2.25	0.165378
Glyma06g46550	882	883	941	889	982	1221	1.06006	0.372506
Glyma11g08590	373	690	1207	230	724	1505	1.11426	0.869807
Glyma13g39080	814	746	1110	793	712	1096	1.03654	0.654865
Glyma13g16104	8	12	45	4	8	31	1.66667	0.292893
Glyma13g29341	107	71	123	125	80	132	1.15169	0.685515
Glyma19g35236	5	8	5	16	27	8	3.30769	0.11917
Locus_20684	25	29	20	13	13	36	2.07692	0.0198039
Glyma09g40850	28	17	67	22	36	122	1.28889	0.54124
Glyma01g36180	281	320	185	287	258	165	1.10275	0.36835
Glyma17g13390	211	262	233	215	189	165	1.17079	0.351333
Glyma11g06620	615	688	1027	653	719	872	1.05295	0.555818
Glyma17g25180	0	0	0	2	0	0		0.42265
Glyma16g29274	156	125	19	287	263	52	1.9573	0.0205871
Glyma07g11780	386	328	117	325	306	125	1.13154	0.306864
Glyma09g09390	1286	1201	685	1163	1051	573	1.12331	0.191681
Glyma06g19970	0	0	0	0	0	0
Glyma11g14200	149	145	128	172	103	140	1.06909	0.809187
Glyma10g42480	1718	1841	2818	1587	1701	2527	1.08242	0.247486
Glyma16g33710	3939	4764	487	3881	4344	373	1.05812	0.663553
Glyma17g02091	250	208	185	224	273	253	1.08515	0.607062
Glyma12g14620	26	25	11	38	21	14	1.15686	0.684756
Glyma10g04500	454	469	281	401	450	238	1.08461	0.295201
Glyma08g16200	4413	3883	3785	4250	4163	3573	1.0141	0.84776
Glyma03g05230	0	0	6	0	0	0
Glyma19g41930	170	93	739	142	106	1213	1.06048	0.876177
Glyma07g01720	1615	1745	2297	2102	2346	2724	1.32381	0.0589221
Glyma10g06140	5	27	5	2	1	0	10.6667	0.318543
Glyma09g26946	454	609	560	517	557	581	1.01035	0.951467
Glyma11g04690	3	56	140	2	36	385	1.55263	0.770475
Glyma06g01380	3065	2917	3613	1884	1928	5224	1.56925	0.00502463
Glyma09g04620	1316	1219	2224	1153	1156	2185	1.09788	0.145263
Glyma15g23845	0	0	0	0	1	0		0.42265
Glyma01g39480	61	44	16	23	29	20	2.01923	0.0988427
Glyma08g07360	0	4	0	5	0	3	1.25	0.890236
Glyma12g36950	783	794	823	889	980	915	1.18516	0.0860171
Glyma02g11160	63	118	654	31	80	698	1.63063	0.442262
Glyma03g42080	0	6	0	3	0	0	2	0.698489
Glyma13g38410	35	21	3	20	19	0	1.4359	0.349513
Glyma02g08920	8628	7977	14998	5095	5115	7159	1.62635	0.010214
Glyma16g30890	33	12	22	22	17	31	1.15385	0.807153
Glyma01g29378	2148	2119	1875	1549	1498	1538	1.40039	0.00230456
Glyma07g06790	947	1130	493	786	833	439	1.28289	0.136249
Glyma16g02180	3	0	5	0	2	2	1.5	0.80755
Glyma02g08080	3	17	6	0	2	0	10	0.331035
Glyma06g44930	59	17	15	35	15	22	1.52	0.632451
Glyma04g07270	10	17	5	14	6	3	1.35	0.577884
Glyma03g33360	1003	1143	1096	1521	1472	1624	1.39469	0.029325
Glyma03g05290	69	66	83	56	64	64	1.125	0.221239
Glyma18g47700	30	25	24	39	33	17	1.30909	0.161452
Glyma20g31920	814	823	451	943	886	482	1.11729	0.0796843
Glyma19g36000	454	301	275	343	278	353	1.21578	0.504803
Glyma05g07943	14	4	0	3	4	0	2.57143	0.387944
Glyma13g07460	402	326	737	437	426	853	1.18544	0.220824
Glyma09g40520	139	170	243	151	202	329	1.14239	0.537738
Glyma15g02370	0	0	0	0	0	2
Glyma17g34321	340	351	205	333	353	191	1.00729	0.846931
Glyma17g08691	0	0	43	0	0	53
Glyma05g26160	908	823	717	1064	964	675	1.17158	0.151979
Locus_78010	9	0	23	5	7	29	1.33333	0.775769
Glyma19g26830	0	0	12	0	2	8		0.42265
Glyma01g37610	295	251	578	260	305	656	1.0348	0.791234
Glyma11g35280	475	553	812	500	531	774	1.00292	0.974735
Glyma14g34975	18	4	6	14	7	7	1.04762	0.954871
Glyma05g36970	367	4653	2506	178	4760	2517	1.01661	0.990759
Glyma12g09400	16	0	11	17	18	15	2.1875	0.357683
Glyma18g50290	18	4	1033	9	18	2166	1.22727	0.792207
Glyma17g05400	1157	1205	3032	1134	1173	2642	1.02384	0.467673
Glyma04g40550	2867	3349	2701	3530	4297	2921	1.25917	0.21731
Glyma02g47170	69	54	55	63	37	73	1.23	0.523617
Glyma20g36130	25	23	7	20	18	10	1.26316	0.0715233
Glyma13g29591	156	154	40	174	156	33	1.06452	0.384543
Glyma18g08690	1199	1263	1033	912	846	663	1.40046	0.0166293
Glyma10g04760	6	8	71	6	9	48	1.07143	0.80755
Glyma12g02371	102	112	54	95	89	40	1.16304	0.123691
Glyma14g36290	550	571	112	648	611	77	1.1231	0.0833347
Glyma20g01800	18	8	56	9	11	31	1.3	0.615889
Glyma03g04431	0	0	2	0	0	0
Glyma04g05570	419	677	2642	477	518	2845	1.10151	0.736294
Glyma12g08980	195	283	4314	188	168	4275	1.3427	0.309001
Glyma01g20760	3268	3559	2743	3430	3399	2674	1.00029	0.995168
Glyma01g35120	0	0	6	2	4	2		0.095466
Glyma12g30160	1253	1035	793	1173	860	923	1.12543	0.572626
Glyma17g10770	407	590	2519	660	665	3205	1.32899	0.215059
Glyma1902s50	1065	902	1937	1069	1091	2249	1.09812	0.361456
Glyma05g36956	497	492	262	727	539	304	1.28008	0.278673
Glyma15g42787	20	17	548	6	19	876	1.48	0.463344
Glyma05g20400	74	100	45	125	83	25	1.1954	0.562373
Glyma17g07900	10909	11519	11446	13554	14097	12716	1.23288	0.023587
Glyma07g14450	9	8	0	8	4	5	1.41667	0.349055
Glyma19g40340	523	524	1052	386	423	1190	1.29419	0.0233426
Glyma11g02210	159	202	253	167	176	415	1.05248	0.721723
Glyma15g03010	262	268	68	278	207	51	1.09278	0.592238
Glyma06g44780	81	58	18	73	71	23	1.03597	0.848624
Glyma02g15000	61	81	545	60	131	597	1.34507	0.574844
Glyma19g38880	35	19	9	45	32	12	1.42593	0.380636
Glyma13g44690	1050	1219	1368	1649	1602	2101	1.43279	0.0304581
Glyma13g42590	1806	1697	752	1523	1522	786	1.15041	0.0522452
Glyma12g35460	0	12	0	0	0	3		0.42265
Glyma17g03050	3	0	8	0	0	7		0.42265
Glyma16g33130	0	0	5	5	7	7		0.0266715
Glyma04g43530	8	4	8	19	14	15	2.75	0.0817341
Glyma03g31790	504	461	540	461	448	540	1.06161	0.338747
Glyma08g28380	2582	3289	1801	2794	3213	1279	1.02316	0.883778
Glyma16g25932	1547	1685	1562	1526	1607	1301	1.0316	0.599197
Glyma13g32390	832	677	248	753	745	152	1.00734	0.949948
Glyma04g42030	0	0	3	0	0	5
Glyma06g06075	3	10	26	3	7	27	1.3	0.745543
Glyma12g35010	0	0	2	0	0	2
Glyma12g32670	3125	3035	1974	2877	3136	1969	1.02445	0.645522
Glyma20g16764	0	0	0	0	0	2
Glyma01g04780	10	8	77	14	5	79	1.05556	0.923528
Glyma08g12480	9757	10319	9252	9788	9850	8605	1.0223	0.519585
Glyma13g20581	52	93	67	92	81	76	1.1931	0.577307
Glyma11g19370	453	312	12	445	368	13	1.06275	0.793295
Glyma02g04310	324	283	153	442	428	132	1.43328	0.0260795
Glyma10g06560	1107	1099	1263	1107	1014	1117	1.04008	0.458621
Glyma07g02601	13	17	6	8	11	0	1.57895	0.158809
Glyma17g01660	314	345	154	214	288	137	1.31275	0.189504
Glyma06g11340	611	561	356	570	508	336	1.0872	0.359283
Glyma07g31270	8	8	6	20	8	11	1.75	0.42265
Glyma04g37281	79	83	91	71	57	105	1.26562	0.144637
Glyma10g44141	3	8	74	16	12	81	2.54545	0.117404
Glyma19g36400	2783	3062	3534	2473	2748	3184	1.11952	0.252203
Glyma01g42200	241	372	2191	198	316	2519	1.19261	0.630974
Glyma04g36410	1003	895	138	1196	928	161	1.11907	0.516019
Glyma12g33360	11	21	9	28	35	54	1.96875	0.126327
Glyma07g04010	3133	4319	5139	2193	2482	5989	1.59401	0.150727
Glyma20g28120	487	486	1303	490	594	1056	1.11408	0.397619
Glyma13g32050	228	166	289	222	219	450	1.11929	0.52799
Glyma13g19280	3061	3062	6019	2725	2810	5819	1.10623	0.0202667
Glyma06g07870	419	368	307	466	567	436	1.31258	0.161732
Glyma02g10490	8	17	570	9	11	417	1.25	0.641943
Glyma17g12070	1438	1433	2274	1211	1529	2482	1.04781	0.720363
Glyma10g12130	474	499	257	528	567	301	1.12539	0.11899
Glyma03g03120	1378	1404	1322	1412	1310	1438	1.02204	0.626166
Glyma08g05570	2878	2838	4773	3228	3455	5020	1.16917	0.052392
Glyma01g36720	551	465	33	252	268	31	1.95385	0.0297239
Glyma05g30320	2441	2310	979	2147	2068	754	1.12716	0.0726866
Glyma19g29800	173	96	223	137	137	193	1.01859	0.954132
Glyma05g26070	39	29	32	44	37	43	1.19118	0.398432
Glyma12g31740	455	422	418	414	464	473	1.00114	0.988198
Glyma05g00390	237	208	440	348	273	404	1.39551	0.160074
Glyma18g04610	28	12	5	25	13	5	1.05263	0.929465
Glyma09g01750	81	110	1117	102	74	1676	1.08523	0.745543
Glyma10g32080	194604	205426	85651	184597	206657	60153	1.02243	0.755137
Glyma08g15630	55	21	12	46	37	17	1.09211	0.86064
Glyma04g42501	1066	1066	2962	830	784	2841	1.32094	0.00779392
Locus_21603	8	0	2	0	4	2	2	0.698489
Glyma20g01505	25	25	25	24	19	20	1.16279	0.296474
Glyma09g16930	38	33	49	20	39	28	1.20339	0.603509
Glyma05g25290	842	810	2329	753	889	2343	1.00609	0.949454
Glyma15g13220	1027	1323	1499	1173	1132	1500	1.01952	0.894116
Glyma13g40161	98	102	271	72	53	232	1.6	0.0609581
Glyma13g00370	33	66	271	37	46	197	1.19277	0.685973
Glyma02g15180	78	91	287	85	128	246	1.26036	0.430632
Glyma12g35760	1153	1145	2335	1260	1184	1877	1.06353	0.196248
Locus_36542	0	4	19	2	7	17	2.25	0.516632
Glyma02g31430	111	102	1578	96	80	1097	1.21023	0.181408
Glyma09g17550	0	0	0	0	0	0
Glyma18g52560	552	505	783	430	523	736	1.10913	0.423396
Glyma19g44790	1070	833	234	799	816	310	1.17833	0.349242
Glyma1472s00200	18	29	58	5	2	48	6.71429	0.0725222
Glyma04g12845	69	37	100	81	66	61	1.38679	0.365769
Glyma16g17380	5	4	5	5	6	10	1.22222	0.292893
Glyma01g43165	435	374	361	425	426	296	1.05192	0.56231
Glyma05g07540	30	0	6	17	20	6	1.23333	0.837996
Glyma13g39860	174	218	1322	216	266	798	1.22959	0.309162
Glyma09g25350	3	0	5	6	1	2	2.33333	0.563564
Glyma04g06900	30	29	17	25	33	25	1.01724	0.91263
Glyma14g06470	372	353	253	368	298	276	1.08859	0.501412
Glyma19g02316	23	12	5	13	19	8	1.09375	0.833076
Glyma01g09360	436	351	32	257	219	20	1.65336	0.0791358
Glyma20g29761	623	717	620	653	640	500	1.03635	0.669465
Glyma04g40276	49	54	21	25	8	6	3.12121	0.0585137
Glyma08g21940	488	519	948	389	462	876	1.18331	0.188072
Glyma03g14980	214	264	1197	219	235	1192	1.05286	0.692409
Glyma02g36520	223	177	299	234	246	358	1.2	0.234441
Glyma05g16070	445	422	72	327	321	63	1.33796	0.0115762
Glyma0247s50	5	0	0	0	0	5		0.42265
Glyma14g09850	891	854	1159	676	664	1108	1.30224	0.00909851
Glyma05g29840	1929	1876	3409	1744	1917	3306	1.03933	0.509568
Glyma17g20221	15	17	61	16	26	58	1.3125	0.430197
Glyma17g08861	0	0	5	7	0	2		0.42265
Glyma10g04101	0	0	0	0	0	0
Locus_94563	0	0	2	0	0	7
Glyma06g12860	1365	1111	794	1106	1097	765	1.12392	0.395157
Glyma07g35141	232	233	140	214	233	181	1.04027	0.443978
Glyma03g39870	0	0	36	0	0	17
Glyma07g18670	14	33	2159	10	33	2713	1.09302	0.905614
Glyma07g00490	1193	1182	891	1265	1278	754	1.07074	0.0101192
Glyma13g00960	234	206	161	239	239	223	1.08636	0.307602
Glyma16g02400	850	625	640	550	594	549	1.28934	0.28562
Glyma08g07400	1090	1101	1473	1116	1109	1241	1.01552	0.120951
Glyma14g02480	8	4	8	13	6	5	1.58333	0.476795
Glyma17g17710	3	4	5	5	7	2	1.71429	0.154846
Glyma11g02921	118	131	66	118	114	88	1.07328	0.337774
Glyma07g15300	2742	3181	4837	2913	3220	4923	1.03546	0.732877
Glyma20g08780	10	17	0	9	5	0	1.92857	0.248191
Glyma15g12090	2782	2873	3979	2976	3116	4344	1.07728	0.120229
Glyma08g21151	124	125	784	126	95	654	1.1267	0.461936
Glyma08g02290	526	524	372	547	525	454	1.02095	0.424234
Glyma06g11540	551	428	585	549	437	589	1.00715	0.970259
Glyma19g39010	184	175	529	135	161	394	1.21284	0.149192
Glyma02g33090	38	37	61	38	39	84	1.02667	0.292893
Glyma14g11930	258	208	164	195	180	141	1.24267	0.223413
Glyma06g47761	852	800	1021	811	727	999	1.07412	0.367797
Glyma13g21500	231	297	1978	318	335	2084	1.23674	0.208083
Glyma14g22760	10	4	8	11	9	5	1.42857	0.442914
Glyma13g19555	0	19	9	3	96	44	5.21053	0.488062
Glyma13g01540	192	135	73	160	105	60	1.23396	0.515743
Glyma19g29000	9	4	22	11	6	9	1.30769	0.628609
Glyma19g42771	855	966	689	1023	987	625	1.10379	0.246737
Glyma13g19750	28	27	18	6	15	18	2.61905	0.0641808
Glyma01g03090	2214	2134	926	1840	1803	968	1.19352	0.0152738
Glyma11g13470	403	305	596	295	295	626	1.2	0.351727
Glyma18g45530	1486	1460	1855	1441	1416	1116	1.03115	0.132399
Glyma09g31530	0	0	0	0	2	5		0.42265
Glyma17g07260	35	700	2384	41	833	3990	1.18912	0.905385
Glyma17g06800	5	4	5	2	5	1	1.28571	0.591752
Glyma06g48050	10	46	33	28	22	32	1.12	0.88453
Glyma11g30814	223	187	76	207	185	104	1.04592	0.711176
Glyma13g09200	3	4	6	2	4	8	1.16667	0.698489
Glyma05g34900	664	656	451	663	641	374	1.01227	0.564857
Glyma20g38040	0	0	1	2	0	0		0.42265
Glyma06g08894	18	25	16	40	26	28	1.53488	0.279489
Glyma11g14030	139	154	97	151	79	97	1.27391	0.481916
Glyma02g09640	8371	8482	5746	9664	9278	5235	1.12395	0.035035
Glyma16g02760	1597	1375	1009	1334	1138	818	1.20227	0.233396
Glyma20g26500	1243	1323	1194	1711	1721	1385	1.33749	0.0085561
Glyma11g09790	764	827	981	731	852	1134	1.00505	0.958569
Glyma01g45500	0	0	3	2	0	2		0.42265
Glyma05g25320	1118	1055	1127	1003	1065	1222	1.05077	0.35682
Glyma17g01891	10	8	57	13	13	68	1.44444	0.057191
Glyma18g44270	23	17	6	17	25	0	1.05	0.859972
Glyma05g32986	471	243	207	504	296	272	1.12045	0.806677
Glyma11g11970	8100	8455	6879	8049	8197	5933	1.01902	0.506051
Glyma07g38580	10	12	78	8	15	76	1.04545	0.903326
Glyma12g08270	26	42	43	16	17	47	2.06061	0.160698
Glyma09g22318	124	137	110	132	152	56	1.08812	0.436674
Glyma08g46130	37	62	95	78	77	100	1.56566	0.154615
Glyma06g41360	927	837	519	642	569	480	1.45665	0.0412171
Glyma18g39681	10	4	2	5	5	7	1.4	0.573599
Glyma13g44520	229	168	283	182	150	204	1.19578	0.444971
Glyma16g03960	134	129	65	122	130	70	1.04365	0.363854
Glyma07g01010	33	69	19	57	66	12	1.20588	0.628479
Glyma16g32130	308	322	326	210	281	274	1.2831	0.194727
Glyma18g07640	28	23	81	29	19	74	1.0625	0.813589
Glyma19g35730	113	89	164	95	77	102	1.17442	0.42265
Glyma14g08250	232	143	56	236	182	55	1.11467	0.719636
Glyma05g08331	0	0	0	3	1	2		0.183503
Glyma18g32850	1904	2188	813	1928	2034	582	1.03281	0.709807
Glyma09g36580	790	902	102	569	706	103	1.32706	0.142554
Glyma17g34120	43	27	157	32	41	88	1.04286	0.885208
Glyma04g07490	0	0	0	0	0	2
Glyma07g15290	21	66	87	14	53	87	1.29851	0.768937
Glyma04g00250	932	742	965	893	824	937	1.02569	0.851256
Glyma10g11620	604	521	330	648	688	396	1.18756	0.149159
Glyma20g01150	0	0	2	0	0	0
Glyma18g06850	132	123	648	75	83	554	1.61392	0.0150634
Glyma07g39250	0	21	248	8	18	282	1.2381	0.849722
Glyma18g38670	0	0	3	0	0	2
Glyma04g01300	0	0	0	0	0	3
Glyma04g02770	1247	1242	865	1007	1061	648	1.20358	0.0161913
Glyma02g41930	1164	881	3457	924	899	4437	1.12178	0.516375
Locus_77163	4	4	3	8	5	3	1.625	0.237507
Glyma10g27001	0	0	2	0	0	5
Glyma12g33630	59	33	50	30	35	30	1.41538	0.415113
Glyma02g00490	1087	1375	2234	1777	1764	2806	1.43826	0.0645526
Glyma14g11530	8	8	3	5	5	3	1.6	0
Glyma10g07990	155	168	110	193	165	96	1.10836	0.374501
Glyma15g05300	1283	1153	795	1264	1209	833	1.01519	0.817756
Glyma07g26550	0	0	5	2	4	2		0.095466
Glyma01g44220	16556	17675	18072	18703	18924	18046	1.09921	0.0967197
Glyma02g13180	2070	2098	2322	2262	2279	2394	1.08949	0.00762418
Glyma14g00230	775	887	1269	840	886	985	1.03851	0.649891
Glyma13g38840	1073	1201	1184	940	1087	887	1.12185	0.332664
Glyma03g16412	13	0	3	0	4	2	3.25	0.576207
Glyma18g43190	1	0	3126	3	4	3997	7	0.0513167
Glyma17g08570	856	966	279	670	696	243	1.33382	0.056303
Glyma13g32680	3565	3872	3712	4125	4251	3822	1.12626	0.1055
Glyma16g30060	0	0	0	3	0	0		0.42265
Glyma04g10761	0	0	0	0	1	2		0.42265
Glyma20g23740	261	287	2957	325	365	3122	1.25912	0.0967681
Glyma10g08690	5964	6241	4751	6476	7051	3987	1.10832	0.174136
Glyma12g35000	72	513	6369	54	133	3752	3.12834	0.468078
Glyma18g15110	5	4	5	0	2	3	4.5	0.0886776
Glyma08g20510	477	532	717	426	426	631	1.18427	0.103939
Glyma09g38880	171	133	213	132	134	186	1.14286	0.423182
Glyma10g32480	1059	883	461	986	933	412	1.01199	0.911863
Glyma15g20900	252	162	247	198	181	199	1.09235	0.739147
Glyma06g03410	3687	2773	2315	3602	3247	2888	1.06022	0.729898
Glyma12g36170	3	4	0	0	0	0		0.0198039
Glyma18g07220	470	472	13223	395	406	10915	1.17603	0.00622873
Glyma15g02790	5	4	5	3	11	3	1.55556	0.59839
Locus_97599	3	0	6	2	2	5	1.33333	0.770584
Glyma15g23420	3960	3829	2782	3559	3342	2526	1.12868	0.0727051
Glyma15g13060	149	137	471	137	127	722	1.08333	0.29435
Glyma01g39910	207	179	140	201	202	155	1.04404	0.605716
Glyma02g07230	904	981	785	1126	1052	804	1.15544	0.111137
Glyma03g36920	2267	2406	3148	2664	2797	4221	1.16863	0.0547535
Glyma19g27010	16	10	7	15	15	8	1.15385	0.573599
Glyma13g38630	405	617	2742	481	621	2533	1.07828	0.78266
Glyma03g31980	47	35	365	36	32	184	1.20588	0.383684
Glyma15g14000	310	505	4346	256	400	4709	1.24238	0.579246
Glyma17g32798	212	559	62	158	493	94	1.18433	0.826735
Glyma19g29460	1195	1332	2215	1515	1654	2512	1.25406	0.0813034
Glyma01g08621	5	10	0	12	11	3	1.53333	0.257219
Glyma17g13065	28	12	16	16	10	12	1.53846	0.49872
Glyma14g27330	378	399	772	470	395	1070	1.11326	0.375808
Glyma18g01900	609	407	442	547	417	404	1.05394	0.848694
Glyma08g17080	1511	1531	968	1507	1563	983	1.0092	0.684094
Glyma18g10300	5398	6083	3670	5845	6327	3206	1.06019	0.496114
Glyma19g00390	28	17	16	39	19	16	1.28889	0.626431
Glyma09g05970	4100	3417	1372	3887	3732	1256	1.01357	0.89756
Glyma13g40490	44	44	92	33	28	190	1.44262	0.0326246
Glyma09g19750	1445	1479	2356	1770	1631	1946	1.16313	0.0794233
Glyma20g35890	308	397	597	347	339	765	1.0277	0.851322
Glyma09g14660	758	839	1621	533	687	1539	1.30902	0.162601
Glyma06g17070	683	648	663	681	631	558	1.01448	0.785019
Glyma19g44380	189	1008	3091	174	1162	2973	1.11612	0.923635
Glyma20g27510	25	42	134	27	28	128	1.21818	0.554024
Glyma14g06700	105	33	50	107	57	65	1.18841	0.794734
Glyma08g23487	343	422	308	515	549	248	1.39085	0.0737084
Glyma14g38533	2055	1870	965	1566	1419	808	1.31491	0.057768
Glyma01g36662	2804	2773	1912	3213	3112	1940	1.13412	0.019372
Glyma07g18060	192	187	219	212	196	279	1.07652	0.225771
Glyma07g14830	1191	1072	428	1269	1192	511	1.08749	0.297253
Glyma08g27710	430	391	1716	354	301	1424	1.25344	0.127716
Glyma13g07490	456	2568	13375	770	2173	30557	1.02752	0.977417
Glyma16g19352	0	4	5	5	9	2	3.5	0.219131
Glyma15g23770	1	0	2	9	2	0	11	0.292893
Glyma07g35926	373	391	707	405	327	786	1.04372	0.727992
Glyma17g12470	270	158	761	183	156	717	1.26254	0.520611
Glyma11g29330	0	0	2	0	0	0
Glyma09g10020	95	127	265	126	121	259	1.11261	0.520911
Locus_30255	0	0	6	0	3	5		0.42265
Glyma10g35801	23	21	109	14	9	95	1.91304	0.0599109
Glyma02g46940	3	4	2	6	6	0	1.71429	0.0377496
Glyma17g11201	5	17	3	6	4	3	2.2	0.427922
Glyma02g26820	12664	12219	5481	13263	13444	5481	1.0733	0.0628946
Glyma18g33780	18	12	19	9	12	31	1.42857	0.311753
Glyma09g07020	20	25	43	19	23	41	1.07143	0.685515
Glyma04g37990	604	594	428	606	700	511	1.09015	0.371583
Glyma17g29553	3430	3771	4452	3536	3837	3967	1.02389	0.741681
Locus_104326	0	0	7	2	1	2		0.095466
Glyma16g21430	522	555	996	550	529	1010	1.00186	0.963869
Glyma07g34820	222	206	201	190	213	185	1.06203	0.466391
Glyma08g06390	591	542	275	579	562	271	1.00706	0.891575
Glyma02g47760	506	532	116	535	436	114	1.069	0.57996
Glyma13g15140	1946	2052	1352	2092	2387	1355	1.12031	0.26467
Glyma04g09630	5	0	5	0	0	5		0.42265
Glyma18g14740	102818	111634	63785	107552	112474	45535	1.02599	0.636366
Glyma04g14280	372	418	867	414	407	931	1.03924	0.57382
Glyma11g07810	1273	1421	2455	1278	1278	2279	1.05399	0.449548
Glyma02g29518	489	388	167	379	345	113	1.21133	0.287586
Glyma20g00700	0	0	2	2	0	0		0.42265
Glyma05g36550	0	0	2	0	0	0
Glyma12g10280	19	17	12	17	18	17	1.02857	0.698489
Glyma20g28430	489	515	368	546	536	332	1.07769	0.10739
Glyma08g19590	164	183	82	149	127	68	1.25725	0.134597
Glyma17g37850	4910	4896	13925	3824	3935	9766	1.26382	0.00297388
Glyma03g31610	83	120	145	71	105	176	1.15341	0.644829
Glyma14g27931	3	0	3	2	0	0	1.5	0.80755
Glyma16g05020	347	376	1286	315	378	1286	1.04329	0.707508
Glyma13g00200	1117	1008	96	1548	1111	137	1.25129	0.357538
Glyma08g16030	473	677	13127	1290	1693	24628	2.59391	0.0556988
Glyma02g03400	1128	897	839	986	1003	713	1.0181	0.890757
Glyma06g02820	155	156	119	212	162	253	1.20257	0.334849
Glyma20g13640	20	17	46	8	8	20	2.3125	0.0198039
Glyma03g29620	253	114	203	167	156	362	1.13622	0.782221
Glyma17g04840	83	116	403	57	72	359	1.54264	0.193214
Glyma15g17310	13	8	115	9	14	133	1.09524	0.803884
Glyma06g11790	270	339	113	572	537	126	1.82102	0.023117
Glyma03g01680	862	833	711	820	780	732	1.05937	0.194423
Glyma13g24850	1055	1053	968	1090	1012	1015	1.00285	0.945705
Glyma16g32370	731	744	458	839	782	589	1.09898	0.129842
Glyma04g39530	300	320	82	332	283	153	1.00813	0.933345
Glyma04g08290	203	139	185	181	153	221	1.02395	0.919287
Glyma13g35620	26369	26398	21560	26517	25855	17761	1.00754	0.611585
Glyma08g40040	20	12	0	8	11	3	1.68421	0.267533
Glyma19g07262	5	8	5	8	5	8	1	1
Glyma03g32430	8546	8405	39020	7444	7671	41403	1.12147	0.020534
Glyma08g25330	73	17	73	28	63	72	1.01111	0.989293
Glyma07g40350	4170	4520	3085	5119	5459	3217	1.21726	0.0607714
Glyma01g05435	3	0	5	2	2	3	1.33333	0.770584
Locus_84450	5	0	12	5	6	5	2.2	0.360398
Glyma12g08041	14082	14891	2080	15252	14727	1581	1.03472	0.406409
Glyma14g06780	1215	1091	702	1370	1629	821	1.30052	0.137223
Glyma01g32291	84	64	71	122	73	104	1.31757	0.468205
Glyma01g06730	483	507	164	422	476	164	1.10245	0.259796
Glyma04g29310	40	15	0	23	13	11	1.52778	0.553528
Glyma20g22150	68	52	18	50	36	5	1.39535	0.25089
Glyma09g33590	79	69	134	55	58	102	1.30973	0.0786283
Glyma20g02980	3068	3297	5387	5178	5408	6303	1.66316	0.00586052
Glyma11g13830	3	33	875	2	18	1240	1.8	0.684265
Glyma06g15740	55	25	12	52	47	12	1.2375	0.595928
Glyma12g33711	19	8	19	9	11	9	1.35	0.59518
Glyma16g01630	1387	1452	2107	1958	2105	2733	1.43114	0.0168101
Glyma20g03361	38	4	8	22	15	2	1.13514	0.898674
Glyma03g04240	3	0	2	3	1	2	1.33333	0.80755
Glyma08g21910	18	25	20	8	9	40	2.52941	0.0666544
Glyma06g13730	659	561	2248	496	481	2511	1.24872	0.133837
Glyma11g08300	482	546	698	400	493	703	1.15118	0.354318
Glyma13g16810	14	8	3	13	6	2	1.15789	0.775769
Glyma08g06520	627	563	564	522	482	571	1.18526	0.132657
Glyma12g22380	654	590	1846	663	684	1817	1.0828	0.265839
Glyma10g43160	1003	985	1071	978	923	1093	1.04577	0.271629
Glyma02g41300	199	3874	3763	99	3159	3242	1.25015	0.880357
Locus_60526	3	0	19	0	0	8		0.42265
Glyma09g39900	88	83	54	84	79	73	1.04908	0.375305
Glyma07g18010	0	0	3	5	0	0		0.42265
Glyma13g07030	30	54	394	30	81	451	1.32143	0.679185
Glyma01g25782	15	21	133	13	18	113	1.16129	0.587607
Glyma11g33040	882	17479	6569	840	10372	6408	1.63762	0.744637
Glyma02g00320	7939	8563	7497	10648	10502	8383	1.28166	0.0184846
Glyma14g39030	377	598	123	691	714	50	1.44103	0.192607
Glyma18g24951	15	12	11	12	6	15	1.5	0.311753
Glyma19g32150	687	683	777	553	576	669	1.21346	0.00925341
Glyma08g42321	411	519	1372	485	444	1268	1.00108	0.993879
Glyma13g11426	0	0	1	2	1	0		0.095466
Glyma05g33730	613	748	579	531	626	474	1.17632	0.34199
Glyma10g06480	3590	3426	7036	2997	3334	7219	1.1082	0.209112
Glyma03g42570	156	108	67	177	103	51	1.06061	0.872775
Glyma06g03150	4574	4660	3375	4519	4652	3717	1.00687	0.729239
Glyma03g02631	0	4	0	0	0	2		0.42265
Glyma19g05050	72	8	171	78	40	140	1.475	0.660443
Glyma07g36360	1437	1652	6335	1325	1423	5733	1.12409	0.285759
Glyma06g44250	105	77	60	75	57	55	1.37879	0.271913
Glyma19g30700	711	721	567	665	683	517	1.06231	0.0551653
Glyma10g11461	107	108	114	103	96	84	1.0804	0.152002
Glyma05g09070	3	0	2	5	6	0	3.66667	0.127128
Glyma18g02510	1087	900	370	775	671	489	1.37414	0.12725
Glyma11g20710	5	0	0	2	7	10	1.8	0.628609
Glyma02g01970	3	0	0	0	1	0	3	0.591752
Glyma10g11670	5239	5547	3007	5466	5816	3160	1.04599	0.39884
Glyma20g30730	229	222	1397	416	434	1692	1.8847	0.00233475
Glyma06g48220	1533	1691	2214	1531	1469	1788	1.07467	0.317732
Glyma04g01400	1457	1425	315	1897	2081	345	1.38029	0.0278308
Glyma12g36380	8	17	13	6	1	5	3.57143	0.222518
Glyma12g00991	3	0	38	0	0	58		0.42265
Glyma11g01491	0	0	3	0	0	0
Glyma11g37160	2352	2636	4107	3240	3806	5463	1.41259	0.0830563
Glyma03g37391	10	4	1019	2	6	1951	1.75	0.492907
Glyma05g25190	86	89	156	108	94	167	1.15429	0.199978
Glyma03g30620	14	27	24	20	21	29	1	1
Glyma07g00530	0	0	5	0	0	2
Glyma06g17480	0	0	0	0	2	0		0.42265
Glyma05g34640	0	0	35	0	1	22		0.42265
Glyma16g00950	8	0	11	5	6	10	1.375	0.745543
Glyma07g35690	596	546	226	510	576	213	1.05157	0.568567
Glyma02g09090	850	1005	2306	800	815	1741	1.14861	0.263193
Glyma19g44295	8	0	5	0	0	3		0.42265
Glyma05g19050	20	25	5	36	28	2	1.42222	0.181612
Glyma07g12576	29	4	6	29	9	5	1.15152	0.890236
Glyma13g01870	1314	2283	7683	3089	3553	6471	1.84654	0.105206
Glyma17g30875	0	0	0	0	1	0		0.42265
Glyma04g42601	1656	1782	1719	1762	1793	1595	1.03403	0.462391
Glyma05g28230	96	54	312	110	86	181	1.30667	0.442004
Glyma05g08640	3399	3226	2653	3462	3728	2619	1.08528	0.216934
Glyma19g31060	52	56	298	58	68	225	1.16667	0.23663
Glyma04g09950	3614	3692	2432	3786	3856	2519	1.04599	0.0850629
Glyma13g44790	76	96	54	81	64	60	1.18621	0.411791
Glyma19g31080	918	995	2098	851	804	950	1.15589	0.103605
Glyma05g22820	0	0	25	5	0	7		0.42265
Glyma10g00510	161	131	214	116	138	253	1.14961	0.414483
Glyma19g33160	88	75	148	74	89	136	1	1
Glyma08g03470	424	542	2444	441	439	1885	1.09773	0.541957
Glyma19g09370	0	0	3	0	0	0
Glyma13g06161	25	10	2	30	22	0	1.48571	0.42265
Glyma08g03880	563	580	1075	742	649	1281	1.21697	0.11977
Glyma09g35620	247	21	20	295	16	10	1.16045	0.915619
Glyma06g03140	2022	1820	1212	2396	2061	638	1.16007	0.256541
Glyma13g05780	163	208	781	185	224	584	1.10243	0.588702
Glyma18g41290	652	592	1275	653	630	1657	1.03135	0.605618
Glyma19g32850	358	411	20	301	301	20	1.27741	0.0876768
Glyma08g10241	18	8	11	12	16	7	1.07692	0.869811
Glyma15g18170	2146	2609	3051	3269	3383	3966	1.39895	0.0577615
Glyma18g14826	224	179	141	169	173	148	1.17836	0.309444
Glyma07g06600	217	187	154	206	188	155	1.02538	0.801893
Glyma01g39530	2492	2994	12548	2216	2570	12173	1.14626	0.372554
Glyma11g10091	5	8	9	5	2	18	1.85714	0.292893
Glyma14g36120	67	85	95	93	82	80	1.15132	0.389428
Glyma07g33931	10	29	5	27	25	7	1.33333	0.566426
Glyma11g32520	1510	1548	16448	1084	889	19916	1.54992	0.03193
Glyma20g00710	147	123	47	93	108	35	1.34328	0.134996
Glyma12g01680	923	760	361	960	949	317	1.13428	0.300735
Glyma03g17410	944	800	2100	1317	999	1626	1.32798	0.242968
Glyma13g21371	705	665	1365	619	660	1279	1.07115	0.253069
Glyma09g28180	0	0	2	0	0	0
Glyma12g13580	14	56	36	58	34	64	1.31429	0.693853
Glyma07g17640	470	324	238	354	356	231	1.11831	0.623193
Glyma17g00630	2584	2773	1966	2684	2799	1927	1.02352	0.62644
Glyma06g18060	5	0	5	5	3	7	1.6	0.633492
Glyma04g04020	764	870	937	760	764	803	1.07218	0.408671
Glyma18g00980	2309	2287	2191	2007	2006	1927	1.14528	0.00142389
Glyma16g31551	18	42	2	23	16	3	1.53846	0.489322
Glyma02g35450	6671	5885	11537	6159	5673	11006	1.06119	0.515408
Glyma18g50350	2088	1986	723	2212	2178	666	1.07757	0.0988919
Glyma16g03490	258	276	231	408	479	325	1.66105	0.0404597
Glyma17g17741	77	54	62	42	41	50	1.57831	0.172414
Glyma14g07900	10580	11403	8596	12339	12344	8997	1.12282	0.0816915
Glyma02g31550	577	675	972	575	523	1026	1.14026	0.299508
Glyma20g00290	3182	3467	3824	2731	2833	2895	1.195	0.0697853
Glyma18g17541	1372	1269	863	1110	969	672	1.27032	0.0844817
Glyma17g05660	398	2669	2429	220	2257	3158	1.23819	0.864508
Locus_49961	20	12	8	13	4	3	1.88235	0.339021
Glyma20g36770	212	131	438	171	138	407	1.11003	0.734957
Glyma05g09190	1833	1907	1018	1759	1743	962	1.06796	0.0880356
Glyma13g38810	565	415	930	534	430	1008	1.0166	0.938135
Glyma11g10845	545	594	372	517	465	378	1.15988	0.159104
Glyma07g17240	814	999	2727	860	771	2076	1.11159	0.468862
Glyma01g43650	484	588	1148	575	693	1293	1.18284	0.338893
Glyma01g23106	5	4	0	2	1	5	3	0.0513167
Locus_44546	0	0	0	5	6	0		0.0081634
Glyma18g03860	0	0	0	0	0	2
Glyma10g37571	951	1074	1754	1016	918	1727	1.04705	0.621316
Glyma02g40373	5	0	5	0	9	2	1.8	0.735094
Glyma01g08650	15	4	13	5	13	7	1.05556	0.948083
Glyma09g34960	137	83	789	72	72	602	1.52778	0.294601
Glyma14g00540	1423	1668	6214	1450	1649	5324	1.00259	0.982081
Glyma04g36050	50	56	82	33	30	84	1.68254	0.0234836
Glyma14g10320	122	118	263	132	107	347	1.00418	0.972082
Glyma02g03100	165	220	239	239	161	208	1.03896	0.889548
Glyma09g39361	211	266	544	255	226	570	1.00839	0.954557
Glyma13g36821	2060	2013	2671	1909	1766	2421	1.1083	0.118208
Glyma01g36801	671	744	2418	744	799	2605	1.09046	0.296363
Glyma08g16370	2741	2626	798	3941	4101	926	1.49842	0.00538204
Glyma08g00315	54	17	56	64	17	26	1.14085	0.882605
Glyma03g07520	146	85	70	120	98	34	1.05963	0.859646
Glyma20g28180	23	8	33	9	1	21	3.1	0.342142
Glyma07g37570	3445	3409	3338	3348	3533	3501	1.00394	0.899217
Glyma19g35090	24	10	35	28	14	27	1.23529	0.725279
Glyma10g04770	1919	1890	1485	2266	2249	1572	1.18535	0.00225941
Glyma10g34340	48	60	55	38	45	75	1.3012	0.213743
Glyma10g03800	3	0	3	3	0	8	1	1
Glyma03g30501	0	4	0	0	1	2	4	0.542504
Glyma09g32750	223	208	228	198	240	153	1.01624	0.889692
Glyma02g41140	3	4	3	5	2	0	1	1
Glyma08g06340	44	64	4287	82	43	4240	1.15741	0.735503
Glyma13g30100	289	264	533	203	183	353	1.43264	0.0348433
Glyma19g44770	371	384	478	328	293	491	1.21578	0.0696239
Glyma15g20090	1	4	3	4	9	8	2.6	0.303689
Glyma02g03500	20	12	17	30	28	16	1.8125	0.0875789
Glyma20g20036	39	21	55	52	25	46	1.28333	0.652627
Glyma02g13130	38	17	94	31	59	74	1.63636	0.42265
Glyma07g27370	657	1672	9659	476	998	8332	1.58005	0.531915
Glyma13g07750	237	154	120	310	140	135	1.1509	0.784647
Locus_75484	8	4	8	6	5	3	1.09091	0.830969
Glyma11g33720	5933	6288	7490	5773	6000	6557	1.03805	0.399084
Glyma05g32820	1722	1728	1574	1828	1584	1275	1.01114	0.890571
Glyma12g36870	16	17	299	14	15	598	1.13793	0.105573
Glyma10g06960	50	64	8	25	29	7	2.11111	0.05415
Glyma19g01490	596	484	1535	594	506	1385	1.01852	0.901198
Glyma18g04697	8	12	16	25	2	5	1.35	0.792587
Glyma20g26170	1225	1219	973	1125	1155	1021	1.07193	0.0330834
Glyma07g10280	829	850	1036	616	690	950	1.2856	0.0399948
Glyma10g32820	5	19	0	16	23	20	1.625	0.439032
Glyma20g30820	1949	1930	950	1957	1991	835	1.01779	0.218478
Glyma03g202	3	0	0	0	0	0		0.42265
Glyma19g39510	0	8	2	0	0	19		0.42265
Glyma02g17481	3	8	6	8	4	2	1.09091	0.890236
Glyma13g07870	58	75	20	123	134	35	1.93233	0.0256437
Glyma09g02010	20	12	12	10	12	25	1.45455	0.349055
Glyma15g10331	43	25	14	60	58	36	1.73529	0.109976
Glyma04g32336	0	0	0	0	1	0		0.42265
Glyma06g21584	8	0	2	2	0	3	4	0.542504
Glyma04g12530	386	426	225	327	368	178	1.16835	0.177828
Glyma18g04900	195	145	76	198	119	56	1.07256	0.82862
Glyma03g36670	1416	1388	424	1382	1486	407	1.02282	0.612626
Glyma02g07090	166	175	133	124	151	185	1.24	0.146234
Glyma12g03420	0	0	2	0	0	5
Glyma05g26855	3	0	0	0	0	0		0.42265
Glyma20g25150	83	89	506	95	82	535	1.02907	0.760268
Glyma02g17420	411	320	534	296	308	487	1.21026	0.300665
Glyma10g30700	265	297	122	290	265	151	1.01261	0.879004
Glyma04g42620	8	0	0	2	5	2	1.14286	0.917521
Glyma05g37410	97	1523	470	60	1354	589	1.14569	0.924569
Glyma01g14160	0	0	0	0	1	0		0.42265
Glyma08g02911	446	490	164	419	428	118	1.10508	0.186017
Glyma08g10530	207	312	9523	168	156	9254	1.60185	0.206313
Glyma02g38550	24	6	19	16	15	13	1.03333	0.960807
Glyma13g12039	81999	21670	42437	16841	24329	93837	2.51807	0.411992
Glyma11g13690	802	802	707	913	924	868	1.14526	0.00222139
Glyma11g35531	879	748	610	954	998	626	1.19975	0.143011
Glyma02g25457	79	131	43	93	96	31	1.11111	0.725835
Locus_55397	10	12	73	2	2	102	5.5	0.0121217
Glyma18g44970	277	260	285	276	237	372	1.04678	0.629495
Glyma09g36120	32865	34138	22316	37304	39603	21610	1.14781	0.0637464
Glyma18g12810	135	112	52	64	94	28	1.56329	0.142763
Glyma12g01250	1462	1415	1279	1208	1151	1423	1.21958	0.0197408
Glyma09g00810	355	291	274	391	210	309	1.07488	0.836487
Glyma01g36500	67	25	89	78	60	83	1.5	0.420086
Glyma18g13650	0	4	2	3	1	5	1	1
Locus_2453	6	0	803	11	3	589	2.33333	0.507634
Glyma18g22696	460	501	415	374	428	368	1.19825	0.143662
Glyma10g43650	3	10	14	9	14	15	1.76923	0.364999
Glyma20g30320	3	4	2	5	2	3	1	1
Glyma20g01570	29	29	130	42	43	113	1.46552	0.00136893
Glyma14g03025	102	145	400	137	124	319	1.05668	0.784794
Glyma16g26280	154	108	92	234	169	64	1.53817	0.21863
Glyma02g00981	45	54	8	45	72	2	1.18182	0.591752
Glyma04g02990	0	0	9	0	0	10
Glyma16g23210	0	0	2	0	1	0		0.42265
Glyma01g43920	202	274	112	141	236	67	1.2626	0.493598
Glyma13g34990	2964	2796	1227	2967	2492	1126	1.05514	0.610859
Glyma02g37720	23	4	33	13	4	18	1.58824	0.681212
Glyma13g42070	6689	6997	3167	6841	6483	2157	1.02717	0.523478
Glyma04g13660	58	46	23	56	35	34	1.14286	0.644734
Glyma12g07610	492	509	165	411	390	119	1.24969	0.0177651
Glyma10g35070	1567	1618	480	1518	1532	260	1.04426	0.125274
Glyma17g11130	6853	7418	8309	8252	8392	9926	1.16628	0.0552322
Glyma08g14600	1813	2260	2949	2851	2683	3758	1.3587	0.0922816
Glyma09g40191	29	12	12	15	31	23	1.12195	0.850262
Glyma14g05850	50	91	29	44	54	17	1.43878	0.415439
Glyma12g17225	3566	3365	2733	3509	3408	2073	1.00202	0.956035
Glyma14g36880	535	617	2298	489	554	2620	1.10451	0.406934
Glyma11g05660	159	143	129	143	108	167	1.20319	0.316221
Glyma13g24550	74	100	84	79	98	67	1.01724	0.934268
Glyma19g35640	13	25	73	28	36	55	1.68421	0.213204
Glyma06g12130	540	648	216	500	597	187	1.08295	0.594762
Glyma07g05470	3	4	23	11	12	35	3.28571	0.00772212
Glyma13g38900	0	0	33	0	2	19		0.42265
Glyma13g34740	754	681	581	765	698	783	1.01951	0.804057
Glyma08g45520	0	0	0	0	0	3
Glyma09g39233	110	106	210	126	154	204	1.2963	0.152002
Glyma13g24670	166	162	639	108	155	514	1.24715	0.302123
Glyma13g29962	0	0	0	0	2	0		0.42265
Glyma11g04020	9063	9290	7207	11771	12116	8243	1.30153	0.00552299
Glyma03g36870	0	0	9	0	2	137		0.42265
Glyma12g35125	6	0	16	3	2	30	1.2	0.88453
Glyma06g21450	735	513	213	735	554	180	1.03285	0.8993
Glyma17g12230	86	60	86	82	69	78	1.03425	0.879264
Glyma05g36930	11593	8557	10824	10383	7290	5142	1.14016	0.625313
Glyma17g34710	108	139	503	100	114	497	1.15421	0.434304
Glyma16g30725	0	0	5	0	4	0		0.42265
Glyma12g29560	0	8	16	5	6	20	1.375	0.745543
Glyma10g07170	935	864	487	837	916	482	1.02624	0.70719
Glyma06g43170	15	4	0	18	8	0	1.36842	0.684094
Glyma08g23940	2751	2784	2545	3240	3339	3045	1.18862	0.00984412
Glyma06g11730	5	0	3	3	0	0	1.66667	0.764298
Glyma13g40030	1949	2148	3627	1941	2063	2438	1.02323	0.728828
Glyma08g30150	174	156	105	239	246	204	1.4697	0.015173
Glyma02g31510	15	17	20	11	18	26	1.10345	0.720249
Glyma19g27020	648	661	1009	573	581	931	1.13432	0.00955939
Glyma13g14064	0	0	16	0	7	29		0.42265
Glyma02g16850	12649	14170	7488	13865	14714	6279	1.06563	0.418673
Glyma07g09270	3995	3750	3972	4311	4323	4870	1.11478	0.068412
Glyma10g07020	105	62	38	100	83	23	1.09581	0.76233
Glyma11g03450	35	0	22	19	17	23	1.02857	0.979834
Glyma03g11610	1562	1664	5231	1652	1710	5376	1.04216	0.366117
Glyma13g16640	2083	1963	3955	1762	1700	3628	1.16869	0.0495505
Glyma18g10580	4	0	4	5	1	2	1.5	0.757464
Glyma08g19470	0	0	2	0	0	2
Glyma06g13660	522	613	2012	349	460	1129	1.40297	0.151111
Glyma02g36791	0	0	2	0	0	0
Glyma03g22560	461	418	273	493	425	377	1.04437	0.675753
Glyma08g16790	0	8	6	0	0	5		0.42265
Glyma20g36100	226	104	123	201	198	134	1.20909	0.628769
Glyma20g26680	40	37	181	22	29	153	1.5098	0.0761302
Glyma02g06590	348	372	547	427	327	499	1.04722	0.77236
Glyma09g06830	3	0	19	6	2	20	2.66667	0.42265
Glyma19g35130	81	89	54	67	72	46	1.22302	0.0814563
Glyma01g05390	0	0	0	0	1	0		0.42265
Glyma04g42230	57	25	102	27	45	142	1.13889	0.810883
Glyma02g09440	392	605	129	547	591	99	1.14142	0.58329
Glyma09g15820	2052	1843	1796	2094	1989	2092	1.04827	0.505872
Glyma14g05920	730	553	351	474	460	309	1.37366	0.188265
Glyma13g30800	20	17	105	9	21	71	1.23333	0.628479
Glyma06g36030	25	17	0	38	30	0	1.61905	0.148342
Glyma11g30464	5	0	0	1	1	2	2.5	0.609433
Glyma14g23895	121	66	43	135	132	44	1.42781	0.283541
Glyma05g28600	993	960	1241	974	982	1115	1.00154	0.937649
Glyma10g42090	165	378	108	260	370	277	1.16022	0.751436
Glyma08g47700	1130	1047	1898	1196	1220	2076	1.10978	0.109615
Glyma05g06570	968	983	315	812	755	201	1.24505	0.0227584
Glyma17g16610	2159	2327	1234	2470	2448	1075	1.0963	0.125513
Glyma17g31141	3	4	3	1	0	2	7	0.0513167
Glyma05g21240	0	0	1	0	0	2
Glyma02g42110	10	8	16	5	6	12	1.63636	0.0886776
Glyma18g07970	33	17	6	21	28	10	1.02041	0.959544
Glyma03g38120	469	295	143	491	437	174	1.21466	0.463031
Glyma13g00800	930	781	309	765	586	172	1.26647	0.262202
Locus_57162	0	8	9	0	0	0		0.42265
Glyma07g10475	0	0	12	5	1	12		0.272393
Glyma05g22770	0	0	117	0	0	269
Glyma09g32690	3	4	0	0	2	0	3.5	0.154846
Glyma13g40650	2093	1938	832	2482	2356	814	1.2002	0.0561571
Glyma08g12956	0	0	2	0	0	5
Glyma02g16740	243	210	191	188	195	223	1.18277	0.173664
Glyma14g40550	335	270	43	318	276	38	1.01852	0.899996
Glyma07g01620	8	23	40	9	6	27	2.06667	0.405365
Glyma08g36390	5310	4057	5576	546	10969	10885	1.22932	0.85681
Glyma08g04070	566	474	151	439	430	183	1.19678	0.205562
Glyma04g06460	44	48	451	44	46	432	1.02222	0.698489
Glyma16g29501	0	0	0	3	6	0		0.095466
Glyma09g09156	0	4	5	2	0	5	2	0.698489
Glyma10g11000	6846	7464	3628	6076	6051	3557	1.18001	0.0717432
Glyma04g40055	142	453	639	85	1401	1132	2.49748	0.577675
Glyma01g44050	737	794	633	735	836	595	1.02613	0.76306
Glyma02g06330	406	391	347	368	359	256	1.09629	0.0571482
Glyma13g24461	13	4	33	18	11	57	1.70588	0.402978
Glyma10g40400	596	2391	584	368	1955	572	1.28584	0.807694
Glyma13g43170	600	771	1600	729	729	1739	1.06346	0.661484
Glyma14g39980	0	21	8	9	12	12	1	1
Glyma12g33920	188	189	256	142	193	278	1.12537	0.496853
Glyma14g09130	471	503	5321	451	478	4562	1.04844	0.394923
Glyma20g00450	609	661	3403	598	676	2954	1.00315	0.969842
Locus_36801	5	0	3	5	5	0	2	0.42265
Glyma07g15620	1808	1535	892	1842	1632	674	1.03919	0.740285
Glyma04g00240	668	557	396	619	539	408	1.05786	0.672805
Glyma18g48143	3	8	3	3	4	3	1.57143	0.514929
Glyma15g20020	425	411	541	417	355	521	1.0829	0.42
Glyma0010s50	126	83	12	112	67	10	1.1676	0.677401
Glyma05g32650	475	580	599	424	457	559	1.1975	0.254693
Glyma13g25240	0	0	5	0	0	0
Glyma06g46940	7742	8102	4047	6524	6803	2514	1.18886	0.0312185
Glyma15g16970	919	1080	216	1018	1077	185	1.04802	0.631911
Glyma01g36940	20	21	12	30	11	16	1	1
Glyma09g31960	334	374	258	342	364	290	1.00283	0.969036
Glyma20g37750	342	357	1949	452	450	1933	1.29041	0.00551114
Glyma05g02730	197	193	82	252	287	106	1.38205	0.0516093
Glyma06g06050	192	177	633	194	206	410	1.08401	0.247918
Glyma10g11165	0	0	3	0	0	2
Glyma11g29710	0	4	22	2	5	24	1.75	0.609433
Glyma03g01811	0	0	22	0	4	90		0.42265
Glyma01g40810	29441	30370	25392	35263	36180	25328	1.19448	0.0123604
Glyma05g04220	323	307	303	386	343	313	1.15714	0.163626
Glyma01g10081	28186	31531	77908	29373	33165	84152	1.04724	0.633031
Glyma11g08601	161	544	437	107	1184	563	1.83121	0.6592
Glyma16g12950	3	0	2	2	1	2	1	1
Glyma11g15875	57	27	85	63	36	57	1.17857	0.745836
Glyma08g13970	1072	1149	1939	1388	1494	2528	1.29761	0.037113
Glyma12g04171	5	0	1	0	1	0	5	0.514929
Locus_89545	0	4	19	0	0	15		0.42265
Glyma20g04340	59	50	47	64	64	62	1.17431	0.169188
Glyma14g23030	192	166	232	163	154	242	1.12934	0.274649
Glyma19g29031	783	1357	7985	759	1216	7281	1.08354	0.842955
Glyma14g11986	19	25	49	3	16	45	2.31579	0.222913
Glyma03g40710	286	312	427	397	307	725	1.17726	0.375259
Glyma17g20391	3	0	0	8	1	0	3	0.513336
Glyma04g41330	59	79	59	57	28	41	1.62353	0.27137
Glyma06g00461	434	526	712	399	370	576	1.24837	0.186246
Glyma08g17630	1209	1224	1555	1160	1327	1397	1.02219	0.777956
Glyma16g27770	358	403	194	354	396	161	1.01467	0.874635
Glyma20g32701	611	193	64	462	216	46	1.18584	0.819327
Glyma09g35580	1029	584	91	1021	721	38	1.07998	0.832438
Glyma06g20060	778	669	806	791	680	765	1.01659	0.891557
Glyma01g02760	18	12	14	13	9	13	1.36364	0.382787
Glyma03g37121	1293	1425	1007	1375	1312	870	1.01154	0.851787
Glyma17g07120	18	44	98	48	64	190	1.80645	0.243119
Glyma09g35810	613	488	90	739	600	79	1.21617	0.330933
Glyma09g01160	117	110	30	144	115	78	1.14097	0.395688
Glyma09g26600	40	66	98	35	55	106	1.17778	0.673944
Glyma02g38255	0	0	2	2	0	5		0.42265
Glyma16g09946	30	4	35	23	17	33	1.17647	0.842973
Glyma14g02520	10	0	2	6	14	10	2	0.516632
Glyma0060s00320	0	0	2	0	0	3
Glyma11g07390	3	0	0	0	0	0		0.42265
Glyma14g25430	195	183	22	151	162	38	1.20767	0.0573769
Glyma02g17021	198	104	99	212	170	86	1.2649	0.518457
Glyma10g42530	11	8	28	14	22	38	1.89474	0.184912
Glyma15g02740	374	469	234	641	605	395	1.47805	0.0580692
Glyma02g48035	61	39	470	46	44	206	1.11111	0.695145
Glyma08g35600	198	266	326	270	280	348	1.18534	0.337363
Glyma18g46380	916	929	572	941	973	659	1.0374	0.183818
Glyma10g05030	1384	1460	989	1219	1346	828	1.10877	0.20008
Glyma11g16653	1510	1392	1037	1523	1484	815	1.03618	0.487133
Glyma13g18851	339	312	147	347	370	146	1.10138	0.203836
Glyma19g41380	23	17	34	26	23	26	1.225	0.311753
Glyma07g00900	58514	61247	29155	49343	54633	20559	1.15181	0.117692
Glyma09g12100	20	0	25	17	5	12	1.1	0.939477
Glyma01g26900	0	0	3	0	0	0
Glyma10g43964	40	37	9	33	38	13	1.08451	0.411652
Glyma01g27200	653	673	1250	844	795	1337	1.23605	0.0274202
Glyma10g43457	47	81	14	74	67	25	1.10156	0.744013
Glyma03g37180	74	75	164	97	95	267	1.28859	0.00269324
Glyma07g08214	15	17	3	8	13	0	1.52381	0.177821
Glyma11g20910	4	0	3	0	4	3	1	1
Glyma09g30171	97	316	202	42	605	174	1.56659	0.735828
Glyma03g14440	442	415	309	278	296	333	1.49303	0.0128941
Glyma03g25690	37	21	80	53	25	80	1.34483	0.59839
Glyma15g06510	127	116	105	147	125	65	1.11934	0.359653
Glyma14g35790	545	690	230	648	897	522	1.25101	0.39454
Glyma10g30140	4088	3870	1876	3925	4029	2195	1.0005	0.988291
Glyma18g51380	12405	12329	28390	13000	13443	33480	1.0691	0.062732
Glyma02g05880	3	21	109	3	4	80	3.42857	0.445226
Glyma19g35491	0	0	2	0	0	0
Glyma13g38080	5	0	9	0	1	13	5	0.514929
Glyma16g01370	682	719	796	775	723	763	1.06924	0.267898
Locus_64835	0	0	6	5	0	4		0.42265
Glyma03g16296	0	0	0	0	0	3
Glyma08g43306	0	0	3	0	7	0		0.42265
Glyma09g05200	427	347	683	375	388	705	1.01442	0.904471
Glyma05g08120	381	368	223	379	358	247	1.01628	0.675082
Glyma02g25024	261	347	789	243	365	434	1	1
Glyma04g22815	16	6	12	23	14	13	1.68182	0.380884
Glyma04g00960	2434	2526	10102	2902	2887	12057	1.16714	0.0124085
Glyma20g02296	20	8	192	15	10	86	1.12	0.838952
Glyma02g00741	5	0	3	9	6	3	3	0.228483
Glyma11g07020	0	0	12	2	0	2		0.42265
Glyma15g09335	0	0	0	3	2	0		0.0377496
Glyma11g08510	18	29	3	19	8	2	1.74074	0.327327
Glyma06g17760	9131	8615	10936	9929	10042	7325	1.12538	0.0520041
Glyma02g38800	910	1020	433	1205	1237	546	1.26528	0.046593
Glyma04g14470	265	233	85	308	220	126	1.06024	0.779053
Glyma06g36170	0	0	0	5	0	2		0.42265
[truncated: 47,779 more rows]

## Sheet: drought stress (PMID_23189148)
drought stress (PMID_23189148)
Probe ID	Glyma ID	Description	Fold change (drought vs. well-water)	q-value
11865404	glyma05g05430	moderately similar to ( 312)AT4G17030| Symbols: EXPR, AT-EXPR, ATEXPR1, ATHEXP BETA 3.1, ATEXLB1 | ATEXLB1 (ARABIDOPSIS THALIANA EXPANSIN-LIKE B1) | chr4:9581836-9583200 REVERSEweakly similar to ( 198)EXLB1_ORYSA no original description	589.907	0.00605899
11917688	glyma07g16770	weakly similar to ( 123)AT3G53980| Symbols: | protease inhibitor/seed storage/lipid transfer protein (LTP) family protein | chr3:19998738-19999181 REVERSE no original description	401.443	0.00524468
12137950	glyma17g17860	no original description	341.251	0.00341009
12173096	glyma18g41320	weakly similar to ( 122)AT3G53980| Symbols: | protease inhibitor/seed storage/lipid transfer protein (LTP) family protein | chr3:19998738-19999181 REVERSE no original description	304.236	0.00718738
11905070	glyma07g12780	moderately similar to ( 448)AT1G02205| Symbols: CER1 | CER1 (ECERIFERUM 1) | chr1:418818-422154 FORWARD no original description	243.742	0.00609782
11905058	glyma07g12750	moderately similar to ( 344)AT1G02205| Symbols: CER1 | CER1 (ECERIFERUM 1) | chr1:418818-422154 FORWARD no original description	215.121	0.00663285
11814304	glyma03g24320	highly similar to ( 715)AT1G02205| Symbols: CER1 | CER1 (ECERIFERUM 1) | chr1:418818-422154 FORWARD no original description	174.252	0.00619711
11768538	glyma01g24530	highly similar to ( 941)AT2G39800| Symbols: ATP5CS, P5CS1 | P5CS1 (DELTA1-PYRROLINE-5-CARBOXYLATE SYNTHASE 1) | chr2:16605594-16610017 REVERSEhighly similar to ( 957)P5CS_ACTCH no original description	160.878	0.00341009
12078687	glyma14g24860	highly similar to ( 572)AT1G77120| Symbols: ADH, ATADH, ADH1 | ADH1 (ALCOHOL DEHYDROGENASE 1) | chr1:28980403-28982110 FORWARDhighly similar to ( 603)ADH1_PEA no original description	155.796	0.00854567
11972166	glyma09g31740	no original description	149.09	0.00605899
12146919	glyma17g10950	moderately similar to ( 364)AT2G03090| Symbols: EXP15, ATEXP15, ATHEXP ALPHA 1.3, ATEXPA15 | ATEXPA15 (ARABIDOPSIS THALIANA EXPANSIN A15) | chr2:917360-918553 REVERSEmoderately similar to ( 325)EXPA2_ORYSA no original description	141.897	0.00663285
12186524	glyma19g41550	highly similar to ( 523)AT1G56600| Symbols: ATGOLS2 | ATGOLS2 (ARABIDOPSIS THALIANA GALACTINOL SYNTHASE 2); transferase, transferring glycosyl groups / transferase, transferring hexosyl groups | chr1:21211285-21212956 FORWARD no original description	134.859	0.010245
12204959	glyma20g29770	no original description	133.192	0.00470836
11853863	glyma05g01300	highly similar to ( 934)AT5G62530| Symbols: ATP5CDH, P5CDH, ALDH12A1 | ALDH12A1 (Aldehyde dehydrogenase 12A1); 1-pyrroline-5-carboxylate dehydrogenase/ 3-chloroallyl aldehyde dehydrogenase | chr5:25116994-25120385 REVERSE no original description	128.766	0.0230009
12110681	glyma15g25060	moderately similar to ( 283)AT4G19810| Symbols: | glycosyl hydrolase family 18 protein | chr4:10764161-10765763 REVERSE no original description	118.725	0.00851764
11901837	glyma07g03780	nearly identical (2157)AT1G15520| Symbols: PDR12, ATPDR12 | ATPDR12/PDR12 (PLEIOTROPIC DRUG RESISTANCE 12); ATPase, coupled to transmembrane movement of substances | chr1:5331988-5338170 REVERSEnearly identical (2208)PDR1_TOBAC no original description	105.298	0.00619711
11818736	glyma03g37140	weakly similar to ( 147)AT2G47770| Symbols: | benzodiazepine receptor-related | chr2:19575771-19576361 FORWARD no original description	103.598	0.00619711
12078225	glyma14g22700	moderately similar to ( 454)AT5G11580| Symbols: | UVB-resistance protein-related / regulator of chromosome condensation (RCC1) family protein | chr5:3718914-3721126 FORWARD no original description	88.36	0.0149977
12048233	glyma13g17980	no original description	88.106	0.00901996
11826846	glyma03g29440	nearly identical (1272)AT3G57520| Symbols: ATSIP2 | ATSIP2 (ARABIDOPSIS THALIANA SEED IMBIBITION 2); hydrolase, hydrolyzing O-glycosyl compounds | chr3:21300276-21303671 REVERSEmoderately similar to ( 407)STSYN_PEA no original description	85.889	0.00696079
11765198	glyma01g02580	moderately similar to ( 434)AT4G37990| Symbols: ELI3, ELI3-2 | ELI3-2 (ELICITOR-ACTIVATED GENE 3) | chr4:17855958-17857382 FORWARDhighly similar to ( 530)MTDH_FRAAN no original description	84.94	0.0187344
11904206	glyma07g10030	no original description	77.415	0.00341009
11885365	glyma06g42180	weakly similar to ( 148)AT4G27360| Symbols: | dynein light chain, putative | chr4:13694038-13694523 FORWARDvery weakly similar to (96.3)DYL1_CHLRE no original description	75.727	0.00341009
12155879	glyma18g06840	nearly identical (1018)AT3G47340| Symbols: DIN6, AT-ASN1, ASN1 | ASN1 (DARK INDUCIBLE 6) | chr3:17449430-17452028 REVERSEnearly identical (1087)ASNS2_LOTJA no original description	69.726	0.0199091
12094018	glyma15g07460	no original description	69.337	0.00663285
12144270	glyma17g04920	nearly identical (1528)AT4G33150| Symbols: LKR/SDH, LKR, SDH | LKR (SACCHAROPINE DEHYDROGENASE) | chr4:15985482-15991072 REVERSE no original description	67.921	0.0170855
11961083	glyma09g32780	no original description	67.709	0.00609782
11858824	glyma05g25690	moderately similar to ( 462)AT5G61820| Symbols: | similar to MtN19-like protein [Pisum sativum] (GB:AAU14999.2); contains InterPro domain Stress up-regulated Nod 19 (InterPro:IPR011692) | chr5:24851731-24853449 REVERSE no original description	66.157	0.0178948
12126945	glyma16g18700	weakly similar to ( 115)AT2G37870| Symbols: | protease inhibitor/seed storage/lipid transfer protein (LTP) family protein | chr2:15866358-15866801 FORWARD no original description	61.803	0.00633588
12052020	glyma13g27820	moderately similar to ( 237)AT1G03230| Symbols: | extracellular dermal glycoprotein, putative / EDGP, putative | chr1:790110-791414 FORWARDweakly similar to ( 168)7SB1_SOYBN no original description	61.372	0.0118295
12202360	glyma20g22290	no original description	60.334	0.00718738
11867185	glyma05g17470	moderately similar to ( 446)AT5G66900| Symbols: | disease resistance protein (CC-NBS-LRR class), putative | chr5:26732157-26734983 REVERSE no original description	57.203	0.0152564
11772858	glyma01g41330	moderately similar to ( 327)AT4G17030| Symbols: EXPR, AT-EXPR, ATEXPR1, ATHEXP BETA 3.1, ATEXLB1 | ATEXLB1 (ARABIDOPSIS THALIANA EXPANSIN-LIKE B1) | chr4:9581836-9583200 REVERSEweakly similar to ( 191)EXLB1_ORYSA no original description	55.685	0.00341009
11954497	glyma09g03370	moderately similar to ( 483)AT1G64890| Symbols: | integral membrane transporter family protein | chr1:24113415-24114828 FORWARD no original description	54.922	0.00406668
11823754	glyma03g12240	highly similar to ( 986)AT2G39800| Symbols: ATP5CS, P5CS1 | P5CS1 (DELTA1-PYRROLINE-5-CARBOXYLATE SYNTHASE 1) | chr2:16605594-16610017 REVERSEnearly identical (1007)P5CS_ACTCH no original description	50.751	0.0162744
11914357	glyma07g06260	highly similar to ( 539)AT3G61680| Symbols: | lipase class 3 family protein | chr3:22835605-22837901 FORWARD no original description	49.767	0.0225355
11861366	glyma05g32490	no original description	48.982	0.00785265
12033402	glyma12g01460	no original description	48.264	0.00976278
11791560	glyma02g26160	highly similar to ( 949)AT3G45140| Symbols: ATLOX2, LOX2 | LOX2 (LIPOXYGENASE 2) | chr3:16536422-16540218 FORWARDhighly similar to ( 984)LOXC2_ORYSA no original description	46.964	0.00875399
12173645	glyma18g43650	moderately similar to ( 282)AT5G01600| Symbols: ATFER1 | ATFER1 (FERRETIN 1); ferric iron binding | chr5:228146-229591 REVERSEmoderately similar to ( 450)FRI1_SOYBN no original description	46.513	0.00976278
12078049	glyma14g20450	moderately similar to ( 295)AT5G25610| Symbols: RD22 | RD22 (RESPONSIVE TO DESSICATION 22) | chr5:8914501-8916687 REVERSEweakly similar to ( 108)EA30_VICFA no original description	46.034	0.00470836
12048062	glyma13g17580	highly similar to ( 845)AT4G33150| Symbols: LKR/SDH, LKR, SDH | LKR (SACCHAROPINE DEHYDROGENASE) | chr4:15985482-15991072 REVERSE no original description	45.36	0.0192812
12042020	glyma12g35000	moderately similar to ( 340)AT4G27410| Symbols: ANAC072, RD26 | RD26 (RESPONSIVE TO DESSICATION 26) | chr4:13707934-13709019 REVERSEmoderately similar to ( 243)NAC68_ORYSA no original description	45.245	0.00633588
12210069	glyma20g04820	moderately similar to ( 320)AT2G02990| Symbols: RNS1 | RNS1 (RIBONUCLEASE 1); endoribonuclease | chr2:873713-874666 FORWARDweakly similar to ( 112)RN28_PANGI no original description	45.229	0.0110707
11952233	glyma08g45590	weakly similar to ( 181)ITRA_SOYBN no original description	44.359	0.0207407
11893198	glyma06g15990	weakly similar to ( 156)AT5G64530| Symbols: ANAC104, XND1 | ANAC104/XND1 (Arabidopsis NAC domain containing protein 104); transcription factor | chr5:25812586-25813925 FORWARDweakly similar to ( 120)NAC68_ORYSA no original description	44.304	0.0100344
12114823	glyma16g02390	weakly similar to ( 172)AT3G61890| Symbols: ATHB12, ATHB-12 | ATHB-12 (ARABIDOPSIS THALIANA HOMEOBOX PROTEIN 12); transcription factor | chr3:22925321-22926214 REVERSE no original description	42.732	0.00766812
11998199	glyma10g38050	no original description	42.445	0.00793058
11858445	glyma05g24420	moderately similar to ( 323)AT4G21790| Symbols: TOM1 | TOM1 (TOBAMOVIRUS MULTIPLICATION 1) | chr4:11569936-11572175 FORWARD no original description	40.846	0.0071632
12014966	glyma11g07260	very weakly similar to (87.8)AT5G66780| Symbols: | similar to unknown [Ammopiptanthus mongolicus] (GB:AAW33981.1) | chr5:26680853-26681422 FORWARD no original description	40.522	0.0123417
12134346	glyma17g07720	no original description	40.335	0.0184726
12043453	glyma13g01870	moderately similar to ( 429)AT1G35720| Symbols: OXY5, ATOXY5, ANNAT1 | ANNAT1 (ANNEXIN ARABIDOPSIS 1); calcium ion binding / calcium-dependent phospholipid binding | chr1:13226516-13228151 FORWARDmoderately similar to ( 316)ANX4_FRAAN no original description	39.965	0.00341009
11997942	glyma10g37340	highly similar to ( 667)AT5G24080| Symbols: | protein kinase family protein | chr5:8139337-8141017 REVERSEmoderately similar to ( 243)KPRO_MAIZE no original description	38.189	0.0216591
12115495	glyma16g04190	no original description	38.028	0.00341009
11930113	glyma08g18400	no original description	37.077	0.0115602
12136440	glyma17g13730	highly similar to ( 983)AT5G03860| Symbols: MLS | MLS (MALATE SYNTHASE); malate synthase | chr5:1032275-1034526 REVERSEnearly identical (1191)MASY_SOYBN no original description	36.503	0.0149557
12176067	glyma18g50870	moderately similar to ( 264)AT5G24530| Symbols: | oxidoreductase, 2OG-Fe(II) oxygenase family protein | chr5:8378967-8383157 FORWARDweakly similar to ( 173)FL3H_MALDO no original description	35.7	0.00679226
12043355	glyma13g01570	moderately similar to ( 238)AT4G28040| Symbols: | nodulin MtN21 family protein | chr4:13940887-13942207 FORWARD no original description	35.411	0.0153892
12015557	glyma11g09120	highly similar to ( 903)AT4G35560| Symbols: | similar to transducin family protein / WD-40 repeat family protein [Arabidopsis thaliana] (TAIR:AT5G05570.1); similar to unnamed protein product [Vitis vinifera] (GB:CAO14482.1); contains InterPro domain WD40 repeat-like (InterPro:IPR011046); contains InterPro domain WD40/YVTN repeat-like (InterPro:IPR015943); contains InterPro domain WD40 repeat (Int…	35.373	0.00609782
12080399	glyma14g36860	moderately similar to ( 215)AT5G24580| Symbols: | copper-binding family protein | chr5:8410397-8412090 REVERSE no original description	35.039	0.0115602
11774350	glyma01g44930	highly similar to ( 820)AT5G26340| Symbols: STP13, MSS1 | MSS1 (SUGAR TRANSPORT PROTEIN 13); carbohydrate transmembrane transporter/ hexose:hydrogen symporter/ high-affinity hydrogen:glucose symporter/ sugar:hydrogen ion symporter | chr5:9243854-9246997 REVERSEhighly similar to ( 540)STC_RICCO no original description	34.307	0.0050947
12071932	glyma13g44020	no original description	34.195	0.00976278
12066527	glyma13g29370	moderately similar to ( 426)AT5G09640| Symbols: SCPL19, SNG2 | SNG2 (SINAPOYLGLUCOSE ACCUMULATOR 2); serine carboxypeptidase | chr5:2988374-2990967 FORWARDmoderately similar to ( 298)CBP1_ORYSA no original description	32.986	0.0183026
12002824	glyma11g05530	highly similar to ( 528)AT4G37340| Symbols: CYP81D3 | CYP81D3 (cytochrome P450, family 81, subfamily D, polypeptide 3); oxygen binding | chr4:17564947-17566700 REVERSEmoderately similar to ( 277)C82A1_PEA no original description	32.487	0.0152564
11906236	glyma07g16830	moderately similar to ( 240)AT3G09270| Symbols: ATGSTU8 | ATGSTU8 (Arabidopsis thaliana Glutathione S-transferase (class tau) 8); glutathione transferase | chr3:2848413-2849232 REVERSEmoderately similar to ( 416)GSTX6_SOYBN no original description	32.369	0.0166079
11873188	glyma05g36850	highly similar to ( 596)AT4G10960| Symbols: UGE5 | UGE5 (UDP-D-GLUCOSE/UDP-D-GALACTOSE 4-EPIMERASE 5); UDP-glucose 4-epimerase/ protein dimerization | chr4:6716079-6718468 REVERSEmoderately similar to ( 499)GALE1_PEA no original description	31.817	0.0221703
11934433	glyma08g33510	highly similar to ( 873)AT1G30820| Symbols: | CTP synthase, putative / UTP--ammonia ligase, putative | chr1:10945232-10948806 REVERSE no original description	31.04	0.0123417
11886561	glyma06g46450	highly similar to ( 633)AT2G32540| Symbols: CSLB04, ATCSLB4, ATCSLB04 | ATCSLB04 (Cellulose synthase-like B4); transferase/ transferase, transferring glycosyl groups | chr2:13821763-13825366 FORWARD no original description	30.527	0.0383437
11918290	glyma07g19060	moderately similar to ( 277)AT5G01600| Symbols: ATFER1 | ATFER1 (FERRETIN 1); ferric iron binding | chr5:228146-229591 REVERSEmoderately similar to ( 427)FRI1_SOYBN no original description	30.295	0.018242
12052469	glyma13g29090	no original description	29.631	0.0116396
11773558	glyma01g42840	moderately similar to ( 294)AT4G11600| Symbols: PHGPX, LSC803, ATGPX6 | ATGPX6 (GLUTATHIONE PEROXIDASE 6); glutathione peroxidase | chr4:7010015-7011324 REVERSEmoderately similar to ( 287)GPX4_CITSI no original description	29.508	0.0140481
11906086	glyma07g16310	moderately similar to ( 285)AT2G29260| Symbols: | tropinone reductase, putative / tropine dehydrogenase, putative | chr2:12589600-12591031 FORWARDvery weakly similar to (96.3)GRDH_ORYSA no original description	29.217	0.0117566
12214402	glyma20g27610	highly similar to ( 504)AT4G21410| Symbols: | protein kinase family protein | chr4:11402474-11405036 REVERSEmoderately similar to ( 205)NORK_PEA no original description	28.668	0.00433256
11866247	glyma05g08950	nearly identical (1066)AT5G40390| Symbols: SIP1 | SIP1 (SEED IMBIBITION 1-LIKE); galactinol-sucrose galactosyltransferase/ hydrolase, hydrolyzing O-glycosyl compounds | chr5:16178948-16182313 FORWARDmoderately similar to ( 489)STSYN_PEA no original description	28.087	0.00981046
12054727	glyma13g35550	moderately similar to ( 346)AT3G15500| Symbols: ANAC055, ATNAC3 | ATNAC3 (ARABIDOPSIS NAC DOMAIN CONTAINING PROTEIN 55); transcription factor | chr3:5234738-5235889 FORWARDmoderately similar to ( 244)NAC48_ORYSA no original description	27.689	0.0108137
12186040	glyma19g40550	nearly identical (1065)AT4G01970| Symbols: ATSTS | ATSTS (ARABIDOPSIS THALIANA STACHYOSE SYNTHASE); galactinol-raffinose galactosyltransferase/ hydrolase, hydrolyzing O-glycosyl compounds | chr4:854073-856953 REVERSEnearly identical (1392)STSYN_PEA no original description	27.603	0.00433256
11966956	glyma09g06840	no original description	26.875	0.0100989
11785224	glyma02g00730	weakly similar to ( 182)AT4G14746| Symbols: | similar to unnamed protein product [Vitis vinifera] (GB:CAO71220.1); contains InterPro domain EGF (InterPro:IPR006210) | chr4:8462715-8464321 REVERSE no original description	26.774	0.0050947
11929496	glyma08g16640	no original description	26.484	0.00976278
11958983	glyma09g25830	no original description	26.206	0.0218982
12200946	glyma20g11610	highly similar to ( 905)AT3G45140| Symbols: ATLOX2, LOX2 | LOX2 (LIPOXYGENASE 2) | chr3:16536422-16540218 FORWARDhighly similar to ( 913)LOXC2_ORYSA no original description	25.098	0.00929895
11949430	glyma08g36180	weakly similar to ( 112)AT2G37870| Symbols: | protease inhibitor/seed storage/lipid transfer protein (LTP) family protein | chr2:15866358-15866801 FORWARD no original description	24.775	0.0195281
11825163	glyma03g24300	nearly identical (1752)AT3G60160| Symbols: ATMRP9 | ATMRP9 (Arabidopsis thaliana multidrug resistance-associated protein 9) | chr3:22234804-22240170 REVERSEweakly similar to ( 103)MDR_ORYSA no original description	24.566	0.00901996
11784085	glyma01g43180	weakly similar to ( 171)AT5G41590| Symbols: | similar to unknown protein [Arabidopsis thaliana] (TAIR:AT2G38640.1); similar to unnamed protein product [Vitis vinifera] (GB:CAO65896.1); contains InterPro domain Protein of unknown function DUF567 (InterPro:IPR007612) | chr5:16649449-16651124 REVERSE no original description	24.463	0.0106386
12158231	glyma18g15340	no original description	23.912	0.0120314
11988891	glyma10g00620	weakly similar to ( 172)AT4G14746| Symbols: | similar to unnamed protein product [Vitis vinifera] (GB:CAO71220.1); contains InterPro domain EGF (InterPro:IPR006210) | chr4:8462715-8464321 REVERSE no original description	23.843	0.00341009
12203907	glyma20g26830	very weakly similar to (97.8)AT2G23090| Symbols: | Identical to Uncharacterized protein At2g23090 [Arabidopsis Thaliana] (GB:O64818); similar to unknown [Populus trichocarpa] (GB:ABK93237.1); contains InterPro domain Protein of unknown function DUF1909 (InterPro:IPR015023) | chr2:9836737-9837354 REVERSE no original description	23.624	0.00633588
12177817	glyma19g02270	nearly identical (1413)AT5G62670| Symbols: AHA11 | AHA11 (ARABIDOPSIS H(+)-ATPASE 11); ATPase | chr5:25176721-25182183 FORWARDnearly identical (1414)PMA3_NICPL no original description	23.214	0.0153809
11803120	glyma02g16710	highly similar to ( 539)AT1G03220| Symbols: | extracellular dermal glycoprotein, putative / EDGP, putative | chr1:787143-788444 FORWARDmoderately similar to ( 266)7SBG2_SOYBN no original description	23.157	0.0268102
12051180	glyma13g25620	highly similar to ( 551)AT5G13750| Symbols: ZIFL1 | ZIFL1 (ZINC INDUCED FACILITATOR-LIKE 1); tetracycline:hydrogen antiporter/ transporter | chr5:4438321-4440832 FORWARD no original description	22.651	0.0160415
11888158	glyma06g02520	moderately similar to ( 382)AT5G42170| Symbols: | carboxylesterase | chr5:16866014-16868935 FORWARDmoderately similar to ( 264)APG_BRANA no original description	22.506	0.00470836
11928501	glyma08g13960	highly similar to ( 804)AT3G26380| Symbols: | glycosyl hydrolase family protein 27 / alpha-galactosidase family protein / melibiase family protein | chr3:9661377-9664382 FORWARD no original description	22.246	0.00929172
11793843	glyma02g38040	no original description	21.987	0.00679226
12032726	glyma12g36430	no original description	21.777	0.0127091
11932995	glyma08g25020	weakly similar to ( 177)AT2G44300| Symbols: | lipid transfer protein-related | chr2:18314544-18315362 REVERSE no original description	21.76	0.00619711
11818732	glyma03g37110	weakly similar to ( 106)AT1G02900| Symbols: RALFL1 | RALFL1 (RALF-LIKE 1) | chr1:653976-654338 REVERSE no original description	21.634	0.0129989
11809457	glyma02g46580	highly similar to ( 904)AT4G26700| Symbols: ATFIM1 | ATFIM1 (Arabidopsis thaliana fimbrin 1); actin binding | chr4:13463766-13466933 FORWARD no original description	21.406	0.013197
12168425	glyma18g07970	moderately similar to ( 453)AT5G23810| Symbols: AAP7 | AAP7 (amino acid permease 7) | chr5:8028464-8030141 FORWARD no original description	21.12	0.0129708
11809985	glyma02g47870	highly similar to ( 959)AT3G07700| Symbols: | ABC1 family protein | chr3:2459702-2463247 REVERSE no original description	21.037	0.0382482
12148682	glyma17g15710	moderately similar to ( 227)AT4G17030| Symbols: EXPR, AT-EXPR, ATEXPR1, ATHEXP BETA 3.1, ATEXLB1 | ATEXLB1 (ARABIDOPSIS THALIANA EXPANSIN-LIKE B1) | chr4:9581836-9583200 REVERSEweakly similar to ( 161)EXLB1_ORYSA no original description	20.857	0.0143508
12141559	glyma17g35860	weakly similar to ( 148)AT2G23340| Symbols: | AP2 domain-containing transcription factor, putative | chr2:9945266-9945796 FORWARD no original description	20.488	0.0114973
12115503	glyma16g04200	no original description	20.322	0.0133483
11785056	glyma02g00380	highly similar to ( 830)AT2G26640| Symbols: | beta-ketoacyl-CoA synthase, putative | chr2:11337172-11338701 FORWARD no original description	20.164	0.0050947
12033386	glyma12g01450	moderately similar to ( 318)AT5G50400| Symbols: ATPAP27, PAP27 | ATPAP27/PAP27 (purple acid phosphatase 27); acid phosphatase/ protein serine/threonine phosphatase | chr5:20540801-20543457 REVERSEmoderately similar to ( 207)NPP_HORVU no original description	20.129	0.0191386
11858150	glyma05g22860	very weakly similar to (90.5)AT4G37730| Symbols: ATBZIP7 | ATBZIP7 (ARABIDOPSIS THALIANA BASIC LEUCINE-ZIPPER 7); DNA binding / transcription factor | chr4:17723794-17724711 FORWARD no original description	19.993	0.0172707
11985627	glyma10g36890	no original description	19.881	0.00700201
11864640	glyma05g03080	weakly similar to ( 181)AT5G63350| Symbols: | similar to unknown protein [Arabidopsis thaliana] (TAIR:AT3G48510.1); similar to unnamed protein product [Vitis vinifera] (GB:CAO68256.1) | chr5:25397442-25398350 REVERSE no original description	19.564	0.0110888
11894724	glyma06g19540	moderately similar to ( 442)AT1G10560| Symbols: | armadillo/beta-catenin repeat family protein / U-box domain-containing protein | chr1:3484614-3486707 FORWARDmoderately similar to ( 230)SPL11_ORYSA no original description	19.425	0.00663285
11871758	glyma05g33340	weakly similar to ( 102)AT5G07330| Symbols: | similar to unknown protein [Arabidopsis thaliana] (TAIR:AT1G63060.1); similar to unknown [Xerophyta humilis] (GB:AAT45004.1) | chr5:2316065-2316642 FORWARD no original description	19.344	0.0127876
12145660	glyma17g08020	nearly identical (1012)AT1G16030| Symbols: HSP70B | HSP70B (heat shock protein 70B); ATP binding | chr1:5502380-5504320 REVERSEnearly identical (1124)HSP70_SOYBN no original description	19.243	0.0109316
12158613	glyma18g17120	no original description	18.853	0.0183117
12002516	glyma11g04620	no original description	18.833	0.00605899
12005205	glyma11g11430	moderately similar to ( 395)AT2G17840| Symbols: ERD7 | ERD7 (EARLY-RESPONSIVE TO DEHYDRATION 7) | chr2:7763005-7764880 REVERSE no original description	18.789	0.00897385
12061291	glyma13g10650	no original description	18.752	0.00470836
12072580	glyma14g00750	highly similar to ( 995)AT3G07700| Symbols: | ABC1 family protein | chr3:2459702-2463247 REVERSE no original description	18.318	0.0776065
11924993	glyma08g04670	moderately similar to ( 229)AT1G25340| Symbols: AtMYB116, MYB116 | MYB116 (myb domain protein 116); DNA binding / transcription factor | chr1:8885197-8886258 FORWARDweakly similar to ( 152)MYBA2_ORYSA no original description	18.202	0.00814854
12012653	glyma11g00710	highly similar to ( 823)AT5G26340| Symbols: STP13, MSS1 | MSS1 (SUGAR TRANSPORT PROTEIN 13); carbohydrate transmembrane transporter/ hexose:hydrogen symporter/ high-affinity hydrogen:glucose symporter/ sugar:hydrogen ion symporter | chr5:9243854-9246997 REVERSEhighly similar to ( 542)STC_RICCO no original description	18.19	0.0139579
11949157	glyma08g30140	highly similar to ( 887)AT1G68530| Symbols: CER6, G2, POP1, CUT1 | CUT1 (CUTICULAR 1); catalytic | chr1:25717263-25718396 REVERSE no original description	17.939	0.00766812
11943283	glyma08g12570	moderately similar to ( 321)AT1G29330| Symbols: ATERD2, AERD2, ERD2 | ERD2 (ER lumen protein retaining receptor 2); receptor | chr1:10258566-10260892 REVERSEmoderately similar to ( 278)ERD2_PETHY no original description	17.888	0.0113256
11786484	glyma02g03870	highly similar to ( 857)AT1G23800| Symbols: ALDH2B, ALDH2B7 | ALDH2B7 (Aldehyde dehydrogenase 2B7); 3-chloroallyl aldehyde dehydrogenase/ aldehyde dehydrogenase (NAD) | chr1:8412227-8414793 REVERSEmoderately similar to ( 360)BADH_SPIOL no original description	17.878	0.00985616
11880026	glyma06g15030	moderately similar to ( 449)AT5G05340| Symbols: | peroxidase, putative | chr5:1579143-1580820 REVERSEmoderately similar to ( 437)PERP7_BRARA no original description	17.626	0.0205242
11828522	glyma03g34110	moderately similar to ( 222)AT5G65790| Symbols: ATMYB68, MYB68 | MYB68 (myb domain protein 68); DNA binding / transcription factor | chr5:26340261-26341611 FORWARDweakly similar to ( 165)MYB4_ORYSA no original description	17.44	0.00769228
12105367	glyma15g07230	moderately similar to ( 307)AT4G21440| Symbols: ATMYB102, ATM4 | ATM4/ATMYB102 (ARABIDOPSIS MYB-LIKE 102); DNA binding / transcription factor | chr4:11418436-11419663 REVERSEmoderately similar to ( 210)MYB38_MAIZE no original description	17.385	0.0166238
12058135	glyma13g44400	moderately similar to ( 451)AT1G15740| Symbols: | leucine-rich repeat family protein | chr1:5411504-5414539 FORWARD no original description	17.24	0.0100344
12186047	glyma19g40560	weakly similar to ( 183)AT2G47260| Symbols: ATWRKY23, WRKY23 | WRKY23 (WRKY DNA-binding protein 23); transcription factor | chr2:19412115-19413516 REVERSE no original description	17.215	0.0105176
11902317	glyma07g04860	weakly similar to ( 158)AT1G54050| Symbols: | 17.4 kDa class III heat shock protein (HSP17.4-CIII) | chr1:20183226-20183790 REVERSEvery weakly similar to (92.8)HSP21_SOYBN no original description	17.013	0.0117566
11830358	glyma03g38910	highly similar to ( 525)AT1G56600| Symbols: ATGOLS2 | ATGOLS2 (ARABIDOPSIS THALIANA GALACTINOL SYNTHASE 2); transferase, transferring glycosyl groups / transferase, transferring hexosyl groups | chr1:21211285-21212956 FORWARD no original description	16.965	0.0163632
12020228	glyma11g27720	highly similar to ( 866)AT3G47340| Symbols: DIN6, AT-ASN1, ASN1 | ASN1 (DARK INDUCIBLE 6) | chr3:17449430-17452028 REVERSEhighly similar to ( 905)ASNS1_LOTJA no original description	16.948	0.0853374
12193489	glyma19g31960	moderately similar to ( 396)AT2G41710| Symbols: | ovule development protein, putative | chr2:17407352-17409981 REVERSEweakly similar to ( 134)BBM1_BRANA no original description	16.896	0.005019
12051152	glyma13g25600	highly similar to ( 508)AT5G13750| Symbols: ZIFL1 | ZIFL1 (ZINC INDUCED FACILITATOR-LIKE 1); tetracycline:hydrogen antiporter/ transporter | chr5:4438321-4440832 FORWARD no original description	16.808	0.00768067
12114438	glyma16g01440	weakly similar to ( 134)AT1G54050| Symbols: | 17.4 kDa class III heat shock protein (HSP17.4-CIII) | chr1:20183226-20183790 REVERSEvery weakly similar to (87.4)HSP21_SOYBN no original description	16.697	0.00605899
12118271	glyma16g18480	no original description	16.436	0.00433256
11926454	glyma08g08720	weakly similar to ( 157)AT4G18170| Symbols: ATWRKY28, WRKY28 | WRKY28 (WRKY DNA-binding protein 28); transcription factor | chr4:10061519-10062702 FORWARD no original description	16.394	0.00901996
12160005	glyma18g32840	highly similar to ( 576)AT3G07320| Symbols: | glycosyl hydrolase family 17 protein | chr3:2332330-2333931 REVERSEmoderately similar to ( 239)E13B_WHEAT no original description	16.335	0.0103457
12206418	glyma20g33450	nearly identical (1030)AT2G07050| Symbols: CAS1 | CAS1 (CYCLOARTENOL SYNTHASE 1); cycloartenol synthase | chr2:2924626-2930292 FORWARD no original description	16.207	0.00341009
12103312	glyma15g01690	moderately similar to ( 427)AT1G52360| Symbols: | coatomer protein complex, subunit beta 2 (beta prime), putative | chr1:19502951-19509066 FORWARDvery weakly similar to (89.7)PF20_CHLRE no original description	16.104	0.0169987
11938161	glyma08g47420	highly similar to ( 567)AT1G71110| Symbols: | similar to unknown protein [Arabidopsis thaliana] (TAIR:AT2G12400.1); similar to unnamed protein product [Vitis vinifera] (GB:CAO42240.1) | chr1:26821906-26824514 FORWARD no original description	16.1	0.0144746
11932635	glyma08g23960	no original description	16.048	0.0136428
12072910	glyma14g01750	no original description	15.961	0.00929895
12025831	glyma12g06800	moderately similar to ( 243)AT3G46540| Symbols: | epsin N-terminal homology (ENTH) domain-containing protein / clathrin assembly protein-related | chr3:17145189-17146396 REVERSE no original description	15.872	0.00929895
11843527	glyma04g01190	moderately similar to ( 277)AT4G39140| Symbols: | protein binding / zinc ion binding | chr4:18229631-18231276 REVERSE no original description	15.776	0.0154173
12103809	glyma15g03040	highly similar to ( 914)AT1G55020| Symbols: LOX1 | LOX1 (Lipoxygenase 1); lipoxygenase | chr1:20529465-20533810 FORWARDnearly identical (1454)LOX4_SOYBN no original description	15.732	0.10067
12155767	glyma18g06360	weakly similar to ( 199)AT2G38470| Symbols: ATWRKY33, WRKY33 | WRKY33 (WRKY DNA-binding protein 33); transcription factor | chr2:16115554-16117617 FORWARD no original description	15.708	0.0162864
12125626	glyma16g08370	highly similar to ( 902)AT1G31770| Symbols: | ABC transporter family protein | chr1:11375233-11377625 REVERSEweakly similar to ( 177)PDR15_ORYSA no original description	15.669	0.00470836
11819588	glyma03g39170	moderately similar to ( 249)AT5G57580| Symbols: | calmodulin-binding protein | chr5:23332220-23334909 REVERSE no original description	15.626	0.00470836
12147946	glyma17g13720	weakly similar to ( 154)AT3G48510| Symbols: | similar to unknown protein [Arabidopsis thaliana] (TAIR:AT5G63350.1); similar to unnamed protein product [Vitis vinifera] (GB:CAO68256.1) | chr3:17978553-17979437 REVERSE no original description	15.516	0.0138481
12125518	glyma16g07890	moderately similar to ( 282)AT5G62960| Symbols: | similar to unknown protein [Arabidopsis thaliana] (TAIR:AT1G10660.3); similar to unknown protein [Arabidopsis thaliana] (TAIR:AT1G10660.1); similar to unknown protein [Arabidopsis thaliana] (TAIR:AT1G10660.4); similar to unnamed protein product [Vitis vinifera] (GB:CAO64308.1) | chr5:25286670-25288759 FORWARD no original description	15.451	0.00341009
11785438	glyma02g01250	no original description	15.439	0.00633588
12205155	glyma20g30390	highly similar to ( 652)AT5G24080| Symbols: | protein kinase family protein | chr5:8139337-8141017 REVERSEmoderately similar to ( 244)KPRO_MAIZE no original description	15.367	0.00633588
11812644	glyma03g12070	highly similar to ( 757)AT2G39730| Symbols: RCA | RCA (RUBISCO ACTIVASE) | chr2:16578252-16580423 REVERSEhighly similar to ( 738)RCA_ORYSA no original description	15.271	0.00497051
12166644	glyma18g02460	no original description	15.243	0.00679226
11820772	glyma03g42230	weakly similar to ( 195)AT4G01410| Symbols: | harpin-induced family protein / HIN1 family protein / harpin-responsive family protein | chr4:578308-578991 FORWARD no original description	15.144	0.00609782
11929663	glyma08g17100	very weakly similar to (85.5)AT2G21820| Symbols: | similar to hypothetical protein MtrDRAFT_AC155884g16v2 [Medicago truncatula] (GB:ABN08202.1) | chr2:9310063-9310299 REVERSE no original description	15.042	0.0172289
11840427	glyma04g37040	very weakly similar to (94.7)AT1G76650| Symbols: CML38 | CML38 | chr1:28771803-28772336 REVERSE no original description	15.028	0.0117566
11829203	glyma03g35990	weakly similar to ( 141)AT2G35460| Symbols: | harpin-induced family protein / HIN1 family protein / harpin-responsive family protein | chr2:14912867-14913583 FORWARD no original description	15.002	0.0191647
12112884	glyma15g40260	moderately similar to ( 226)AT1G78380| Symbols: GST8, ATGSTU19 | ATGSTU19 (GLUTATHIONE TRANSFERASE 8); glutathione transferase | chr1:29491552-29492712 REVERSEmoderately similar to ( 265)LGUL_SOYBN no original description	14.962	0.0211784
11770837	glyma01g35620	highly similar to ( 810)AT4G19380| Symbols: | alcohol oxidase-related | chr4:10568438-10572299 REVERSE no original description	14.813	0.0130985
12068890	glyma13g35930	highly similar to ( 746)AT4G27290| Symbols: | S-locus protein kinase, putative | chr4:13666287-13669208 FORWARDmoderately similar to ( 347)SLSG3_BRAOL no original description	14.769	0.00341009
12079371	glyma14g32430	very weakly similar to (84.0)AT2G29380| Symbols: | protein phosphatase 2C, putative / PP2C, putative | chr2:12615932-12617201 FORWARD no original description	14.739	0.0103102
12176051	glyma18g50840	moderately similar to ( 372)AT1G74170| Symbols: | protein binding | chr1:27895216-27899102 REVERSEweakly similar to ( 187)RPK1_IPONI no original description	14.545	0.005019
11982216	glyma10g28300	no original description	14.52	0.0191647
11926069	glyma08g07670	moderately similar to ( 325)AT4G21790| Symbols: TOM1 | TOM1 (TOBAMOVIRUS MULTIPLICATION 1) | chr4:11569936-11572175 FORWARD no original description	14.5	0.0145947
11949638	glyma08g37180	weakly similar to ( 102)AT5G65660| Symbols: | hydroxyproline-rich glycoprotein family protein | chr5:26262670-26263471 REVERSE no original description	14.349	0.00605899
12024493	glyma12g03730	weakly similar to ( 125)AT4G35070| Symbols: | similar to SBP1 (S-RIBONUCLEASE BINDING PROTEIN 1), protein binding / zinc ion binding [Arabidopsis thaliana] (TAIR:AT1G45976.1); similar to unknown [Populus trichocarpa] (GB:ABK93023.1); contains domain SSF57850 (SSF57850) | chr4:16694581-16695392 FORWARD no original description	14.336	0.00765845
12028493	glyma12g16270	moderately similar to ( 361)AT5G54240| Symbols: | similar to unknown protein [Arabidopsis thaliana] (TAIR:AT4G27350.1); similar to unnamed protein product [Vitis vinifera] (GB:CAO39196.1); contains InterPro domain Protein of unknown function DUF1223 (InterPro:IPR010634) | chr5:22040565-22041687 REVERSE no original description	14.298	0.0105452
11809662	glyma02g46990	no original description	14.292	0.00605899
12158481	glyma18g16490	highly similar to ( 649)AT1G69870| Symbols: | proton-dependent oligopeptide transport (POT) family protein | chr1:26319871-26323760 FORWARD no original description	14.097	0.038905
11817000	glyma03g32610	weakly similar to ( 144)AT3G04300| Symbols: | similar to unknown protein [Arabidopsis thaliana] (TAIR:AT4G10300.1); similar to predicted protein [Physcomitrella patens subsp. patens] (GB:EDQ58197.1); contains InterPro domain RmlC-like jelly roll fold (InterPro:IPR014710); contains InterPro domain Protein of unknown function DUF861, cupin-3 (InterPro:IPR008579); contains InterPro domain Cupin, Rml…	14.078	0.0106173
12091484	glyma15g01000	moderately similar to ( 385)AT1G15330| Symbols: | CBS domain-containing protein | chr1:5274363-5275494 FORWARD no original description	14.004	0.0312873
11930024	glyma08g18190	no original description	13.833	0.0407278
11837887	glyma04g20330	highly similar to ( 620)AT2G25490| Symbols: FBL6, EBF1 | EBF1 (EIN3-BINDING F BOX PROTEIN 1); ubiquitin-protein ligase | chr2:10855096-10857353 REVERSE no original description	13.763	0.032201
12027876	glyma12g13290	moderately similar to ( 407)AT4G28400| Symbols: | protein phosphatase 2C, putative / PP2C, putative | chr4:14048505-14050124 FORWARD no original description	13.729	0.0267106
12143919	glyma17g04120	moderately similar to ( 397)AT3G17180| Symbols: SCPL33 | SCPL33 (serine carboxypeptidase-like 33); serine carboxypeptidase | chr3:5855867-5859163 REVERSEmoderately similar to ( 275)CBP22_HORVU no original description	13.654	0.00679226
11901780	glyma07g03560	moderately similar to ( 268)AT1G80160| Symbols: | lactoylglutathione lyase family protein / glyoxalase I family protein | chr1:30156172-30156822 FORWARD no original description	13.608	0.0303117
11925549	glyma08g06110	moderately similar to ( 422)AT1G73480| Symbols: | hydrolase, alpha/beta fold family protein | chr1:27632927-27636147 FORWARD no original description	13.519	0.0176118
11973364	glyma09g35250	highly similar to ( 641)AT4G19230| Symbols: CYP707A1 | CYP707A1 (cytochrome P450, family 707, subfamily A, polypeptide 1); oxygen binding | chr4:10521535-10523577 FORWARDmoderately similar to ( 222)C85A1_ORYSA no original description	13.407	0.00663285
11962287	glyma09g35920	moderately similar to ( 257)AT5G13460| Symbols: IQD11 | IQD11 (IQ-domain 11); calmodulin binding | chr5:4316326-4318250 FORWARD no original description	13.352	0.0190428
11851880	glyma04g39860	moderately similar to ( 453)AT5G05340| Symbols: | peroxidase, putative | chr5:1579143-1580820 REVERSEmoderately similar to ( 442)PERP7_BRARA no original description	13.349	0.0535169
11948341	glyma08g26410	nearly identical (1472)AT5G15450| Symbols: APG6, CLPB3, CLPB-P | APG6/CLPB-P/CLPB3 (ALBINO AND PALE GREEN 6); ATP binding / ATPase | chr5:5014402-5018258 REVERSEhighly similar to ( 777)HS101_ORYSA no original description	13.347	0.00703237
12176063	glyma18g50860	moderately similar to ( 214)AT5G28680| Symbols: | protein kinase family protein | chr5:10719441-10722017 REVERSEweakly similar to ( 140)NORK_MEDTR no original description	13.269	0.00633588
11939358	glyma08g02130	highly similar to ( 675)AT4G11280| Symbols: | ACS6 (1-AMINOCYCLOPROPANE-1-CARBOXYLIC ACID (ACC) SYNTHASE 6) | chr4:6864164-6865918 FORWARDnearly identical (1002)1A1C_SOYBN no original description	13.224	0.0123884
12003928	glyma11g08240	moderately similar to ( 316)AT4G36010| Symbols: | pathogenesis-related thaumatin family protein | chr4:17039475-17040979 REVERSEmoderately similar to ( 231)TLP1_PRUPE no original description	13.202	0.015924
12169270	glyma18g10910	no original description	13.096	0.00412042
12131750	glyma17g01490	moderately similar to ( 313)AT1G62300| Symbols: WRKY6 | WRKY6 (WRKY DNA-binding protein 6); transcription factor | chr1:23020552-23022820 REVERSE no original description	13.091	0.0133872
11888137	glyma06g02380	moderately similar to ( 296)AT1G60420| Symbols: | DC1 domain-containing protein | chr1:22265643-22267908 FORWARD no original description	13.085	0.00614849
12013288	glyma11g02630	moderately similar to ( 295)AT4G11600| Symbols: PHGPX, LSC803, ATGPX6 | ATGPX6 (GLUTATHIONE PEROXIDASE 6); glutathione peroxidase | chr4:7010015-7011324 REVERSEmoderately similar to ( 288)GPX4_CITSI no original description	13.049	0.015122
12038260	glyma12g16250	very weakly similar to (94.7)AT4G27360| Symbols: | dynein light chain, putative | chr4:13694038-13694523 FORWARD no original description	12.876	0.102988
12127085	glyma16g19580	highly similar to ( 855)AT1G30820| Symbols: | CTP synthase, putative / UTP--ammonia ligase, putative | chr1:10945232-10948806 REVERSE no original description	12.869	0.00976278
12066503	glyma13g29350	no original description	12.766	0.00679226
12094005	glyma15g07440	highly similar to ( 842)AT1G47670| Symbols: | amino acid transporter family protein | chr1:17539274-17541926 REVERSE no original description	12.757	0.0154742
12054633	glyma13g35320	weakly similar to ( 127)10KD_VIGUN no original description	12.671	0.0750086
11773785	glyma01g43540	moderately similar to ( 450)AT4G10960| Symbols: UGE5 | UGE5 (UDP-D-GLUCOSE/UDP-D-GALACTOSE 4-EPIMERASE 5); UDP-glucose 4-epimerase/ protein dimerization | chr4:6716079-6718468 REVERSEmoderately similar to ( 358)GALE1_PEA no original description	12.604	0.005019
12186732	glyma19g42010	moderately similar to ( 318)AT3G05600| Symbols: | epoxide hydrolase, putative | chr3:1623491-1624710 REVERSE no original description	12.586	0.0147797
11901145	glyma07g01730	moderately similar to ( 209)AT4G25150| Symbols: | acid phosphatase, putative | chr4:12901746-12902892 REVERSEhighly similar to ( 532)VSPA_SOYBN no original description	12.541	0.0486603
12165511	glyma18g53150	very weakly similar to (80.9)AT1G66850| Symbols: | protease inhibitor/seed storage/lipid transfer protein (LTP) family protein | chr1:24940648-24940956 FORWARDvery weakly similar to (85.9)NLTP_VIGUN no original description	12.532	0.00679226
11939945	glyma08g03780	moderately similar to ( 286)AT4G26080| Symbols: ABI1 | ABI1 (ABA INSENSITIVE 1); calcium ion binding / protein serine/threonine phosphatase | chr4:13220240-13221837 REVERSE no original description	12.529	0.0152564
11943501	glyma08g13180	moderately similar to ( 416)AT5G36110| Symbols: CYP716A1 | CYP716A1 (cytochrome P450, family 716, subfamily A, polypeptide 1); oxygen binding | chr5:14212607-14214843 FORWARDweakly similar to ( 200)C724B_ORYSA no original description	12.406	0.0113698
11895527	glyma06g22210	weakly similar to ( 105)AT3G29575| Symbols: | similar to TMAC2 (TWO OR MORE ABRES-CONTAINING GENE 2) [Arabidopsis thaliana] (TAIR:AT3G02140.1); similar to unnamed protein product [Vitis vinifera] (GB:CAO49169.1); contains InterPro domain Protein of unknown function DUF1675 (InterPro:IPR012463) | chr3:11384895-11386136 REVERSE no original description	12.399	0.0352653
11931500	glyma08g21410	weakly similar to ( 149)AT4G25150| Symbols: | acid phosphatase, putative | chr4:12901746-12902892 REVERSEmoderately similar to ( 380)VSPB_SOYBN no original description	12.376	0.100338
12161612	glyma18g40690	moderately similar to ( 430)AT2G37770| Symbols: | aldo/keto reductase family protein | chr2:15841966-15843737 FORWARDmoderately similar to ( 225)ALDR_HORVU no original description	12.312	0.00663285
12070344	glyma13g40200	highly similar to ( 958)AT2G28470| Symbols: BGAL8 | BGAL8 (BETA-GALACTOSIDASE 8); beta-galactosidase | chr2:12176124-12180241 REVERSEhighly similar to ( 734)BGAL_ASPOF no original description	12.282	0.0120314
11771048	glyma01g36150	moderately similar to ( 305)AT4G35300| Symbols: TMT2 | TMT2 (TONOPLAST MONOSACCHARIDE TRANSPORTER2); carbohydrate transmembrane transporter/ sugar:hydrogen ion symporter | chr4:16796437-16799076 REVERSE no original description	12.172	0.00781723
11989020	glyma10g00980	weakly similar to ( 157)AT3G23240| Symbols: ATERF1, ERF1 | ATERF1/ERF1 (ETHYLENE RESPONSE FACTOR 1); DNA binding / transcription activator/ transcription factor | chr3:8295712-8296368 FORWARDvery weakly similar to (85.5)ERF5_NICSY no original description	12.019	0.0254324
12076232	glyma14g10320	highly similar to ( 855)AT1G58520| Symbols: RXW8 | RXW8 | chr1:21737208-21741830 FORWARD no original description	11.894	0.0149887
11875827	glyma06g05110	no original description	11.883	0.0142174
12127129	glyma16g20490	highly similar to ( 675)AT4G19230| Symbols: CYP707A1 | CYP707A1 (cytochrome P450, family 707, subfamily A, polypeptide 1); oxygen binding | chr4:10521535-10523577 FORWARDmoderately similar to ( 254)C85A1_ORYSA no original description	11.82	0.00994322
12053525	glyma13g32090	moderately similar to ( 304)AT4G21440| Symbols: ATMYB102, ATM4 | ATM4/ATMYB102 (ARABIDOPSIS MYB-LIKE 102); DNA binding / transcription factor | chr4:11418436-11419663 REVERSEmoderately similar to ( 213)MYB38_MAIZE no original description	11.578	0.005019
11909460	glyma07g33870	moderately similar to ( 246)AT4G36910| Symbols: LEJ2 | LEJ2 (LOSS OF THE TIMING OF ET AND JA BIOSYNTHESIS 2) | chr4:17391013-17393215 REVERSE no original description	11.541	0.0218268
12002025	glyma11g03370	weakly similar to ( 169)AT3G60670| Symbols: | zinc-binding protein, putative | chr3:22435670-22437049 REVERSE no original description	11.537	0.0536127
12203102	glyma20g24290	weakly similar to ( 119)AT1G14600| Symbols: | DNA binding / transcription factor | chr1:5001180-5003365 REVERSE no original description	11.451	0.0274059
11770556	glyma01g34830	moderately similar to ( 310)AT4G28890| Symbols: | protein binding / ubiquitin-protein ligase/ zinc ion binding | chr4:14256443-14257741 REVERSE no original description	11.363	0.0259945
12062840	glyma13g18960	nearly identical (2298)AT1G04120| Symbols: MRP5, ATMRP5 | ATMRP5 (Arabidopsis thaliana multidrug resistance-associated protein 5) | chr1:1064847-1070395 REVERSEweakly similar to ( 112)MDR_ORYSA no original description	11.31	0.0169987
11884391	glyma06g38410	moderately similar to ( 334)AT4G27410| Symbols: ANAC072, RD26 | RD26 (RESPONSIVE TO DESSICATION 26) | chr4:13707934-13709019 REVERSEmoderately similar to ( 245)NAC68_ORYSA no original description	11.226	0.0188438
11893942	glyma06g17610	weakly similar to ( 148)AT4G24960| Symbols: HVA22D, ATHVA22D | ATHVA22D (Arabidopsis thaliana HVA22 homologue D) | chr4:12828411-12828992 FORWARDweakly similar to ( 153)HVA22_HORVU no original description	11.138	0.00897385
12178019	glyma19g02710	weakly similar to ( 180)AT5G39660| Symbols: CDF2 | CDF2 (CYCLING DOF FACTOR 2); DNA binding / transcription factor | chr5:15896148-15897940 FORWARDvery weakly similar to (96.7)MNB1A_MAIZE no original description	11.122	0.00619711
12113046	glyma15g40760	no original description	11.119	0.0233182
12177537	glyma19g01440	weakly similar to ( 117)AT4G10250| Symbols: ATHSP22.0 | ATHSP22.0 (Arabidopsis thaliana heat shock protein 22.0) | chr4:6370533-6371120 FORWARDweakly similar to ( 127)HSP41_PEA no original description	11.093	0.0201653
11898344	glyma06g41500	highly similar to ( 503)AT5G48150| Symbols: PAT1 | PAT1 (PHYTOCHROME A SIGNAL TRANSDUCTION 1); transcription factor | chr5:19539723-19541279 REVERSEhighly similar to ( 577)CIGR1_ORYSA no original description	11.085	0.00557326
11869066	glyma05g26960	moderately similar to ( 451)AT1G14720| Symbols: EXGT-A2, XTR2 | XTR2 (XYLOGLUCAN ENDOTRANSGLYCOSYLASE RELATED 2); hydrolase, acting on glycosyl bonds | chr1:5066801-5068461 REVERSEweakly similar to ( 191)XTH_WHEAT no original description	11.001	0.0184423
12039219	glyma12g22880	moderately similar to ( 336)AT4G27410| Symbols: ANAC072, RD26 | RD26 (RESPONSIVE TO DESSICATION 26) | chr4:13707934-13709019 REVERSEmoderately similar to ( 244)NAC68_ORYSA no original description	10.982	0.0288824
11834142	glyma04g05550	moderately similar to ( 345)AT5G11950| Symbols: | Encodes a protein of unknown function. It has been crystallized and shown to be structurally almost identical to the protein encoded by At2G37210. | chr5:3855073-3856816 FORWARD no original description	10.962	0.0174839
12132366	glyma17g03040	no original description	10.914	0.0169968
11948538	glyma08g27010	weakly similar to ( 133)AT3G29575| Symbols: | similar to TMAC2 (TWO OR MORE ABRES-CONTAINING GENE 2) [Arabidopsis thaliana] (TAIR:AT3G02140.1); similar to unnamed protein product [Vitis vinifera] (GB:CAO49169.1); contains InterPro domain Protein of unknown function DUF1675 (InterPro:IPR012463) | chr3:11384895-11386136 REVERSE no original description	10.864	0.0119632
11826873	glyma03g29460	weakly similar to ( 101)AT2G41870| Symbols: | remorin family protein | chr2:17478197-17479597 REVERSE no original description	10.726	0.00976278
12034860	glyma12g05320	no original description	10.644	0.0195665
12127177	glyma16g21050	highly similar to ( 925)AT1G31770| Symbols: | ABC transporter family protein | chr1:11375233-11377625 REVERSEweakly similar to ( 181)PDR3_TOBAC no original description	10.592	0.0211915
11781253	glyma01g35660	highly similar to ( 649)AT4G19230| Symbols: CYP707A1 | CYP707A1 (cytochrome P450, family 707, subfamily A, polypeptide 1); oxygen binding | chr4:10521535-10523577 FORWARDmoderately similar to ( 228)C85A1_ORYSA no original description	10.59	0.0202313
12191971	glyma19g27260	moderately similar to ( 281)AT5G13200| Symbols: | GRAM domain-containing protein / ABA-responsive protein-related | chr5:4207084-4208082 FORWARD no original description	10.531	0.00663285
11877012	glyma06g08070	no original description	10.476	0.0211216
12121802	glyma16g31920	weakly similar to ( 114)AT5G52220| Symbols: | similar to unnamed protein product [Vitis vinifera] (GB:CAO15518.1); similar to hypothetical protein [Vitis vinifera] (GB:CAN74035.1) | chr5:21224456-21224904 REVERSE no original description	10.451	0.0187806
12094223	glyma15g07930	moderately similar to ( 227)AT4G27450| Symbols: | similar to unknown protein [Arabidopsis thaliana] (TAIR:AT3G15450.1); similar to unnamed protein product [Vitis vinifera] (GB:CAO39242.1); contains domain G3DSA:3.60.20.10 (G3DSA:3.60.20.10); contains domain SSF56235 (SSF56235) | chr4:13727671-13728689 REVERSEweakly similar to ( 197)TSJT1_TOBAC no original description	10.422	0.0197766
12145424	glyma17g07530	nearly identical (1092)AT2G18700| Symbols: TPS11, ATTPSB, ATTPS11 | ATTPS11 (Arabidopsis thaliana trehalose phosphatase/synthase 11); transferase, transferring glycosyl groups | chr2:8116125-8118881 FORWARD no original description	10.42	0.0944353
12132713	glyma17g03950	weakly similar to ( 145)AT2G47260| Symbols: ATWRKY23, WRKY23 | WRKY23 (WRKY DNA-binding protein 23); transcription factor | chr2:19412115-19413516 REVERSE no original description	10.414	0.00605899
11871201	glyma05g32040	weakly similar to ( 114)AT5G64750| Symbols: ABR1 | ABR1 (ABA REPRESSOR1); DNA binding / transcription factor | chr5:25908905-25910882 FORWARDweakly similar to ( 102)ERF1_ORYSA no original description	10.412	0.0307342
12016608	glyma11g11470	highly similar to ( 775)AT2G20990| Symbols: SYTA, NTMC2TYPE1.1, ATSYTA, NTMC2T1.1 | ATSYTA/NTMC2T1.1/NTMC2TYPE1.1/SYTA | chr2:9021908-9024910 FORWARD no original description	10.389	0.00765287
12068684	glyma13g35300	weakly similar to ( 103)AT1G23220| Symbols: | dynein light chain type 1 family protein | chr1:8242603-8244125 FORWARD no original description	10.368	0.0140547
11778972	glyma01g24360	moderately similar to ( 392)AT5G02230| Symbols: | haloacid dehalogenase-like hydrolase family protein | chr5:449130-450505 FORWARD no original description	10.36	0.0239954
12153688	glyma18g00800	weakly similar to ( 120)AT1G24260| Symbols: AGL9, SEP3 | SEP3 (SEPALLATA3); transcription factor | chr1:8593779-8595851 REVERSEweakly similar to ( 122)AGL9_SINAL no original description	10.347	0.045008
12192580	glyma19g29210	no original description	10.337	0.0206497
11927922	glyma08g12530	weakly similar to ( 191)AT2G29420| Symbols: GST25, ATGSTU7 | ATGSTU7 (GLUTATHIONE S-TRANSFERASE 25); glutathione transferase | chr2:12625188-12625948 REVERSEweakly similar to ( 193)GSTX6_SOYBN no original description	10.315	0.0130264
11808279	glyma02g43840	no original description	10.3	0.0322641
12207049	glyma20g35340	highly similar to ( 826)AT2G26640| Symbols: | beta-ketoacyl-CoA synthase, putative | chr2:11337172-11338701 FORWARD no original description	10.255	0.0166781
11789047	glyma02g11600	moderately similar to ( 249)AT4G36910| Symbols: LEJ2 | LEJ2 (LOSS OF THE TIMING OF ET AND JA BIOSYNTHESIS 2) | chr4:17391013-17393215 REVERSE no original description	10.245	0.0329187
11767153	glyma01g09360	moderately similar to ( 375)AT1G17020| Symbols: ATSRG1, SRG1 | SRG1 (SENESCENCE-RELATED GENE 1); oxidoreductase, acting on paired donors, with incorporation or reduction of molecular oxygen, 2-oxoglutarate as one donor, and incorporation of one atom each of oxygen into both donors | chr1:5820251-5821734 FORWARDweakly similar to ( 172)LDOX_PETHY no original description	10.226	0.0110888
11800144	glyma02g08110	moderately similar to ( 444)AT2G37170| Symbols: PIP2;2, PIP2B | PIP2B (plasma membrane intrinsic protein 2;2); water channel | chr2:15620703-15621870 REVERSEmoderately similar to ( 440)PIP22_ORYSA no original description	10.186	0.0371751
11949418	glyma08g35600	moderately similar to ( 277)AT4G27960| Symbols: UBC9 | UBC9 (UBIQUITIN CONJUGATING ENZYME 9); ubiquitin-protein ligase | chr4:13916071-13917299 REVERSEweakly similar to ( 136)UBC2_MEDSA no original description	10.147	0.159117
11978974	glyma10g08370	moderately similar to ( 276)AT2G36270| Symbols: GIA1, ABI5 | ABI5 (ABA INSENSITIVE 5); DNA binding / transcription activator/ transcription factor | chr2:15212059-15213650 REVERSE no original description	10.137	0.0209471
11811486	glyma03g04990	highly similar to ( 720)AT3G08860| Symbols: | alanine--glyoxylate aminotransferase, putative / beta-alanine-pyruvate aminotransferase, putative / AGT, putative | chr3:2696760-2699093 REVERSEvery weakly similar to (95.5)GSA_HORVU no original description	10.067	0.00994322
11950159	glyma08g39390	highly similar to ( 710)AT1G60420| Symbols: | DC1 domain-containing protein | chr1:22265643-22267908 FORWARD no original description	9.985	0.0105718
11883921	glyma06g36590	weakly similar to ( 138)AT5G53870| Symbols: | plastocyanin-like domain-containing protein | chr5:21887259-21888454 REVERSE no original description	9.958	0.0207578
12004549	glyma11g09690	moderately similar to ( 223)AT4G38580| Symbols: ATFP6 | ATFP6 (FARNESYLATED PROTEIN 6); metal ion binding | chr4:18034590-18035687 FORWARD no original description	9.942	0.0123417
11827565	glyma03g31420	nearly identical (1288)AT3G63380| Symbols: | calcium-transporting ATPase, plasma membrane-type, putative / Ca(2+)-ATPase, putative (ACA12) | chr3:23418087-23421188 REVERSEhighly similar to ( 736)ACA2_ORYSA no original description	9.923	0.00855078
12101533	glyma15g40070	highly similar to ( 504)AT3G14440| Symbols: ATNCED3, STO1, NCED3 | NCED3 (NINE-CIS-EPOXYCAROTENOID DIOXYGENASE3) | chr3:4831685-4833484 REVERSE no original description	9.882	0.018242
12120432	glyma16g26860	highly similar to ( 666)AT1G64760| Symbols: | glycosyl hydrolase family 17 protein | chr1:24057883-24059857 REVERSEweakly similar to ( 184)E13B_WHEAT no original description	9.848	0.0202581
11922858	glyma07g39950	highly similar to ( 677)AT4G17180| Symbols: | glycosyl hydrolase family 17 protein | chr4:9646552-9648056 FORWARDweakly similar to ( 197)E13B_WHEAT no original description	9.801	0.0136324
12073854	glyma14g03990	moderately similar to ( 398)AT5G12170| Symbols: | similar to unknown protein [Arabidopsis thaliana] (TAIR:AT5G19380.1); similar to unnamed protein product [Vitis vinifera] (GB:CAO16866.1); contains domain Multidrug resistance efflux transporter EmrE (SSF103481) | chr5:3931650-3934962 FORWARD no original description	9.786	0.0119459
11959327	glyma09g27180	weakly similar to ( 155)AT5G51990| Symbols: CBF4, DREB1D | CBF4/DREB1D (C- REPEAT-BINDING FACTOR 4); DNA binding / transcription activator/ transcription factor | chr5:21134339-21135013 REVERSE no original description	9.773	0.00647401
11935221	glyma08g38740	no original description	9.747	0.008119
12177756	glyma19g02180	highly similar to ( 551)AT5G40010| Symbols: AATP1 | AATP1 (AAA-ATPASE 1); ATP binding / ATPase | chr5:16037446-16038990 REVERSE no original description	9.743	0.0200629
11867700	glyma05g22030	no original description	9.733	0.0406805
12103442	glyma15g02010	highly similar to ( 667)AT1G52190| Symbols: | proton-dependent oligopeptide transport (POT) family protein | chr1:19438340-19442342 FORWARD no original description	9.692	0.00470836
11967280	glyma09g07730	moderately similar to ( 385)AT5G35460| Symbols: | similar to unknown [Populus trichocarpa] (GB:ABK95300.1); contains domain Acetyl-CoA synthetase-like (SSF56801) | chr5:13689828-13691776 FORWARD no original description	9.679	0.0315406
12054523	glyma13g35100	very weakly similar to (97.1)AT4G27520| Symbols: | plastocyanin-like domain-containing protein | chr4:13750674-13751825 REVERSE no original description	9.628	0.0259308
12177760	glyma19g02190	highly similar to ( 518)AT5G40010| Symbols: AATP1 | AATP1 (AAA-ATPASE 1); ATP binding / ATPase | chr5:16037446-16038990 REVERSE no original description	9.615	0.0184119
11784182	glyma01g43450	weakly similar to ( 166)AT1G64380| Symbols: | AP2 domain-containing transcription factor, putative | chr1:23894644-23895651 REVERSE no original description	9.599	0.00663285
11853140	glyma04g43010	moderately similar to ( 272)AT4G08290| Symbols: | nodulin MtN21 family protein | chr4:5239085-5240858 FORWARD no original description	9.597	0.0452708
11773574	glyma01g42900	highly similar to ( 535)AT4G23100| Symbols: GSH1, CAD2, PAD2, RML1 | RML1 (ROOT MERISTEMLESS 1) | chr4:12103790-12106762 REVERSEhighly similar to ( 543)GSH1_MEDTR no original description	9.518	0.0254006
11902659	glyma07g05800	weakly similar to ( 167)AT3G61890| Symbols: ATHB12, ATHB-12 | ATHB-12 (ARABIDOPSIS THALIANA HOMEOBOX PROTEIN 12); transcription factor | chr3:22925321-22926214 REVERSE no original description	9.445	0.00669376
12076457	glyma14g11150	moderately similar to ( 253)AT2G26310| Symbols: | similar to unknown protein [Arabidopsis thaliana] (TAIR:AT3G63170.1); similar to unnamed protein product [Vitis vinifera] (GB:CAO43896.1); contains InterPro domain Chalcone isomerase-like (InterPro:IPR016087) | chr2:11208848-11210997 FORWARD no original description	9.419	0.0300967
11996085	glyma10g32260	highly similar to ( 828)AT2G26640| Symbols: | beta-ketoacyl-CoA synthase, putative | chr2:11337172-11338701 FORWARD no original description	9.378	0.0169987
12152825	glyma17g36650	moderately similar to ( 461)AT3G50760| Symbols: GATL2 | GATL2 (Galacturonosyltransferase-like 2); polygalacturonate 4-alpha-galacturonosyltransferase/ transferase, transferring glycosyl groups / transferase, transferring hexosyl groups | chr3:18879055-18880080 FORWARD no original description	9.36	0.072687
12214050	glyma20g26600	moderately similar to ( 273)AT2G15220| Symbols: | secretory protein, putative | chr2:6615771-6616448 FORWARD no original description	9.353	0.0139595
11886422	glyma06g45950	highly similar to ( 870)AT3G21720| Symbols: | isocitrate lyase, putative | chr3:7652796-7655880 REVERSEnearly identical (1067)ACEA1_SOYBN no original description	9.344	0.1586
12033364	glyma12g01390	highly similar to ( 605)AT3G63440| Symbols: ATCKX6, CKX6, ATCKX7 | ATCKX6/ATCKX7/CKX6 (CYTOKININ OXIDASE/DEHYDROGENASE 6); cytokinin dehydrogenase | chr3:23435266-23437240 FORWARDmoderately similar to ( 330)CKX1_MAIZE no original description	9.309	0.0383437
12085140	glyma14g09620	no original description	9.296	0.0202254
12129558	glyma16g29330	moderately similar to ( 357)AT3G16520| Symbols: | UDP-glucoronosyl/UDP-glucosyl transferase family protein | chr3:5618853-5620839 REVERSEweakly similar to ( 181)ZOX_PHAVU no original description	9.286	0.00985616
12197860	glyma19g43680	moderately similar to ( 338)AT5G55240| Symbols: | caleosin-related family protein / embryo-specific protein, putative | chr5:22423189-22424384 FORWARD no original description	9.276	0.0160793
12124569	glyma16g04950	moderately similar to ( 486)AT5G13870| Symbols: EXGT-A4 | EXGT-A4 (ENDOXYLOGLUCAN TRANSFERASE A4); hydrolase, acting on glycosyl bonds | chr5:4475091-4476219 REVERSEhighly similar to ( 574)XTH_SOYBN no original description	9.249	0.0593129
12213916	glyma20g26140	weakly similar to ( 145)AT2G01300| Symbols: | similar to unknown protein [Arabidopsis thaliana] (TAIR:AT1G15010.1); similar to unnamed protein product [Vitis vinifera] (GB:CAO42242.1) | chr2:151220-151690 REVERSE no original description	9.217	0.0324327
11820502	glyma03g41590	moderately similar to ( 262)AT2G46270| Symbols: GBF3 | GBF3 (G-BOX BINDING FACTOR 3); transcription factor | chr2:19007932-19009974 FORWARDmoderately similar to ( 297)CPRF1_PETCR no original description	9.165	0.008377
12018572	glyma11g18570	moderately similar to ( 236)AT1G52340| Symbols: SIS4, GIN1, SDR1, ISI4, SRE1, ATABA2, ABA2 | ABA2 (ABA DEFICIENT 2); oxidoreductase | chr1:19493666-19495196 REVERSEmoderately similar to ( 209)TS2_MAIZE no original description	9.165	0.234885
12105034	glyma15g06260	no original description	9.155	0.0583574
11997501	glyma10g36200	highly similar to ( 605)AT1G22710| Symbols: SUT1, ATSUC2, SUC2 | SUC2 (SUCROSE-PROTON SYMPORTER 2); carbohydrate transmembrane transporter/ sucrose transmembrane transporter/ sucrose:hydrogen symporter/ sugar:hydrogen ion symporter | chr1:8030900-8032959 REVERSEhighly similar to ( 597)SUT_SPIOL no original description	9.137	0.0110888
11777401	glyma01g08060	weakly similar to ( 181)AT1G69170| Symbols: | squamosa promoter-binding protein-like 6 (SPL6) | chr1:26009289-26010704 FORWARDweakly similar to ( 112)LG1_MAIZE no original description	9.123	0.0269891
11813480	glyma03g19260	no original description	9.114	0.0234701
11995835	glyma10g31590	highly similar to ( 630)AT1G64660| Symbols: ATMGL | ATMGL; catalytic/ methionine gamma-lyase | chr1:24032640-24034200 FORWARD no original description	9.109	0.0162573
12009235	glyma11g27050	highly similar to ( 617)AT1G07220| Symbols: | similar to unknown protein [Arabidopsis thaliana] (TAIR:AT5G23850.1); similar to hypothetical protein [Vitis vinifera] (GB:CAN70836.1); contains InterPro domain Protein of unknown function DUF821, CAP10-like (InterPro:IPR008539); contains InterPro domain Lipopolysaccharide-modifying protein (InterPro:IPR006598) | chr1:2217072-2219378 REVERSE no origin…	9.102	0.0172722
12206851	glyma20g34570	weakly similar to ( 181)AT3G23240| Symbols: ATERF1, ERF1 | ATERF1/ERF1 (ETHYLENE RESPONSE FACTOR 1); DNA binding / transcription activator/ transcription factor | chr3:8295712-8296368 FORWARDvery weakly similar to (86.7)ERF5_NICSY no original description	9.102	0.0141577
11782062	glyma01g37490	highly similar to ( 747)AT4G36400| Symbols: | FAD linked oxidase family protein | chr4:17197268-17200475 FORWARD no original description	9.097	0.0116681
12067384	glyma13g31840	no original description	9.094	0.0342407
12176448	glyma18g52250	moderately similar to ( 322)AT1G59960| Symbols: | aldo/keto reductase, putative | chr1:22075075-22076732 REVERSEmoderately similar to ( 449)6DCS_SOYBN no original description	9.066	0.0117566
11860223	glyma05g29400	weakly similar to ( 198)AT2G29420| Symbols: GST25, ATGSTU7 | ATGSTU7 (GLUTATHIONE S-TRANSFERASE 25); glutathione transferase | chr2:12625188-12625948 REVERSEweakly similar to ( 196)GSTX6_SOYBN no original description	9.062	0.0110888
11861308	glyma05g32360	weakly similar to ( 133)AT4G14620| Symbols: | similar to unknown protein [Arabidopsis thaliana] (TAIR:AT3G22970.1); similar to unknown [Populus trichocarpa] (GB:ABK95342.1); contains InterPro domain Protein of unknown function DUF506, plant (InterPro:IPR006502) | chr4:8389241-8390443 REVERSE no original description	9.047	0.107218
12070323	glyma13g40180	highly similar to ( 555)AT5G60570| Symbols: | kelch repeat-containing F-box family protein | chr5:24365939-24367120 FORWARD no original description	9.042	0.0105376
12143890	glyma17g04040	weakly similar to ( 127)AT1G47960| Symbols: ATC/VIF1, C/VIF1 | C/VIF1 (CELL WALL / VACUOLAR INHIBITOR OF FRUCTOSIDASE 1); pectinesterase inhibitor | chr1:17685623-17687185 REVERSE no original description	9.026	0.0394488
11913482	glyma07g03920	highly similar to ( 958)AT1G55020| Symbols: LOX1 | LOX1 (Lipoxygenase 1); lipoxygenase | chr1:20529465-20533810 FORWARDnearly identical (1457)LOXA_PHAVU no original description	9.023	0.163956
12053471	glyma13g31930	no original description	8.944	0.00605899
11944420	glyma08g15220	highly similar to ( 910)AT5G22510| Symbols: | beta-fructofuranosidase, putative / invertase, putative / saccharase, putative / beta-fructosidase, putative | chr5:7474977-7477482 REVERSE no original description	8.929	0.0105452
12173852	glyma18g44250	highly similar to ( 733)AT3G08860| Symbols: | alanine--glyoxylate aminotransferase, putative / beta-alanine-pyruvate aminotransferase, putative / AGT, putative | chr3:2696760-2699093 REVERSEvery weakly similar to (89.4)GSA_ORYSA no original description	8.903	0.0260654
11916426	glyma07g12680	nearly identical (1752)AT3G60160| Symbols: ATMRP9 | ATMRP9 (Arabidopsis thaliana multidrug resistance-associated protein 9) | chr3:22234804-22240170 REVERSEweakly similar to ( 103)MDR_ORYSA no original description	8.875	0.0121244
12191016	glyma19g22590	highly similar to ( 657)AT5G40780| Symbols: LTH1, LHT1 | LHT1 (LYSINE HISTIDINE TRANSPORTER 1); amino acid transmembrane transporter | chr5:16341051-16344310 FORWARD no original description	8.86	0.0690628
12154783	glyma18g03400	moderately similar to ( 430)AT2G39970| Symbols: | peroxisomal membrane protein (PMP36) | chr2:16691104-16693470 REVERSE no original description	8.853	0.0143884
12191934	glyma19g27200	highly similar to ( 603)AT5G41130| Symbols: | catalytic | chr5:16476942-16480469 REVERSE no original description	8.845	0.0205957
11800366	glyma02g08840	very weakly similar to ( 100)AT5G50080| Symbols: | DNA binding / transcription factor | chr5:20383174-20384061 FORWARDvery weakly similar to (82.0)ERF1_ORYSA no original description	8.804	0.0118625
12116057	glyma16g05580	highly similar to ( 637)AT5G41130| Symbols: | catalytic | chr5:16476942-16480469 REVERSE no original description	8.778	0.0844476
11792258	glyma02g30960	highly similar to ( 670)AT2G41190| Symbols: | amino acid transporter family protein | chr2:17174639-17177223 REVERSE no original description	8.773	0.0066531
12017167	glyma11g13060	weakly similar to ( 193)AT3G50830| Symbols: ATCOR413-PM2 | COR413-PM2 (cold regulated 413 plasma membrane 2) | chr3:18905090-18906336 REVERSE no original description	8.712	0.0394482
11956062	glyma09g08150	highly similar to ( 678)AT1G54100| Symbols: ALDH7B4 | ALDH7B4 (ALDEHYDE DEHYDROGENASE 7B4); 3-chloroallyl aldehyde dehydrogenase | chr1:20199103-20202521 REVERSEhighly similar to ( 713)AL7A1_PEA no original description	8.686	0.0242492
11815793	glyma03g29090	highly similar to ( 581)AT3G57380| Symbols: | similar to unknown protein [Arabidopsis thaliana] (TAIR:AT2G41640.1); similar to glycosyltransferase [Medicago truncatula] (GB:CAI30145.1); contains InterPro domain Protein of unknown function DUF563 (InterPro:IPR007657) | chr3:21240979-21242649 FORWARD no original description	8.659	0.0139784
12034768	glyma12g05080	no original description	8.656	0.00732332
11846172	glyma04g08410	moderately similar to ( 281)AT5G25610| Symbols: RD22 | RD22 (RESPONSIVE TO DESSICATION 22) | chr5:8914501-8916687 REVERSEweakly similar to ( 102)EA30_VICFA no original description	8.575	0.00605899
11821172	glyma03g00770	highly similar to ( 536)AT1G33110| Symbols: | MATE efflux family protein | chr1:12005064-12008020 FORWARD no original description	8.562	0.0183707
11930369	glyma08g18990	moderately similar to ( 481)AT5G64250| Symbols: | 2-nitropropane dioxygenase family / NPD family | chr5:25714849-25716171 REVERSE no original description	8.554	0.0288702
11833324	glyma04g03600	moderately similar to ( 306)AT1G75090| Symbols: | methyladenine glycosylase family protein | chr1:28191308-28193273 REVERSE no original description	8.547	0.00633588
11971130	glyma09g28620	highly similar to ( 831)AT5G49890| Symbols: ATCLC-C, CLC-C | CLC-C (chloride channel C); anion channel/ voltage-gated chloride channel | chr5:20305715-20309369 REVERSE no original description	8.545	0.0250289
12175623	glyma18g49440	highly similar to ( 966)AT5G15250| Symbols: FTSH6, ATFTSH6 | ATFTSH6/FTSH6 (FtsH protease 6); ATP-dependent peptidase/ ATPase/ metallopeptidase/ peptidase/ zinc ion binding | chr5:4950414-4952780 REVERSEhighly similar to ( 501)FTSH_ORYSA no original description	8.504	0.0247133
12091823	glyma15g01870	moderately similar to ( 412)AT2G25737| Symbols: | similar to unknown protein [Arabidopsis thaliana] (TAIR:AT2G36630.1); similar to unnamed protein product [Vitis vinifera] (GB:CAO44067.1); contains InterPro domain Protein of unknown function DUF81; (InterPro:IPR002781) | chr2:10984252-10986755 FORWARD no original description	8.393	0.0197766
11879896	glyma06g14680	no original description	8.362	0.0355107
12141475	glyma17g35530	no original description	8.362	0.0219987
11861042	glyma05g31620	moderately similar to ( 405)AT5G65210| Symbols: TGA1 | TGA1 | chr5:26076579-26077975 FORWARDmoderately similar to ( 338)TGA1A_TOBAC no original description	8.352	0.0200629
11997731	glyma10g36760	no original description	8.348	0.0313492
12060879	glyma13g09290	moderately similar to ( 492)AT1G21410| Symbols: SKP2A | SKP2A; protein binding | chr1:7497468-7499375 FORWARD no original description	8.321	0.0679488
12167118	glyma18g03930	moderately similar to ( 379)AT3G11410| Symbols: ATPP2CA, AHG3 | AHG3/ATPP2CA (ARABIDOPSIS THALIANA PROTEIN PHOSPHATASE 2CA); protein binding / protein serine/threonine phosphatase | chr3:3584187-3585655 REVERSE no original description	8.314	0.013197
11786030	glyma02g02560	moderately similar to ( 459)AT1G07040| Symbols: | similar to unknown protein [Arabidopsis thaliana] (TAIR:AT1G27030.1); similar to unnamed protein product [Vitis vinifera] (GB:CAO41035.1) | chr1:2161224-2163034 REVERSE no original description	8.313	0.0479393
12068464	glyma13g34720	highly similar to ( 644)AT1G53210| Symbols: | sodium/calcium exchanger family protein / calcium-binding EF hand family protein | chr1:19848458-19851201 FORWARD no original description	8.298	0.0288754
11972913	glyma09g33820	moderately similar to ( 204)AT2G23910| Symbols: | cinnamoyl-CoA reductase-related | chr2:10184982-10186869 FORWARD no original description	8.277	0.00976278
11818580	glyma03g36880	weakly similar to ( 125)AT1G03020| Symbols: | glutaredoxin family protein | chr1:698207-698515 REVERSE no original description	8.256	0.0185093
11998620	glyma10g39190	very weakly similar to (86.3)AT3G22620| Symbols: | protease inhibitor/seed storage/lipid transfer protein (LTP) family protein | chr3:8008622-8009422 FORWARD no original description	8.247	0.0158271
12011238	glyma11g35310	highly similar to ( 806)AT3G08510| Symbols: ATPLC2 | ATPLC2 (PHOSPHOLIPASE C 2); phospholipase C | chr3:2582632-2585562 REVERSE no original description	8.235	0.0130086
11914692	glyma07g07280	highly similar to ( 743)AT3G61490| Symbols: | glycoside hydrolase family 28 protein / polygalacturonase (pectinase) family protein | chr3:22769414-22771112 FORWARDweakly similar to ( 102)PGLR2_MAIZE no original description	8.175	0.0132018
12215448	glyma20g30720	no original description	8.149	0.0541302
12042191	glyma12g35410	weakly similar to ( 123)AT5G53870| Symbols: | plastocyanin-like domain-containing protein | chr5:21887259-21888454 REVERSE no original description	8.138	0.0481094
11872343	glyma05g35050	moderately similar to ( 224)AT1G25340| Symbols: AtMYB116, MYB116 | MYB116 (myb domain protein 116); DNA binding / transcription factor | chr1:8885197-8886258 FORWARDweakly similar to ( 153)MYBA2_ORYSA no original description	8.131	0.0197766
12105032	glyma15g06240	no original description	8.131	0.0615345
12040123	glyma12g29630	highly similar to ( 554)AT5G60570| Symbols: | kelch repeat-containing F-box family protein | chr5:24365939-24367120 FORWARD no original description	8.095	0.0212653
12201647	glyma20g17990	moderately similar to ( 353)AT2G35035| Symbols: URED | URED (urease accessory protein D); nickel ion binding | chr2:14770466-14772124 REVERSE no original description	7.946	0.0134259
11942685	glyma08g11000	moderately similar to ( 365)AT1G27930| Symbols: | similar to unknown protein [Arabidopsis thaliana] (TAIR:AT1G67330.1); similar to unknown [Populus trichocarpa] (GB:ABK93495.1); contains InterPro domain Protein of unknown function DUF579, plant (InterPro:IPR006514) | chr1:9731497-9732366 REVERSE no original description	7.907	0.00341009
12120086	glyma16g26070	moderately similar to ( 416)AT3G07990| Symbols: SCPL27 | SCPL27 (serine carboxypeptidase-like 27); serine carboxypeptidase | chr3:2552550-2554650 FORWARDmoderately similar to ( 400)CBP21_HORVU no original description	7.895	0.0517406
12008280	glyma11g20040	highly similar to ( 940)AT5G60790| Symbols: ATGCN1 | ATGCN1 (Arabidopsis thaliana general control non-repressible 1) | chr5:24470986-24472993 REVERSE no original description	7.881	0.0115602
12158034	glyma18g14620	highly similar to ( 800)AT2G43020| Symbols: ATPAO2 | ATPAO2 (POLYAMINE OXIDASE 2); amine oxidase | chr2:17899022-17901517 FORWARDweakly similar to ( 130)PAO_MAIZE no original description	7.875	0.0367803
11986377	glyma10g38910	weakly similar to ( 184)AT3G22840| Symbols: ELIP, ELIP1 | ELIP1 (EARLY LIGHT-INDUCABLE PROTEIN); chlorophyll binding | chr3:8084635-8085452 REVERSEmoderately similar to ( 206)ELI_PEA no original description	7.854	0.118216
12096529	glyma15g14290	moderately similar to ( 449)AT1G64890| Symbols: | integral membrane transporter family protein | chr1:24113415-24114828 FORWARD no original description	7.848	0.0284617
11790016	glyma02g14250	weakly similar to ( 108)AT3G25590| Symbols: | similar to unnamed protein product [Vitis vinifera] (GB:CAO42037.1) | chr3:9303508-9304779 FORWARD no original description	7.835	0.0166602
11778043	glyma01g16360	weakly similar to ( 141)AT5G54980| Symbols: | integral membrane family protein | chr5:22333025-22333786 FORWARD no original description	7.828	0.00633588
11970128	glyma09g24410	nearly identical (1071)AT5G52640| Symbols: ATHSP90.1, ATHS83, HSP81.1, HSP83, HSP81-1 | HSP81-1 (HEAT SHOCK PROTEIN 81-1); ATP binding / unfolded protein binding | chr5:21369768-21372373 FORWARDnearly identical (1068)HSP83_IPONI no original description	7.782	0.0888128
12151565	glyma17g32720	moderately similar to ( 328)AT4G18250| Symbols: | receptor serine/threonine kinase, putative | chr4:10087354-10091974 REVERSEweakly similar to ( 183)KPRO_MAIZE no original description	7.778	0.119773
11849846	glyma04g33720	moderately similar to ( 303)AT3G47600| Symbols: AtMYBCP70, AtMYB94, MYB94 | MYB94 (myb domain protein 94); DNA binding / transcription factor | chr3:17550612-17552020 REVERSEweakly similar to ( 192)MYB4_ORYSA no original description	7.764	0.0122325
11797049	glyma02g47200	moderately similar to ( 412)AT5G55970| Symbols: | zinc finger (C3HC4-type RING finger) family protein | chr5:22685245-22686538 FORWARD no original description	7.76	0.0335201
11776199	glyma01g04250	moderately similar to ( 483)AT1G24100| Symbols: UGT74B1 | UGT74B1 (UDP-glucosyl transferase 74B1); UDP-glycosyltransferase/ thiohydroximate beta-D-glucosyltransferase/ transferase, transferring glycosyl groups | chr1:8525536-8526999 REVERSEmoderately similar to ( 325)IAAG_MAIZE no original description	7.746	0.135066
11888725	glyma06g04070	moderately similar to ( 323)AT2G26540| Symbols: HEMD | HEMD; uroporphyrinogen-III synthase | chr2:11294744-11297302 REVERSE no original description	7.732	0.0206801
11768604	glyma01g24710	weakly similar to ( 150)AT5G51670| Symbols: | similar to unknown protein [Arabidopsis thaliana] (TAIR:AT3G23160.1); similar to unnamed protein product [Vitis vinifera] (GB:CAO49748.1); contains InterPro domain Protein of unknown function DUF668 (InterPro:IPR007700) | chr5:21010786-21012322 FORWARD no original description	7.719	0.0187232
12066474	glyma13g29270	highly similar to ( 840)AT1G30360| Symbols: ERD4 | ERD4 (EARLY-RESPONSIVE TO DEHYDRATION 4) | chr1:10715874-10718781 FORWARD no original description	7.704	0.00916782
12073180	glyma14g02350	highly similar to ( 631)AT5G55180| Symbols: | glycosyl hydrolase family 17 protein | chr5:22406060-22407776 FORWARDmoderately similar to ( 295)E13B_WHEAT no original description	7.696	0.0404629
12174582	glyma18g46560	weakly similar to ( 101)IBB2_PEA no original description	7.696	0.0512426
12082390	glyma14g01790	moderately similar to ( 391)AT5G55630| Symbols: KCO1, ATKCO1, ATTPK1, TPK1 | KCO1 (TWO PORE K CHANNEL); calcium-activated potassium channel/ outward rectifier potassium channel | chr5:22548944-22550119 FORWARD no original description	7.695	0.0155186
12206739	glyma20g34160	highly similar to ( 764)AT4G13430| Symbols: | aconitase family protein / aconitate hydratase family protein | chr4:7804190-7807785 REVERSE no original description	7.691	0.0473766
12004787	glyma11g10340	moderately similar to ( 448)AT4G38810| Symbols: | calcium-binding EF hand family protein | chr4:18115601-18118854 REVERSE no original description	7.677	0.0300369
11807939	glyma02g42810	moderately similar to ( 363)AT3G56200| Symbols: | amino acid transporter family protein | chr3:20861066-20862758 FORWARD no original description	7.676	0.016423
11907485	glyma07g25390	moderately similar to ( 273)AT1G03400| Symbols: | 2-oxoglutarate-dependent dioxygenase, putative | chr1:842894-844157 REVERSEmoderately similar to ( 236)DV4H_CATRO no original description	7.669	0.029106
11966434	glyma09g05300	highly similar to ( 583)AT5G44670| Symbols: | similar to unknown protein [Arabidopsis thaliana] (TAIR:AT4G20170.1); similar to Os06g0328800 [Oryza sativa (japonica cultivar-group)] (GB:NP_001057533.1); similar to Os02g0712500 [Oryza sativa (japonica cultivar-group)] (GB:NP_001047907.1); similar to unknown protein [Oryza sativa (japonica cultivar-group)] (GB:BAD72474.1); contains InterPro domain P…	7.659	0.0123555
12080308	glyma14g36550	moderately similar to ( 410)AT3G49590| Symbols: | similar to unknown protein [Arabidopsis thaliana] (TAIR:AT3G18770.1); similar to unnamed protein product [Vitis vinifera] (GB:CAO48537.1) | chr3:18388877-18391089 FORWARD no original description	7.637	0.0138958
12214837	glyma20g28890	weakly similar to ( 179)AT3G22840| Symbols: ELIP, ELIP1 | ELIP1 (EARLY LIGHT-INDUCABLE PROTEIN); chlorophyll binding | chr3:8084635-8085452 REVERSEmoderately similar to ( 204)ELI_PEA no original description	7.625	0.145679
12124475	glyma16g04760	moderately similar to ( 470)AT5G18280| Symbols: APY2, ATAPY2 | ATAPY2 (APYRASE 2) | chr5:6050801-6054025 REVERSEhighly similar to ( 583)NTPA_PEA no original description	7.585	0.0855979
12072775	glyma14g01440	weakly similar to ( 102)AT3G13310| Symbols: | DNAJ heat shock N-terminal domain-containing protein | chr3:4310834-4311307 REVERSE no original description	7.583	0.0177371
11820126	glyma03g40670	weakly similar to ( 198)AT4G29250| Symbols: | transferase family protein | chr4:14420719-14422183 FORWARD no original description	7.582	0.00854567
11970456	glyma09g26080	weakly similar to ( 134)AT3G05200| Symbols: ATL6 | ATL6 (Arabidopsis T?xicos en Levadura 6); protein binding / zinc ion binding | chr3:1477383-1478579 FORWARD no original description	7.548	0.00808049
11921819	glyma07g37200	no original description	7.535	0.0115461
11995525	glyma10g30380	weakly similar to ( 145)AT2G27030| Symbols: CAM5 | CAM5 (CALMODULIN 5); calcium ion binding | chr2:11539797-11540138 FORWARDweakly similar to ( 144)CALM3_PETHY no original description	7.534	0.0128009
11976006	glyma10g00440	highly similar to ( 824)AT2G26640| Symbols: | beta-ketoacyl-CoA synthase, putative | chr2:11337172-11338701 FORWARD no original description	7.513	0.0224776
12125667	glyma16g08470	moderately similar to ( 476)AT1G35190| Symbols: | oxidoreductase, 2OG-Fe(II) oxygenase family protein | chr1:12890522-12892610 FORWARDvery weakly similar to (97.4)FLS_PETHY no original description	7.492	0.0381655
12139885	glyma17g30800	moderately similar to ( 296)AT1G15550| Symbols: ATGA3OX1, GA4 | GA4 (GA REQUIRING 4); gibberellin 3-beta-dioxygenase | chr1:5344564-5346073 REVERSEmoderately similar to ( 234)G3O23_WHEAT no original description	7.458	0.00579014
11832382	glyma04g01390	moderately similar to ( 240)AT2G21620| Symbols: RD2 | RD2 (RESPONSIVE TO DESSICATION 2) | chr2:9255829-9257066 FORWARD no original description	7.455	0.00897385
12013068	glyma11g01940	highly similar to ( 608)AT4G10960| Symbols: UGE5 | UGE5 (UDP-D-GLUCOSE/UDP-D-GALACTOSE 4-EPIMERASE 5); UDP-glucose 4-epimerase/ protein dimerization | chr4:6716079-6718468 REVERSEmoderately similar to ( 496)GALE1_PEA no original description	7.444	0.00985616
11838043	glyma04g22800	no original description	7.419	0.0141662
12072004	glyma13g44260	moderately similar to ( 226)AT1G15330| Symbols: | CBS domain-containing protein | chr1:5274363-5275494 FORWARD no original description	7.368	0.00901996
12065684	glyma13g27230	weakly similar to ( 114)AT5G12840| Symbols: EMB2220, HAP2, ATHAP2A | HAP2A (EMBRYO DEFECTIVE 2220); transcription factor | chr5:4051150-4052964 REVERSE no original description	7.365	0.0135125
11837267	glyma04g14800	highly similar to ( 508)AT3G22370| Symbols: ATAOX1A, AOX1A | AOX1A (alternative oxidase 1A); alternative oxidase | chr3:7906897-7908423 FORWARDhighly similar to ( 647)AOX1_SOYBN no original description	7.359	0.0119213
11799792	glyma02g06990	moderately similar to ( 306)AT2G23620| Symbols: | esterase, putative | chr2:10054542-10056328 REVERSEmoderately similar to ( 211)HNL_HEVBR no original description	7.321	0.0201198
12027884	glyma12g13300	moderately similar to ( 208)AT1G03790| Symbols: | zinc finger (CCCH-type) family protein | chr1:954588-955769 FORWARD no original description	7.306	0.0326503
11817182	glyma03g32890	highly similar to ( 914)AT3G53720| Symbols: CHX20, ATCHX20 | ATCHX20 (CATION/H+ EXCHANGER 20); monovalent cation:proton antiporter | chr3:19916804-19921005 REVERSE no original description	7.3	0.0204503
11852162	glyma04g40770	weakly similar to ( 158)AT2G46780| Symbols: | RNA recognition motif (RRM)-containing protein | chr2:19236586-19238017 FORWARD no original description	7.292	0.00605899
12171179	glyma18g22880	nearly identical (1725)AT1G68710| Symbols: | haloacid dehalogenase-like hydrolase family protein | chr1:25797161-25801638 REVERSE no original description	7.284	0.00609782
12154108	glyma18g01720	weakly similar to ( 120)AT1G67856| Symbols: | protein binding / zinc ion binding | chr1:25446149-25446550 FORWARD no original description	7.265	0.00605899
12079889	glyma14g35060	moderately similar to ( 391)AT1G78230| Symbols: | protein binding | chr1:29435119-29437409 FORWARD no original description	7.262	0.0305056
12150438	glyma17g25390	highly similar to ( 521)AT1G52190| Symbols: | proton-dependent oligopeptide transport (POT) family protein | chr1:19438340-19442342 FORWARD no original description	7.26	0.0131787
11892076	glyma06g13170	moderately similar to ( 308)AT4G12430| Symbols: | trehalose-6-phosphate phosphatase, putative | chr4:7365477-7367343 REVERSE no original description	7.245	0.00901996
12136729	glyma17g14400	moderately similar to ( 225)AT3G60780| Symbols: | similar to unknown protein [Arabidopsis thaliana] (TAIR:AT2G45360.1); similar to unnamed protein product [Vitis vinifera] (GB:CAO24498.1); contains InterPro domain Protein of unknown function DUF1442 (InterPro:IPR009902) | chr3:22473670-22474605 FORWARD no original description	7.243	0.0712544
11941424	glyma08g07460	moderately similar to ( 218)AT2G36690| Symbols: | oxidoreductase, 2OG-Fe(II) oxygenase family protein | chr2:15387009-15389066 FORWARDweakly similar to ( 155)FLS_PETHY no original description	7.16	0.163223
11929115	glyma08g15630	weakly similar to ( 118)AT4G14620| Symbols: | similar to unknown protein [Arabidopsis thaliana] (TAIR:AT3G22970.1); similar to unknown [Populus trichocarpa] (GB:ABK95342.1); contains InterPro domain Protein of unknown function DUF506, plant (InterPro:IPR006502) | chr4:8389241-8390443 REVERSE no original description	7.144	0.010245
11877594	glyma06g09290	highly similar to ( 929)AT5G25930| Symbols: | leucine-rich repeat family protein / protein kinase family protein | chr5:9050883-9053981 FORWARDmoderately similar to ( 383)RPK1_IPONI no original description	7.127	0.0328584
12073631	glyma14g03470	moderately similar to ( 254)AT2G30860| Symbols: GLUTTR, ATGSTF7, ATGSTF9 | ATGSTF9 (Arabidopsis thaliana Glutathione S-transferase (class phi) 9) | chr2:13146209-13147156 FORWARDweakly similar to ( 149)GSTF3_MAIZE no original description	7.096	0.0440736
12194318	glyma19g34250	nearly identical (1287)AT3G63380| Symbols: | calcium-transporting ATPase, plasma membrane-type, putative / Ca(2+)-ATPase, putative (ACA12) | chr3:23418087-23421188 REVERSEhighly similar to ( 737)ACA1_ORYSA no original description	7.093	0.0311678
11780434	glyma01g32090	highly similar to ( 734)AT3G08860| Symbols: | alanine--glyoxylate aminotransferase, putative / beta-alanine-pyruvate aminotransferase, putative / AGT, putative | chr3:2696760-2699093 REVERSEvery weakly similar to (94.4)GSA_HORVU no original description	7.089	0.0174735
11994685	glyma10g28610	moderately similar to ( 427)AT1G56600| Symbols: ATGOLS2 | ATGOLS2 (ARABIDOPSIS THALIANA GALACTINOL SYNTHASE 2); transferase, transferring glycosyl groups / transferase, transferring hexosyl groups | chr1:21211285-21212956 FORWARD no original description	7.068	0.0359664
12076081	glyma14g09840	highly similar to ( 808)AT1G27460| Symbols: NPGR1 | NPGR1 (NO POLLEN GERMINATION RELATED 1); calmodulin binding | chr1:9534964-9537411 FORWARD no original description	7.051	0.0113565
11984687	glyma10g34580	moderately similar to ( 207)AT3G57810| Symbols: | OTU-like cysteine protease family protein | chr3:21427313-21428786 FORWARD no original description	7.043	0.0153809
12066202	glyma13g28630	highly similar to ( 571)AT5G18670| Symbols: BAM9, BMY3 | BMY3 (BETA-AMYLASE 9); beta-amylase | chr5:6226140-6228001 FORWARDmoderately similar to ( 284)AMYB_MEDSA no original description	6.988	0.0184119
11973351	glyma09g35170	moderately similar to ( 207)AT5G45310| Symbols: | similar to unnamed protein product [Vitis vinifera] (GB:CAO63757.1) | chr5:18376600-18378023 REVERSE no original description	6.983	0.0109316
11852514	glyma04g41690	moderately similar to ( 341)AT5G24120| Symbols: SIG5, SIGE | SIGE (RNA polymerase sigma subunit E); DNA binding / DNA-directed RNA polymerase/ sigma factor/ transcription factor | chr5:8157797-8159749 REVERSE no original description	6.98	0.012294
12066514	glyma13g29360	highly similar to ( 519)AT1G30300| Symbols: | similar to phosphonate metabolism protein-related [Arabidopsis thaliana] (TAIR:AT4G03610.1); similar to unnamed protein product [Vitis vinifera] (GB:CAO40361.1); contains domain SSF56281 (SSF56281); contains domain G3DSA:3.60.15.10 (G3DSA:3.60.15.10) | chr1:10673066-10675043 FORWARD no original description	6.975	0.0228885
11784820	glyma01g45240	highly similar to ( 753)AT1G17870| Symbols: ATEGY3 | ATEGY3 | chr1:6150029-6152178 REVERSE no original description	6.968	0.00341009
12050389	glyma13g23790	highly similar to ( 605)AT5G14780| Symbols: FDH | FDH (FORMATE DEHYDROGENASE); NAD binding / binding / catalytic/ cofactor binding / oxidoreductase, acting on the CH-OH group of donors, NAD or NADP as acceptor | chr5:4777046-4779193 FORWARDhighly similar to ( 652)FDH1_ORYSA no original description	6.959	0.091546
12110622	glyma15g24610	no original description	6.956	0.0301433
11887029	glyma06g47780	highly similar to ( 540)AT1G33590| Symbols: | disease resistance protein-related / LRR protein-related | chr1:12177768-12179201 FORWARDweakly similar to ( 126)RPK1_IPONI no original description	6.899	0.0137375
11882117	glyma06g20730	moderately similar to ( 239)AT5G62480| Symbols: GST14, GST14B, ATGSTU9 | ATGSTU9 (GLUTATHIONE S-TRANSFERASE TAU 9); glutathione transferase | chr5:25106001-25106792 REVERSEweakly similar to ( 168)GSTX6_SOYBN no original description	6.891	0.0392837
11858557	glyma05g24730	weakly similar to ( 102)AT2G13820| Symbols: | protease inhibitor/seed storage/lipid transfer protein (LTP) family protein | chr2:5782887-5783361 REVERSE no original description	6.888	0.0520781
11811011	glyma03g02940	weakly similar to ( 159)AT2G45380| Symbols: | similar to glycine-rich protein [Arabidopsis thaliana] (TAIR:AT4G22740.2); similar to glycine-rich protein [Arabidopsis thaliana] (TAIR:AT4G22740.1); similar to unnamed protein product [Vitis vinifera] (GB:CAO16973.1); similar to Os06g0134900 [Oryza sativa (japonica cultivar-group)] (GB:NP_001056719.1); similar to unnamed protein product [Vitis vinife…	6.85	0.00515397
11888875	glyma06g04490	weakly similar to ( 140)AT5G67190| Symbols: | AP2 domain-containing transcription factor, putative | chr5:26826361-26826915 REVERSE no original description	6.834	0.0284752
12214163	glyma20g26940	weakly similar to ( 131)AT3G19580| Symbols: AZF2 | AZF2 (ARABIDOPSIS ZINC-FINGER PROTEIN 2) | chr3:6803299-6804120 REVERSEweakly similar to ( 107)ZFP1_WHEAT no original description	6.814	0.0216665
11801656	glyma02g12520	weakly similar to ( 197)AT1G13950| Symbols: EIF-5A | EIF-5A (eukaryotic translation initiation factor 5A-1); translation initiation factor | chr1:4773628-4774665 FORWARDmoderately similar to ( 206)IF5A1_TOBAC no original description	6.73	0.0195281
11850222	glyma04g35040	moderately similar to ( 245)AT5G50100| Symbols: | similar to PBng143 [Vigna radiata] (GB:BAB82450.1); contains InterPro domain Thioredoxin-like fold (InterPro:IPR012336); contains InterPro domain Putative thiol-disulphide oxidoreductase DCC (InterPro:IPR007263) | chr5:20389142-20390398 FORWARD no original description	6.717	0.0149895
12069300	glyma13g37280	highly similar to ( 765)AT4G03560| Symbols: TPC1, ATCCH1, FOU2, ATTPC1 | ATTPC1 (TWO-PORE CHANNEL 1); calcium channel/ voltage-gated calcium channel | chr4:1580251-1585689 FORWARDhighly similar to ( 674)TPC1_ORYSA no original description	6.709	0.0106386
12004768	glyma11g10320	highly similar to ( 839)AT1G76160| Symbols: SKS5 | SKS5 (SKU5 Similar 5); copper ion binding / oxidoreductase | chr1:28583105-28585914 REVERSEhighly similar to ( 560)NTP3_TOBAC no original description	6.697	0.0348164
12090483	glyma14g39130	weakly similar to ( 162)AT5G17300| Symbols: | myb family transcription factor | chr5:5690437-5692437 REVERSE no original description	6.69	0.0163566
12176279	glyma18g51680	very weakly similar to (94.4)AT5G13330| Symbols: RAP2.6L | RAP2.6L (related to AP2 6L); DNA binding / transcription factor | chr5:4272387-4274464 FORWARD no original description	6.644	0.0120268
11998440	glyma10g38710	moderately similar to ( 295)AT5G62220| Symbols: | exostosin family protein | chr5:25005682-25007235 REVERSEweakly similar to ( 129)KATAM_ORYSA no original description	6.634	0.00992356
11988817	glyma10g00430	moderately similar to ( 438)AT3G23000| Symbols: SnRK3.10, PKS7, ATSRPK1, ATSR2, CIPK7 | CIPK7 (CBL-INTERACTING PROTEIN KINASE 7); kinase | chr3:8172661-8173950 FORWARDmoderately similar to ( 300)CIPK1_ORYSA no original description	6.632	0.00679226
12144427	glyma17g05260	moderately similar to ( 275)AT2G27770| Symbols: | similar to unknown protein [Arabidopsis thaliana] (TAIR:AT2G36470.1); similar to unnamed protein product [Vitis vinifera] (GB:CAO16683.1); contains InterPro domain Protein of unknown function DUF868, plant (InterPro:IPR008586) | chr2:11840166-11841128 REVERSE no original description	6.602	0.0218268
11860972	glyma05g31390	nearly identical (1219)AT5G65110| Symbols: ATACX2, ACX2 | ACX2 (ACYL-COA OXIDASE 2); acyl-CoA oxidase | chr5:26027286-26029708 REVERSEnearly identical (1212)ACOX2_CUCMA no original description	6.582	0.06502
11971514	glyma09g29840	highly similar to ( 837)AT3G23920| Symbols: BMY7, TR-BAMY, BAM1 | BAM1/BMY7/TR-BAMY (BETA-AMYLASE 1); beta-amylase | chr3:8641729-8644206 FORWARDmoderately similar to ( 433)AMYB_MEDSA no original description	6.559	0.0103055
11922157	glyma07g38030	weakly similar to ( 175)AT5G18600| Symbols: | glutaredoxin family protein | chr5:6183468-6183776 REVERSE no original description	6.558	0.0175291
11962300	glyma09g35950	highly similar to ( 752)AT3G63440| Symbols: ATCKX6, CKX6, ATCKX7 | ATCKX6/ATCKX7/CKX6 (CYTOKININ OXIDASE/DEHYDROGENASE 6); cytokinin dehydrogenase | chr3:23435266-23437240 FORWARDmoderately similar to ( 405)CKX1_MAIZE no original description	6.535	0.0598911
11793482	glyma02g36990	highly similar to ( 686)AT4G30490| Symbols: | AFG1-like ATPase family protein | chr4:14899232-14901889 REVERSE no original description	6.525	0.0112599
11851000	glyma04g37530	weakly similar to ( 169)AT5G23660| Symbols: MTN3 | MTN3 (ARABIDOPSIS HOMOLOG OF MEDICAGO TRUNCATULA MTN3) | chr5:7971939-7973799 REVERSE no original description	6.511	0.0100485
12134336	glyma17g07690	moderately similar to ( 258)AT4G28040| Symbols: | nodulin MtN21 family protein | chr4:13940887-13942207 FORWARD no original description	6.507	0.0349457
12072648	glyma14g00870	moderately similar to ( 249)AT1G59960| Symbols: | aldo/keto reductase, putative | chr1:22075075-22076732 REVERSEmoderately similar to ( 424)6DCS_SOYBN no original description	6.476	0.0309293
11942081	glyma08g09450	highly similar to ( 520)AT4G37370| Symbols: CYP81D8 | CYP81D8 (cytochrome P450, family 81, subfamily D, polypeptide 8); oxygen binding | chr4:17569965-17571672 REVERSEmoderately similar to ( 290)C82A3_SOYBN no original description	6.464	0.00605899
12027277	glyma12g10670	moderately similar to ( 315)AT3G21700| Symbols: | GTP binding | chr3:7644588-7645961 FORWARD no original description	6.463	0.0343403
11783938	glyma01g42750	highly similar to ( 511)AT2G41190| Symbols: | amino acid transporter family protein | chr2:17174639-17177223 REVERSE no original description	6.456	0.005019
11982063	glyma10g27980	moderately similar to ( 376)AT3G62040| Symbols: | hydrolase | chr3:22986303-22987493 REVERSE no original description	6.446	0.0162481
11842308	glyma04g41540	nearly identical (3551)AT5G53460| Symbols: GLT1 | GLT1 (NADH-dependent glutamate synthase 1 gene) | chr5:21717744-21726855 FORWARDnearly identical (3811)GLSN_MEDSA no original description	6.436	0.0255341
11801164	glyma02g10940	moderately similar to ( 202)AT1G25550| Symbols: | myb family transcription factor | chr1:8976631-8977929 FORWARD no original description	6.433	0.0226429
11925995	glyma08g07360	no original description	6.433	0.0342925
12143944	glyma17g04160	highly similar to ( 919)AT3G06500| Symbols: | beta-fructofuranosidase, putative / invertase, putative / saccharase, putative / beta-fructosidase, putative | chr3:2012315-2015477 FORWARD no original description	6.432	0.0304671
11974701	glyma09g38990	moderately similar to ( 210)AT1G01470| Symbols: LSR3, LEA14 | LEA14 (LATE EMBRYOGENESIS ABUNDANT 14) | chr1:172295-172826 REVERSEmoderately similar to ( 265)LEA14_SOYBN no original description	6.419	0.010424
11959997	glyma09g29360	weakly similar to ( 171)AT1G17860| Symbols: | trypsin and protease inhibitor family protein / Kunitz family protein | chr1:6149336-6149926 FORWARDvery weakly similar to (95.1)KTI1_SOYBN no original description	6.412	0.0418979
11806345	glyma02g38210	moderately similar to ( 405)AT5G64460| Symbols: | similar to unknown protein [Arabidopsis thaliana] (TAIR:AT1G58280.1); similar to unnamed protein product [Vitis vinifera] (GB:CAO67833.1); contains InterPro domain Phosphoglycerate mutase (InterPro:IPR013078) | chr5:25790235-25792097 REVERSE no original description	6.398	0.0204025
11853624	glyma05g00590	highly similar to ( 801)AT3G29360| Symbols: | UDP-glucose 6-dehydrogenase, putative | chr3:11268612-11270054 REVERSEhighly similar to ( 801)UGDH_SOYBN no original description	6.398	0.0208638
12197852	glyma19g43650	highly similar to ( 687)AT3G04350| Symbols: | similar to unknown protein [Arabidopsis thaliana] (TAIR:AT5G18490.1); similar to unknown protein [Arabidopsis thaliana] (TAIR:AT5G43950.1); similar to unknown protein [Arabidopsis thaliana] (TAIR:AT1G04090.1); similar to hypothetical protein [Vitis vinifera] (GB:CAN77840.1); similar to hypothetical protein [Vitis vinifera] (GB:CAN61465.1); similar to …	6.352	0.0250751
11903201	glyma07g07360	highly similar to ( 594)AT5G41460| Symbols: | fringe-related protein | chr5:16606952-16609425 REVERSE no original description	6.346	0.0165246
12032251	glyma12g35200	very weakly similar to ( 100)AT1G23220| Symbols: | dynein light chain type 1 family protein | chr1:8242603-8244125 FORWARD no original description	6.325	0.0119459
11861721	glyma05g33310	highly similar to ( 803)AT5G07360| Symbols: | amidase family protein | chr5:2326926-2330012 REVERSE no original description	6.312	0.00515397
11985163	glyma10g35550	highly similar to ( 592)AT2G39220| Symbols: PLP6, PLA IIB | PLA IIB/PLP6 (Patatin-like protein 6); nutrient reservoir | chr2:16382133-16383741 REVERSEvery weakly similar to (89.4)PAT5_SOLTU no original description	6.29	0.0172289
12152527	glyma17g35810	weakly similar to ( 174)AT4G06536| Symbols: | similar to unnamed protein product [Vitis vinifera] (GB:CAO61385.1); contains InterPro domain B302, (SPRY)-like (InterPro:IPR001870) | chr4:3360743-3361252 FORWARD no original description	6.29	0.0448969
11984883	glyma10g35010	moderately similar to ( 222)AT1G04560| Symbols: | AWPM-19-like membrane family protein | chr1:1245069-1245887 FORWARD no original description	6.285	0.0151041
12008421	glyma11g20450	moderately similar to ( 372)AT2G28305| Symbols: | similar to unknown protein [Arabidopsis thaliana] (TAIR:AT2G37210.1); similar to unnamed protein product [Vitis vinifera] (GB:CAO21862.1); contains InterPro domain Conserved hypothetical protein CHP00730 (InterPro:IPR005269) | chr2:12088263-12091384 FORWARD no original description	6.281	0.0321405
12010928	glyma11g34410	moderately similar to ( 362)AT3G11410| Symbols: ATPP2CA, AHG3 | AHG3/ATPP2CA (ARABIDOPSIS THALIANA PROTEIN PHOSPHATASE 2CA); protein binding / protein serine/threonine phosphatase | chr3:3584187-3585655 REVERSE no original description	6.278	0.0357456
11780865	glyma01g34240	weakly similar to ( 151)AT2G45380| Symbols: | similar to glycine-rich protein [Arabidopsis thaliana] (TAIR:AT4G22740.2); similar to glycine-rich protein [Arabidopsis thaliana] (TAIR:AT4G22740.1); similar to unnamed protein product [Vitis vinifera] (GB:CAO16973.1); similar to Os06g0134900 [Oryza sativa (japonica cultivar-group)] (GB:NP_001056719.1); similar to unnamed protein product [Vitis vinife…	6.277	0.0103102
12143741	glyma17g03500	highly similar to ( 898)AT3G16910| Symbols: AAE7, ACN1 | AAE7/ACN1 (ACYL-ACTIVATING ENZYME 7); AMP binding / acetate-CoA ligase | chr3:5773237-5775417 REVERSEweakly similar to ( 145)4CL1_TOBAC no original description	6.238	0.0110216
11968384	glyma09g12050	highly similar to ( 515)AT1G80530| Symbols: | nodulin family protein | chr1:30283116-30285139 REVERSE no original description	6.232	0.0270375
11895777	glyma06g23220	nearly identical (1684)AT1G68710| Symbols: | haloacid dehalogenase-like hydrolase family protein | chr1:25797161-25801638 REVERSE no original description	6.183	0.026953
12017642	glyma11g14520	weakly similar to ( 155)AT4G32830| Symbols: ATAUR1 | ATAUR1 (ATAURORA1); histone serine kinase(H3-S10 specific) / kinase/ protein serine/threonine kinase | chr4:15842561-15844358 FORWARD no original description	6.173	0.0138317
12132873	glyma17g04330	highly similar to ( 723)AT3G17390| Symbols: SAMS3, MAT4, MTO3 | MTO3 (S-adenosylmethionine synthase 3); methionine adenosyltransferase | chr3:5952490-5953671 REVERSEhighly similar to ( 746)METL_CATRO no original description	6.169	0.0268701
11927248	glyma08g10650	moderately similar to ( 273)AT1G67710| Symbols: ARR11 | ARR11 (RESPONSE REGULATOR 11); transcription factor/ two-component response regulator | chr1:25380657-25382568 REVERSE no original description	6.167	0.0207407
11874103	glyma06g00990	highly similar to ( 914)AT4G34710| Symbols: SPE2, ADC2 | ADC2 (ARGININE DECARBOXYLASE 2) | chr4:16560320-16562455 REVERSEnearly identical (1209)SPE1_SOYBN no original description	6.161	0.0115602
11899538	glyma06g46120	moderately similar to ( 315)AT3G21700| Symbols: | GTP binding | chr3:7644588-7645961 FORWARD no original description	6.155	0.0300369
11922865	glyma07g39960	highly similar to ( 663)AT5G47810| Symbols: | phosphofructokinase family protein | chr5:19373795-19375215 REVERSE no original description	6.153	0.0161391
12175601	glyma18g49350	moderately similar to ( 268)AT5G39785| Symbols: | structural constituent of ribosome | chr5:15946485-15949443 FORWARD no original description	6.147	0.0123417
11863032	glyma05g36700	weakly similar to ( 193)AT3G27090| Symbols: | similar to unknown protein [Arabidopsis thaliana] (TAIR:AT5G42050.1); similar to hypothetical protein [Citrus x paradisi] (GB:CAA04664.1); contains InterPro domain Kelch related (InterPro:IPR013089); contains InterPro domain Development and cell death (InterPro:IPR013989) | chr3:9991257-9992644 FORWARDweakly similar to ( 199)B2_DAUCA no original descr…	6.125	0.0126741
12049220	glyma13g20340	weakly similar to ( 108)AT5G03230| Symbols: | similar to unknown protein [Arabidopsis thaliana] (TAIR:AT5G60680.1); similar to unnamed protein product [Vitis vinifera] (GB:CAO21845.1); contains InterPro domain Protein of unknown function DUF584 (InterPro:IPR007608) | chr5:769635-770135 FORWARD no original description	6.124	0.155431
11803134	glyma02g16740	moderately similar to ( 325)AT4G02860| Symbols: | catalytic | chr4:1268952-1270508 REVERSE no original description	6.111	0.0158951
12141672	glyma17g36090	highly similar to ( 546)AT4G25000| Symbols: ATAMY1, AMY1 | AMY1/ATAMY1 (ALPHA-AMYLASE-LIKE); alpha-amylase | chr4:12852119-12853835 REVERSEhighly similar to ( 556)AMY3A_ORYSA no original description	6.101	0.0804813
12010483	glyma11g33180	weakly similar to ( 141)AT5G17300| Symbols: | myb family transcription factor | chr5:5690437-5692437 REVERSE no original description	6.09	0.0115602
12216673	glyma20g34210	no original description	6.078	0.0050947
11781231	glyma01g35580	moderately similar to ( 211)AT5G45310| Symbols: | similar to unnamed protein product [Vitis vinifera] (GB:CAO63757.1) | chr5:18376600-18378023 REVERSE no original description	6.056	0.034486
11792722	glyma02g34500	moderately similar to ( 353)AT5G04040| Symbols: SDP1 | SDP1 (SUGAR-DEPENDENT1); triacylglycerol lipase | chr5:1090345-1093002 FORWARD no original description	6.052	0.0548924
11974638	glyma09g38850	moderately similar to ( 419)AT1G16130| Symbols: WAKL2 | WAKL2 (WALL ASSOCIATED KINASE-LIKE 2); kinase | chr1:5525628-5528041 FORWARDmoderately similar to ( 213)PSKR_DAUCA no original description	6.048	0.00985616
12155325	glyma18g05170	moderately similar to ( 228)AT1G17200| Symbols: | integral membrane family protein | chr1:5878486-5879864 FORWARD no original description	6.038	0.00808049
12162120	glyma18g42520	highly similar to ( 737)AT2G38080| Symbols: IRX12, LAC4 | IRX12/LAC4 (laccase 4); copper ion binding / oxidoreductase | chr2:15941618-15944430 FORWARDweakly similar to ( 175)ASO_CUCMA no original description	6.035	0.0168347
11803527	glyma02g18380	moderately similar to ( 313)AT5G42800| Symbols: TT3, M318, DFR | DFR (DIHYDROFLAVONOL 4-REDUCTASE); dihydrokaempferol 4-reductase | chr5:17181524-17183092 REVERSEmoderately similar to ( 346)DFRA_VITVI no original description	6.024	0.0420587
12137118	glyma17g15590	moderately similar to ( 240)AT5G47180| Symbols: | vesicle-associated membrane family protein / VAMP family protein | chr5:19178611-19180492 REVERSE no original description	6.02	0.0164661
11863274	glyma05g37410	highly similar to ( 595)AT4G11280| Symbols: | ACS6 (1-AMINOCYCLOPROPANE-1-CARBOXYLIC ACID (ACC) SYNTHASE 6) | chr4:6864164-6865918 FORWARDhighly similar to ( 923)1A1C_SOYBN no original description	6.016	0.0728522
11855233	glyma05g04630	highly similar to ( 645)AT2G35710| Symbols: | glycogenin glucosyltransferase (glycogenin)-related | chr2:15018004-15019330 REVERSE no original description	5.987	0.0569349
11827092	glyma03g30040	very weakly similar to (80.5)AT5G06760| Symbols: | late embryogenesis abundant group 1 domain-containing protein / LEA group 1 domain-containing protein | chr5:2089755-2090314 REVERSEweakly similar to ( 127)PM1_SOYBN no original description	5.985	0.0985225
11988137	glyma10g43380	highly similar to ( 525)AT4G17970| Symbols: | similar to unknown protein [Arabidopsis thaliana] (TAIR:AT5G46600.1); similar to unknown protein [Arabidopsis thaliana] (TAIR:AT5G46610.1); similar to unnamed protein product [Vitis vinifera] (GB:CAO63429.1); contains InterPro domain Protein of unknown function UPF0005 (InterPro:IPR006214) | chr4:9975494-9977734 FORWARD no original description	5.978	0.036185
12219702	Glyma0041s00290	highly similar to ( 867)AT1G58520| Symbols: RXW8 | RXW8 | chr1:21737208-21741830 FORWARD no original description	5.976	0.0234681
11808149	glyma02g43510	moderately similar to ( 313)AT1G04990| Symbols: | zinc finger (CCCH-type) family protein | chr1:1419367-1421453 REVERSEmoderately similar to ( 255)ZFNL_PEA no original description	5.971	0.0121244
12109339	glyma15g18930	highly similar to ( 538)AT5G35460| Symbols: | similar to unknown [Populus trichocarpa] (GB:ABK95300.1); contains domain Acetyl-CoA synthetase-like (SSF56801) | chr5:13689828-13691776 FORWARD no original description	5.969	0.0140481
11877524	glyma06g09220	highly similar to ( 914)AT5G11670| Symbols: ATNADP-ME2 | ATNADP-ME2 (NADP-MALIC ENZYME 2); malate dehydrogenase (oxaloacetate-decarboxylating) (NADP+)/ malic enzyme/ oxidoreductase, acting on NADH or NADPH, NAD or NADP as acceptor | chr5:3754457-3758041 FORWARDnearly identical (1034)MAOX_PHAVU no original description	5.961	0.123182
12001486	glyma11g02050	weakly similar to ( 161)AT1G64380| Symbols: | AP2 domain-containing transcription factor, putative | chr1:23894644-23895651 REVERSE no original description	5.957	0.013664
11798639	glyma02g04000	weakly similar to ( 140)AT1G23710| Symbols: | similar to unknown protein [Arabidopsis thaliana] (TAIR:AT1G70420.1); similar to unnamed protein product [Vitis vinifera] (GB:CAO66069.1); contains InterPro domain Protein of unknown function DUF1645 (InterPro:IPR012442) | chr1:8385352-8386239 FORWARD no original description	5.931	0.0211216
12095599	glyma15g11960	moderately similar to ( 452)AT3G20300| Symbols: | extracellular ligand-gated ion channel | chr3:7079838-7081815 REVERSE no original description	5.926	0.0200673
11913290	glyma07g03490	nearly identical (1451)AT3G15730| Symbols: PLD, PLDALPHA1 | PLDALPHA1 (PHOSPHOLIPASE D ALPHA 1); phospholipase D | chr3:5330842-5333481 FORWARDnearly identical (1568)PLDA1_VIGUN no original description	5.92	0.00470836
12088696	glyma14g32500	nearly identical (3389)AT5G53460| Symbols: GLT1 | GLT1 (NADH-dependent glutamate synthase 1 gene) | chr5:21717744-21726855 FORWARDnearly identical (2865)GLSN_MEDSA no original description	5.904	0.0309806
12163957	glyma18g47970	highly similar to ( 636)AT3G03310| Symbols: | lecithin:cholesterol acyltransferase family protein / LACT family protein | chr3:778774-781495 REVERSE no original description	5.904	0.0149557
[truncated: 45,608 more rows]

## Sheet: drought stress (PMID_27303417)
drought stress (PMID_27303417)
Glyma ID	nodules	root	root_hairs	root	nodule
glyma01g01420	0.858	0.719	0.319	13	0
glyma01g04370	34.058	0.293	0.265	0	37
[truncated: 187 more rows]

## Sheet: salt stress (GSE57252)
salt stress (GSE57252)
[truncated: 62,538 more rows]
