# Supplementary material for: A Multi-Level Iterative Bi-Clustering Method for Discovering miRNA Co-regulation Network of Abiotic Stress Tolerance in Soybeans
Source: Front Plant Sci. 2022 Apr 7;13:860791. doi: 10.3389/fpls.2022.860791 (PMC9021755; doi:10.3389/fpls.2022.860791)
Supplement: Supplementary Table 9 — GO terms of miRNAs in the soybean abiotic response MTRMs. [file Table_9.XLSX]

## Sheet: all_inner_data
abiotic stress inner MTRMs
rank	cluster	cluster_score	assess_score	cluster_score_all	miRNA_N	gene_N	mir_name_ls	mir_fam_ratio	mir_fam_ls	mir_fam_n	mir_pure	mir_gini	mir_max_fam	enrich_cover_ratio	go_info	best_go_gene_n	best_go_Genome_GO_count	best_go_gene_n/N	best_go_Corrected_P	best_go_flog_p	best_go	best_go_GO_desc	gene_ls	miRNA_ls	heat_stress_p_value	heat_stress_fdr_p	heat_stress_miR_ratio
493	541-543-33-536-2198-2274-1370-2292-2315-42-959-6-46	3.06299	2.38788	1.77779	11	632	['gma-miR156b', 'gma-miR1533', 'gma-miR4374b', 'gma-miR172f', 'gma-miR172b-5p', 'gma-miR172g', 'gma-miR172h-5p', 'gma-miR172j', 'gma-miR5782', 'gma-miR172k', 'gma-miR9739']	0.545455	{'miR156': 1, 'miR1533': 1, 'miR4374': 1, 'miR172': 6, 'miR5782': 1, 'miR9739': 1}	6	0.779589	0.661157	miR172	0.799051	{1: {'GO_id': 'GO:0046686', 'm': 53, 'M': 1310, 'n': 632, 'N': 56044, 'pVal': 6.425092850877653e-15, 'bh_pVal': 4.658192316886298e-12, 'GO_des': 'oxidation-reduction process'}, 2: {'GO_id': 'GO:0071555', 'm': 26, 'M': 448, 'n': 632, 'N': 56044, 'pVal': 4.494564259110155e-11, 'bh_pVal': 1.6292795439274307e-08, 'GO_des': 'root hair elongation'}, 3: {'GO_id': 'GO:0019344', 'm': 25, 'M': 459, 'n': 63…	53	1310	0.0838608	4.66e-12	11.3318	GO:0046686	oxidation-reduction process	['GLYMA.19G219200', 'GLYMA.10G177200', 'GLYMA.04G084200', 'GLYMA.19G211100', 'GLYMA.02G048700', 'GLYMA.09G248000', 'GLYMA.13G158600', 'GLYMA.04G235600', 'GLYMA.01G070900', 'GLYMA.07G147000', 'GLYMA.13G036000', 'GLYMA.09G045700', 'GLYMA.08G170900', 'GLYMA.05G243300', 'GLYMA.18G158100', 'GLYMA.08G172300', 'GLYMA.13G204800', 'GLYMA.08G115100', 'GLYMA.02G009600', 'GLYMA.04G028500', 'GLYMA.03G123600',…	['MIMAT0023187', 'MIMAT0021660', 'MIMAT0021657', 'MIMAT0023201', 'MIMAT0020921', 'MIMAT0018282', 'MIMAT0021656', 'MIMAT0007396', 'MIMAT0018333', 'MIMAT0001692', 'MIMAT0036359']	4.31e-10	1.03e-08	0.636364
31	121	3.51302	3.51302	0.957826	6	228	['gma-miR156d', 'gma-miR156c', 'gma-miR156i', 'gma-miR156j', 'gma-miR156l', 'gma-miR156m']	1	{'miR156': 6}	1	1	0	miR156	0.407895	{1: {'GO_id': 'GO:0048653', 'm': 13, 'M': 173, 'n': 228, 'N': 56044, 'pVal': 1.0106166158611457e-12, 'bh_pVal': 4.244589786616812e-10, 'GO_des': 'regulation of transcription, DNA-dependent'}, 2: {'GO_id': 'GO:0010321', 'm': 5, 'M': 11, 'n': 228, 'N': 56044, 'pVal': 4.4014939836392e-09, 'bh_pVal': 9.243137365642321e-07, 'GO_des': 'regulation of vegetative phase change'}, 3: {'GO_id': 'GO:0010468',…	13	173	0.0570175	4.24e-10	9.37216	GO:0048653	regulation of transcription; DNA-dependent	['GLYMA.05G019000', 'GLYMA.01G008700', 'GLYMA.01G027300', 'GLYMA.01G063700', 'GLYMA.01G074700', 'GLYMA.01G190700', 'GLYMA.01G223400', 'GLYMA.02G091300', 'GLYMA.02G101500', 'GLYMA.02G114800', 'GLYMA.02G121300', 'GLYMA.02G128000', 'GLYMA.02G177500', 'GLYMA.02G185000', 'GLYMA.02G190600', 'GLYMA.02G193000', 'GLYMA.02G222300', 'GLYMA.02G222900', 'GLYMA.02G229800', 'GLYMA.02G241900', 'GLYMA.02G282400',…	['MIMAT0020969', 'MIMAT0001672', 'MIMAT0021637', 'MIMAT0021636', 'MIMAT0001674', 'MIMAT0021634']	5.07e-05	0.000213306	1

## Sheet: salt stress special MTRMs
salt stress special MTRMs
rank	cluster	cluster_score	assess_score	cluster_score_all	miRNA_N	gene_N	mir_name_ls	mir_fam_ratio	mir_fam_ls	mir_fam_n	mir_pure	mir_gini	mir_max_fam	enrich_cover_ratio	go_info	best_go_gene_n	best_go_Genome_GO_count	best_go_gene_n/N	best_go_Corrected_P	best_go_flog_p	best_go	best_go_GO_desc	gene_ls	miRNA_ls	salt_stress_p_value	salt_stress_fdr_p	salt_miR_ratio
470	1909-257-259-262-263	2.69058	2.23248	1.81121	5	126	['gma-miR396a-5p', 'gma-miR162a', 'gma-miR162b', 'gma-miR396g', 'gma-miR162c']	0.6	{'miR396': 2, 'miR162': 3}	2	0.829738	0.48	miR162	0.626984	{1: {'GO_id': 'GO:0046865', 'm': 5, 'M': 23, 'n': 126, 'N': 56044, 'pVal': 4.9436269188762215e-09, 'bh_pVal': 1.735213048525554e-06, 'GO_des': 'signal transduction'}, 2: {'GO_id': 'GO:0015692', 'm': 5, 'M': 28, 'n': 126, 'N': 56044, 'pVal': 1.183166195600711e-08, 'bh_pVal': 2.076456673279248e-06, 'GO_des': 'response to ethylene stimulus'}, 3: {'GO_id': 'GO:0031053', 'm': 4, 'M': 11, 'n': 126, 'N'…	5	23	0.0396825	1.73521e-06	5.76065	GO:0046865	signal transduction	['GLYMA.15G016500', 'GLYMA.14G147700', 'GLYMA.20G012100', 'GLYMA.13G340300', 'GLYMA.20G177900', 'GLYMA.04G199500', 'GLYMA.19G250100', 'GLYMA.16G131800', 'GLYMA.02G281000', 'GLYMA.15G251900', 'GLYMA.16G049600', 'GLYMA.04G245300', 'GLYMA.18G098800', 'GLYMA.20G045100', 'GLYMA.09G044200', 'GLYMA.15G040000', 'GLYMA.07G056300', 'GLYMA.15G203100', 'GLYMA.18G129200', 'GLYMA.02G004400', 'GLYMA.11G111400',…	['MIMAT0001687', 'MIMAT0021071', 'MIMAT0007353', 'MIMAT0020974', 'MIMAT0021644']	2.30778e-07	1.12092e-06	1
456	944-1816-560-1973	3.13803	3.13803	1.28711	5	57	['gma-miR171d', 'gma-miR171i-3p', 'gma-miR171k-3p', 'gma-miR171m', 'gma-miR171t']	1	{'miR171': 5}	1	1	0	miR171	0.403509	{1: {'GO_id': 'GO:0048768', 'm': 4, 'M': 18, 'n': 57, 'N': 56044, 'pVal': 6.906972505941794e-09, 'bh_pVal': 9.393482608080837e-07, 'GO_des': 'regulation of transcription, DNA-dependent'}, 2: {'GO_id': 'GO:0010492', 'm': 4, 'M': 29, 'n': 57, 'N': 56044, 'pVal': 3.831759563046522e-08, 'bh_pVal': 2.6055965028716353e-06, 'GO_des': 'negative regulation of biological process'}, 3: {'GO_id': 'GO:0030154…	4	18	0.0701754	9.39348e-07	6.02717	GO:0048768	regulation of transcription; DNA-dependent	['GLYMA.04G030300', 'GLYMA.15G115500', 'GLYMA.17G187400', 'GLYMA.05G146100', 'GLYMA.13G081700', 'GLYMA.03G252100', 'GLYMA.01G136300', 'GLYMA.05G145800', 'GLYMA.06G030400', 'GLYMA.10G261600', 'GLYMA.03G031800', 'GLYMA.08G365100', 'GLYMA.06G016500', 'GLYMA.19G111000', 'GLYMA.19G145200', 'GLYMA.20G035400', 'GLYMA.01G235600', 'GLYMA.11G120300', 'GLYMA.06G213000', 'GLYMA.01G177200', 'GLYMA.11G065200',…	['MIMAT0022995', 'MIMAT0023200', 'MIMAT0023236', 'MIMAT0020988', 'MIMAT0021057']	4.6318e-05	0.000106767	1
397	19-24	3.49348	3.49348	1.93746	4	88	['gma-miR390a-5p', 'gma-miR390e', 'gma-miR390f', 'gma-miR390g']	1	{'miR390': 4}	1	1	0	miR390	0.681818	{1: {'GO_id': 'GO:0010103', 'm': 11, 'M': 362, 'n': 88, 'N': 56044, 'pVal': 1.9515172899007053e-11, 'bh_pVal': 4.195762173286517e-09, 'GO_des': 'stomatal complex morphogenesis'}, 2: {'GO_id': 'GO:0010075', 'm': 11, 'M': 450, 'n': 88, 'N': 56044, 'pVal': 1.847065351135276e-10, 'bh_pVal': 1.985595252470421e-08, 'GO_des': 'polarity specification of adaxial/abaxial axis'}, 3: {'GO_id': 'GO:0006468', …	11	362	0.125	4.19576e-09	8.37719	GO:0010103	stomatal complex morphogenesis	['GLYMA.13G092000', 'GLYMA.15G137300', 'GLYMA.04G136000', 'GLYMA.13G148400', 'GLYMA.02G232600', 'GLYMA.16G050500', 'GLYMA.10G039700', 'GLYMA.19G140100', 'GLYMA.10G237900', 'GLYMA.05G141300', 'GLYMA.02G099200', 'GLYMA.01G010200', 'GLYMA.17G156300', 'GLYMA.14G099700', 'GLYMA.04G219000', 'GLYMA.15G126000', 'GLYMA.01G197800', 'GLYMA.12G001900', 'GLYMA.12G241300', 'GLYMA.05G117500', 'GLYMA.18G158100',…	['MIMAT0024907', 'MIMAT0024908', 'MIMAT0007359', 'MIMAT0024909']	7.60002e-07	2.98846e-06	1
395	331-549	4.3445	4.3445	2.49167	3	113	['gma-miR159b-3p', 'gma-miR159c', 'gma-miR159f-3p']	1	{'miR159': 3}	1	1	0	miR159	0.725664	{1: {'GO_id': 'GO:0045962', 'm': 8, 'M': 19, 'n': 113, 'N': 56044, 'pVal': 4.489294030882089e-16, 'bh_pVal': 1.176195036091107e-13, 'GO_des': 'regulation of transcription, DNA-dependent'}, 2: {'GO_id': 'GO:0030154', 'm': 14, 'M': 324, 'n': 113, 'N': 56044, 'pVal': 1.0031761224780074e-14, 'bh_pVal': 1.3141607204461897e-12, 'GO_des': 'organ morphogenesis'}, 3: {'GO_id': 'GO:0045926', 'm': 6, 'M': 8…	8	19	0.0707965	1.1762e-13	12.9295	GO:0045962	regulation of transcription; DNA-dependent	['GLYMA.04G021500', 'GLYMA.13G177700', 'GLYMA.04G223800', 'GLYMA.18G268500', 'GLYMA.15G012700', 'GLYMA.08G181500', 'GLYMA.20G219600', 'GLYMA.08G204700', 'GLYMA.08G199500', 'GLYMA.08G207300', 'GLYMA.18G081100', 'GLYMA.08G238100', 'GLYMA.12G158900', 'GLYMA.15G148800', 'GLYMA.10G048400', 'GLYMA.20G135700', 'GLYMA.10G002600', 'GLYMA.13G073400', 'GLYMA.02G221900', 'GLYMA.20G127800', 'GLYMA.10G220600',…	['MIMAT0007352', 'MIMAT0007351', 'MIMAT0021643']	4.73947e-05	0.000107428	1
58	286	4.45057	4.45057	2.25482	2	180	['gma-miR159a-3p', 'gma-miR159e-3p']	1	{'miR159': 2}	1	1	0	miR159	0.544444	{1: {'GO_id': 'GO:0045962', 'm': 10, 'M': 19, 'n': 180, 'N': 56044, 'pVal': 1.6683431485832702e-18, 'bh_pVal': 5.822517588555612e-16, 'GO_des': 'regulation of transcription, DNA-dependent'}, 2: {'GO_id': 'GO:0010106', 'm': 14, 'M': 237, 'n': 180, 'N': 56044, 'pVal': 1.1502441404426032e-13, 'bh_pVal': 1.6610657300467072e-11, 'GO_des': 'lignin catabolic process'}, 3: {'GO_id': 'GO:0006826', 'm': 14…	10	19	0.0555556	5.82252e-16	15.2349	GO:0045962	regulation of transcription; DNA-dependent	['GLYMA.01G002100', 'GLYMA.01G021600', 'GLYMA.01G025300', 'GLYMA.01G096800', 'GLYMA.01G081300', 'GLYMA.01G214300', 'GLYMA.01G225400', 'GLYMA.01G226000', 'GLYMA.02G020900', 'GLYMA.02G021500', 'GLYMA.02G038100', 'GLYMA.02G039400', 'GLYMA.02G051800', 'GLYMA.02G173600', 'GLYMA.02G186500', 'GLYMA.02G204900', 'GLYMA.02G221900', 'GLYMA.02G237000', 'GLYMA.02G238800', 'GLYMA.02G255000', 'GLYMA.02G301800',…	['MIMAT0021641', 'MIMAT0001675']	1.7477e-07	8.80322e-07	1
71	545	9.21976	9.21976	6.52904	2	88	['gma-miR166h-3p', 'gma-miR166k']	1	{'miR166': 2}	1	1	0	miR166	0.727273	{1: {'GO_id': 'GO:0009855', 'm': 18, 'M': 326, 'n': 88, 'N': 56044, 'pVal': 1.5584484569964926e-22, 'bh_pVal': 3.7558607813615467e-20, 'GO_des': 'flower morphogenesis'}, 2: {'GO_id': 'GO:0010014', 'm': 18, 'M': 342, 'n': 88, 'N': 56044, 'pVal': 3.5376257395706555e-22, 'bh_pVal': 4.26283901618264e-20, 'GO_des': 'methylation-dependent chromatin silencing'}, 3: {'GO_id': 'GO:0010051', 'm': 15, 'M': …	18	326	0.204545	3.75586e-20	19.4253	GO:0009855	flower morphogenesis	['GLYMA.01G140200', 'GLYMA.01G175600', 'GLYMA.01G177000', 'GLYMA.01G186100', 'GLYMA.02G151800', 'GLYMA.02G152700', 'GLYMA.02G227000', 'GLYMA.03G111200', 'GLYMA.03G171000', 'GLYMA.03G200600', 'GLYMA.03G220700', 'GLYMA.04G018100', 'GLYMA.04G075100', 'GLYMA.04G085000', 'GLYMA.05G088000', 'GLYMA.05G100500', 'GLYMA.05G101500', 'GLYMA.05G144800', 'GLYMA.05G166400', 'GLYMA.05G246500', 'GLYMA.05G241700',…	['MIMAT0023223', 'MIMAT0020984']	7.62516e-06	2.20643e-05	1
40	214	10.7099	10.7099	4.99652	2	54	['gma-miR1510a-3p', 'gma-miR1510b-3p']	1	{'miR1510': 2}	1	1	0	miR1510	0.796296	{1: {'GO_id': 'GO:0006952', 'm': 23, 'M': 1116, 'n': 54, 'N': 56044, 'pVal': 5.697929441704463e-25, 'bh_pVal': 4.8411039799528864e-23, 'GO_des': 'defense response'}, 2: {'GO_id': 'GO:0007165', 'm': 24, 'M': 1328, 'n': 54, 'N': 56044, 'pVal': 8.493164877110328e-25, 'bh_pVal': 4.8411039799528864e-23, 'GO_des': 'defense response to fungus'}, 3: {'GO_id': 'GO:0009911', 'm': 4, 'M': 139, 'n': 54, 'N':…	23	1116	0.425926	4.8411e-23	22.3151	GO:0006952	defense response	['GLYMA.01G188000', 'GLYMA.U008300', 'GLYMA.02G041800', 'GLYMA.02G112100', 'GLYMA.02G211300', 'GLYMA.03G208700', 'GLYMA.03G248200', 'GLYMA.04G026300', 'GLYMA.04G135300', 'GLYMA.04G194900', 'GLYMA.04G218300', 'GLYMA.04G219600', 'GLYMA.05G055700', 'GLYMA.05G082200', 'GLYMA.05G152900', 'GLYMA.06G026100', 'GLYMA.06G135000', 'GLYMA.06G146200', 'GLYMA.06G147600', 'GLYMA.06G171000', 'GLYMA.06G205100', '…	['MIMAT0010082', 'MIMAT0007368']	2.61638e-06	8.47208e-06	1

## Sheet: drought stress special MTRMs
drought stress special MTRMs
rank	cluster	cluster_score	assess_score	cluster_score_all	miRNA_N	gene_N	mir_name_ls	mir_fam_ratio	mir_fam_ls	mir_fam_n	mir_pure	mir_gini	mir_max_fam	enrich_cover_ratio	go_info	best_go_gene_n	best_go_Genome_GO_count	best_go_gene_n/N	best_go_Corrected_P	best_go_flog_p	best_go	best_go_GO_desc	gene_ls	miRNA_ls	drought_stress_p_value	drought_stress_fdr_p	drought_miR_ratio
322	1789	2.75689	2.27143	2.68689	2	8	['gma-miR4407', 'gma-miR396g']	0.5	{'miR4407': 1, 'miR396': 1}	2	0.823909	0.5	miR4407	0.875	{1: {'GO_id': 'GO:0009768', 'm': 2, 'M': 10, 'n': 8, 'N': 56044, 'pVal': 1.1755673972645477e-06, 'bh_pVal': 3.7618156712465526e-05, 'GO_des': 'response to blue light'}, 2: {'GO_id': 'GO:0009765', 'm': 2, 'M': 44, 'n': 8, 'N': 56044, 'pVal': 1.839035069223945e-05, 'bh_pVal': 0.00016031964653200024, 'GO_des': 'rRNA processing'}, 3: {'GO_id': 'GO:0033043', 'm': 2, 'M': 44, 'n': 8, 'N': 56044, 'pVal'…	2	10	0.25	3.76182e-05	4.4246	GO:0009768	response to blue light	['GLYMA.07G044300', 'GLYMA.07G047600', 'GLYMA.07G272400', 'GLYMA.11G099300', 'GLYMA.12G235500', 'GLYMA.13G200800', 'GLYMA.16G016100', 'GLYMA.17G002000']	['MIMAT0021071', 'MIMAT0018326']	0.00020302	0.000435393	1
106	765	2.8312	2.8312	1.27246	2	24	['gma-miR482a-3p', 'gma-miR482c-3p']	1	{'miR482': 2}	1	1	0	miR482	0.583333	{1: {'GO_id': 'GO:0007165', 'm': 7, 'M': 1328, 'n': 24, 'N': 56044, 'pVal': 1.0367145260199456e-06, 'bh_pVal': 6.842315871731641e-05, 'GO_des': 'defense response to fungus'}, 2: {'GO_id': 'GO:0009396', 'm': 2, 'M': 32, 'n': 24, 'N': 56044, 'pVal': 9.768877303397959e-05, 'bh_pVal': 0.002158094088928704, 'GO_des': 'folic acid-containing compound biosynthetic process'}, 3: {'GO_id': 'GO:0006952', 'm…	7	1328	0.291667	6.84232e-05	4.1648	GO:0007165	defense response to fungus	['GLYMA.01G192500', 'GLYMA.02G149600', 'GLYMA.02G151800', 'GLYMA.03G056700', 'GLYMA.03G212700', 'GLYMA.04G118700', 'GLYMA.06G301900', 'GLYMA.07G067500', 'GLYMA.09G031100', 'GLYMA.09G062900', 'GLYMA.10G022400', 'GLYMA.10G205500', 'GLYMA.10G241500', 'GLYMA.11G049600', 'GLYMA.16G033500', 'GLYMA.16G213700', 'GLYMA.16G214100', 'GLYMA.U035700', 'GLYMA.16G214900', 'GLYMA.16G215400', 'GLYMA.17G075900', '…	['MIMAT0021002', 'MIMAT0007364']	0.00608739	0.00787807	1
6	14	2.90544	2.90544	1.32254	2	131	['gma-miR397a', 'gma-miR397b-5p']	1	{'miR397': 2}	1	1	0	miR397	0.503817	{1: {'GO_id': 'GO:0046274', 'm': 8, 'M': 64, 'n': 131, 'N': 56044, 'pVal': 7.435457159542585e-12, 'bh_pVal': 2.498313605606309e-09, 'GO_des': 'oxidation-reduction process'}, 2: {'GO_id': 'GO:0010413', 'm': 11, 'M': 495, 'n': 131, 'N': 56044, 'pVal': 3.414491877878225e-08, 'bh_pVal': 3.979912512891776e-06, 'GO_des': 'glucuronoxylan metabolic process'}, 3: {'GO_id': 'GO:0045492', 'm': 11, 'M': 497,…	8	64	0.0610687	2.49831e-09	8.60235	GO:0046274	oxidation-reduction process	['GLYMA.01G015000', 'GLYMA.01G015200', 'GLYMA.01G023500', 'GLYMA.01G112600', 'GLYMA.01G229200', 'GLYMA.01G232100', 'GLYMA.01G245100', 'GLYMA.02G092400', 'GLYMA.02G118800', 'GLYMA.02G120000', 'GLYMA.02G195500', 'GLYMA.02G233700', 'GLYMA.02G274500', 'GLYMA.02G294500', 'GLYMA.02G303000', 'GLYMA.03G050400', 'GLYMA.03G077900', 'GLYMA.U027300', 'GLYMA.03G116900', 'GLYMA.03G149000', 'GLYMA.03G179800', '…	['MIMAT0021628', 'MIMAT0021627']	1.68981e-07	6.99504e-07	1
63	373	2.90619	2.90619	1.17622	5	86	['gma-miR171e', 'gma-miR171f', 'gma-miR171g', 'gma-miR171j-3p', 'gma-miR171u']	1	{'miR171': 5}	1	1	0	miR171	0.418605	{1: {'GO_id': 'GO:0006536', 'm': 4, 'M': 13, 'n': 86, 'N': 56044, 'pVal': 1.2036954487748425e-08, 'bh_pVal': 2.636093032816905e-06, 'GO_des': 'carboxylic acid metabolic process'}, 2: {'GO_id': 'GO:0048768', 'm': 4, 'M': 18, 'n': 86, 'N': 56044, 'pVal': 3.678034426698269e-08, 'bh_pVal': 4.027447697234604e-06, 'GO_des': 'regulation of transcription, DNA-dependent'}, 3: {'GO_id': 'GO:0019752', 'm': …	4	13	0.0465116	2.63609e-06	5.57904	GO:0006536	carboxylic acid metabolic process	['GLYMA.01G012400', 'GLYMA.01G015000', 'GLYMA.01G069500', 'GLYMA.01G079500', 'GLYMA.01G136300', 'GLYMA.01G177200', 'GLYMA.02G150000', 'GLYMA.02G203600', 'GLYMA.02G221900', 'GLYMA.02G241400', 'GLYMA.03G002900', 'GLYMA.03G031800', 'GLYMA.03G158900', 'GLYMA.03G252100', 'GLYMA.03G256800', 'GLYMA.04G122900', 'GLYMA.05G090500', 'GLYMA.05G098800', 'GLYMA.05G102800', 'GLYMA.05G191600', 'GLYMA.05G243800',…	['MIMAT0022990', 'MIMAT0020990', 'MIMAT0023240', 'MIMAT0020991', 'MIMAT0020989']	8.63082e-06	2.5185e-05	1
433	799-1041	3.04162	2.55587	1.11468	3	17	['gma-miR172b-5p', 'gma-miR1507c-3p', 'gma-miR172g']	0.666667	{'miR172': 2, 'miR1507': 1}	2	0.840299	0.444444	miR172	0.352941	{1: {'GO_id': 'GO:0006952', 'm': 5, 'M': 1116, 'n': 17, 'N': 56044, 'pVal': 1.605140985362051e-05, 'bh_pVal': 0.0004333880660477538, 'GO_des': 'defense response'}, 2: {'GO_id': 'GO:0046473', 'm': 1, 'M': 8, 'n': 17, 'N': 56044, 'pVal': 0.002726056242502615, 'bh_pVal': 0.0368017592737853, 'GO_des': 'regulation of stomatal closure'}}	5	1116	0.294118	0.000433388	3.36312	GO:0006952	defense response	['GLYMA.11G081500', 'GLYMA.19G076300', 'GLYMA.12G109600', 'GLYMA.03G009000', 'GLYMA.07G064100', 'GLYMA.07G065600', 'GLYMA.18G276300', 'GLYMA.07G065000', 'GLYMA.07G215300', 'GLYMA.10G005700', 'GLYMA.05G025500', 'GLYMA.07G262600', 'GLYMA.07G063600', 'GLYMA.12G177900', 'GLYMA.17G179200', 'GLYMA.18G041700', 'GLYMA.15G262100']	['MIMAT0020921', 'MIMAT0021006', 'MIMAT0021656']	4.9652e-06	1.55054e-05	1
417	627-1497	3.09754	2.41036	0.789378	3	22	['gma-miR396h', 'gma-miR166u', 'gma-miR9752']	0.333333	{'miR396': 1, 'miR166': 1, 'miR9752': 1}	3	0.778151	0.666667	miR396	0.227273	{1: {'GO_id': 'GO:0006457', 'm': 5, 'M': 779, 'n': 22, 'N': 56044, 'pVal': 1.1411928906900333e-05, 'bh_pVal': 0.0007988350234830233, 'GO_des': 'protein folding'}}	5	779	0.227273	0.000798835	3.09754	GO:0006457	protein folding	['GLYMA.09G255100', 'GLYMA.02G149700', 'GLYMA.18G165200', 'GLYMA.07G047700', 'GLYMA.13G324500', 'GLYMA.10G024200', 'GLYMA.17G164600', 'GLYMA.11G133600', 'GLYMA.08G216900', 'GLYMA.16G151800', 'GLYMA.01G177000', 'GLYMA.01G227900', 'GLYMA.19G180600', 'GLYMA.18G074100', 'GLYMA.15G254100', 'GLYMA.02G302500', 'GLYMA.10G089700', 'GLYMA.02G109900', 'GLYMA.14G011600', 'GLYMA.08G332900', 'GLYMA.17G001500',…	['MIMAT0024903', 'MIMAT0036381', 'MIMAT0021668']	0.00474051	0.0065051	0.666667
259	1447	3.21699	2.65051	2.72368	2	10	['gma-miR396h', 'gma-miR167k']	0.5	{'miR396': 1, 'miR167': 1}	2	0.823909	0.5	miR396	0.8	{1: {'GO_id': 'GO:0051570', 'm': 2, 'M': 3, 'n': 10, 'N': 56044, 'pVal': 2.8636046817081985e-07, 'bh_pVal': 1.1335559182348504e-05, 'GO_des': 'response to abscisic acid stimulus'}, 2: {'GO_id': 'GO:0030155', 'm': 2, 'M': 6, 'n': 10, 'N': 56044, 'pVal': 8.015804554764658e-07, 'bh_pVal': 1.1335559182348504e-05, 'GO_des': 'regulation of cell adhesion'}, 3: {'GO_id': 'GO:2000027', 'm': 2, 'M': 6, 'n'…	2	3	0.2	1.13356e-05	4.94556	GO:0051570	response to abscisic acid stimulus	['GLYMA.05G247700', 'GLYMA.06G308700', 'GLYMA.08G056200', 'GLYMA.08G282800', 'GLYMA.08G322700', 'GLYMA.09G228500', 'GLYMA.12G191900', 'GLYMA.14G098600', 'GLYMA.17G226100', 'GLYMA.18G257700']	['MIMAT0021668', 'MIMAT0036388']	0.000424946	0.000840448	1
454	931-2431-1578-1791	3.33098	2.8703	1.34468	4	39	['gma-miR171a', 'gma-miR171i-3p', 'gma-miR172g', 'gma-miR171m']	0.75	{'miR171': 3, 'miR172': 1}	2	0.861697	0.375	miR171	0.410256	{1: {'GO_id': 'GO:0048768', 'm': 4, 'M': 18, 'n': 39, 'N': 56044, 'pVal': 1.4467195636750202e-09, 'bh_pVal': 1.967538606598028e-07, 'GO_des': 'regulation of transcription, DNA-dependent'}, 2: {'GO_id': 'GO:0010492', 'm': 4, 'M': 29, 'n': 39, 'N': 56044, 'pVal': 8.04859598172429e-09, 'bh_pVal': 5.473045267572517e-07, 'GO_des': 'negative regulation of biological process'}, 3: {'GO_id': 'GO:0030154'…	4	18	0.102564	1.96754e-07	6.70608	GO:0048768	regulation of transcription; DNA-dependent	['GLYMA.08G126200', 'GLYMA.07G262500', 'GLYMA.18G043600', 'GLYMA.17G187400', 'GLYMA.05G168600', 'GLYMA.15G130500', 'GLYMA.08G127200', 'GLYMA.03G035600', 'GLYMA.15G015100', 'GLYMA.01G079500', 'GLYMA.18G185400', 'GLYMA.12G163700', 'GLYMA.01G136300', 'GLYMA.U013800', 'GLYMA.02G203600', 'GLYMA.06G110800', 'GLYMA.08G040300', 'GLYMA.13G323200', 'GLYMA.09G138300', 'GLYMA.07G202100', 'GLYMA.13G063600', '…	['MIMAT0007358', 'MIMAT0021656', 'MIMAT0023200', 'MIMAT0021057']	3.07045e-05	8.03736e-05	1
324	1792	3.36896	2.77571	2.73008	2	6	['gma-miR396g', 'gma-miR1513c']	0.5	{'miR396': 1, 'miR1513': 1}	2	0.823909	0.5	miR396	1	{1: {'GO_id': 'GO:0040009', 'm': 2, 'M': 7, 'n': 6, 'N': 56044, 'pVal': 3.436652517621707e-07, 'bh_pVal': 6.719605652740092e-06, 'GO_des': 'positive regulation of cell proliferation'}, 2: {'GO_id': 'GO:0046622', 'm': 2, 'M': 8, 'n': 6, 'N': 56044, 'pVal': 4.295611247805606e-07, 'bh_pVal': 6.719605652740092e-06, 'GO_des': 'positive regulation of organ growth'}, 3: {'GO_id': 'GO:0009768', 'm': 2, '…	2	7	0.333333	6.71961e-06	5.17266	GO:0040009	positive regulation of cell proliferation	['GLYMA.02G119600', 'GLYMA.02G268000', 'GLYMA.07G047600', 'GLYMA.08G348000', 'GLYMA.16G016100', 'GLYMA.19G240800']	['MIMAT0021071', 'MIMAT0021674']	7.42329e-05	0.000176179	1
92	647	3.67671	3.02928	1.9754	2	7	['gma-miR172a-5p', 'gma-miR172b-5p']	0.5	{'MIR172': 1, 'miR172': 1}	2	0.823909	0.5	MIR172	0.428571	{1: {'GO_id': 'GO:0010343', 'm': 2, 'M': 9, 'n': 7, 'N': 56044, 'pVal': 7.348869424380705e-07, 'bh_pVal': 7.294555336378157e-06, 'GO_des': 'regulation of proton transport'}, 2: {'GO_id': 'GO:0000304', 'm': 2, 'M': 11, 'n': 7, 'N': 56044, 'pVal': 1.0420793337683085e-06, 'bh_pVal': 7.294555336378157e-06, 'GO_des': 'aromatic amino acid family metabolic process'}, 3: {'GO_id': 'GO:0046283', 'm': 1, '…	2	9	0.285714	7.29456e-06	5.137	GO:0010343	regulation of proton transport	['GLYMA.04G182000', 'GLYMA.06G183100', 'GLYMA.06G285500', 'GLYMA.08G187500', 'GLYMA.13G262000', 'GLYMA.14G202200', 'GLYMA.16G167900']	['gma_novel_268', 'gma_novel_1835']	0.0048971	0.0065051	1
213	1239	3.76733	3.10393	3.76733	2	6	['gma-miR171i-5p', 'gma-miR396g']	0.5	{'miR171': 1, 'miR396': 1}	2	0.823909	0.5	miR171	1	{1: {'GO_id': 'GO:0006457', 'm': 5, 'M': 779, 'n': 6, 'N': 56044, 'pVal': 3.135603150027804e-09, 'bh_pVal': 4.703404725041705e-08, 'GO_des': 'protein folding'}, 2: {'GO_id': 'GO:0000413', 'm': 2, 'M': 37, 'n': 6, 'N': 56044, 'pVal': 7.063685042376349e-06, 'bh_pVal': 4.9314971374373044e-05, 'GO_des': 'N-terminal protein myristoylation'}, 3: {'GO_id': 'GO:0018208', 'm': 2, 'M': 44, 'n': 6, 'N': 560…	5	779	0.833333	4.7034e-08	7.32759	GO:0006457	protein folding	['GLYMA.03G206400', 'GLYMA.10G063800', 'GLYMA.11G118800', 'GLYMA.12G044100', 'GLYMA.13G148400', 'GLYMA.13G200800']	['MIMAT0021071', 'MIMAT0021056']	0.00353461	0.00515705	1
77	580	3.93573	3.93573	1.34431	2	45	['gma-miR171n', 'gma-miR171p']	1	{'miR171': 2}	1	1	0	miR171	0.244444	{1: {'GO_id': 'GO:0048768', 'm': 4, 'M': 18, 'n': 45, 'N': 56044, 'pVal': 2.6155330099183047e-09, 'bh_pVal': 3.2694162623978805e-07, 'GO_des': 'regulation of transcription, DNA-dependent'}, 2: {'GO_id': 'GO:0010492', 'm': 4, 'M': 29, 'n': 45, 'N': 56044, 'pVal': 1.4537423483196586e-08, 'bh_pVal': 9.085889676997866e-07, 'GO_des': 'negative regulation of biological process'}, 3: {'GO_id': 'GO:00301…	4	18	0.0888889	3.26942e-07	6.48553	GO:0048768	regulation of transcription; DNA-dependent	['GLYMA.01G079500', 'GLYMA.01G136300', 'GLYMA.01G176600', 'GLYMA.01G177200', 'GLYMA.02G098000', 'GLYMA.13G030700', 'GLYMA.03G031800', 'GLYMA.03G128800', 'GLYMA.03G170000', 'GLYMA.03G252100', 'GLYMA.04G016500', 'GLYMA.04G023000', 'GLYMA.04G030300', 'GLYMA.04G071400', 'GLYMA.04G082500', 'GLYMA.04G150400', 'GLYMA.05G233900', 'GLYMA.06G016500', 'GLYMA.06G030400', 'GLYMA.06G170000', 'GLYMA.06G213000',…	['MIMAT0023208', 'MIMAT0023202']	0.00537855	0.00709171	1
420	1902-2151	4.91676	4.13155	3.8675	3	13	['gma-miR172b-5p', 'gma-miR5368', 'gma-miR172g']	0.666667	{'miR172': 2, 'miR5368': 1}	2	0.840299	0.444444	miR172	0.769231	{1: {'GO_id': 'GO:0010196', 'm': 4, 'M': 19, 'n': 13, 'N': 56044, 'pVal': 1.5352278900312197e-11, 'bh_pVal': 7.062048294143612e-10, 'GO_des': 'response to far red light'}, 2: {'GO_id': 'GO:0009765', 'm': 4, 'M': 44, 'n': 13, 'N': 56044, 'pVal': 3.3626940655853737e-10, 'bh_pVal': 7.734196350846358e-09, 'GO_des': 'rRNA processing'}, 3: {'GO_id': 'GO:0006364', 'm': 6, 'M': 532, 'n': 13, 'N': 56044, …	4	19	0.307692	7.06205e-10	9.15107	GO:0010196	response to far red light	['GLYMA.01G189800', 'GLYMA.10G177200', 'GLYMA.09G249900', 'GLYMA.13G070500', 'GLYMA.20G212900', 'GLYMA.17G223400', 'GLYMA.20G006400', 'GLYMA.09G154700', 'GLYMA.11G185500', 'GLYMA.16G205200', 'GLYMA.02G014000', 'GLYMA.13G287100', 'GLYMA.12G087300']	['MIMAT0020921', 'MIMAT0021602', 'MIMAT0021656']	0.000977801	0.00174049	0.666667
472	1325-1309-1315-559-1985	7.7414	5.91808	4.20819	5	27	['gma-miR4348a', 'gma-miR4407', 'gma-miR396f', 'gma-miR396h', 'gma-miR172k']	0.4	{'miR4348': 1, 'miR4407': 1, 'miR396': 2, 'miR172': 1}	4	0.764472	0.72	miR396	0.703704	{1: {'GO_id': 'GO:0048366', 'm': 11, 'M': 332, 'n': 27, 'N': 56044, 'pVal': 4.5663345122704535e-18, 'bh_pVal': 5.890571520828887e-16, 'GO_des': 'seed maturation'}, 2: {'GO_id': 'GO:0016570', 'm': 8, 'M': 163, 'n': 27, 'N': 56044, 'pVal': 1.3400520515168105e-14, 'bh_pVal': 8.643335732283428e-13, 'GO_des': 'histone phosphorylation'}, 3: {'GO_id': 'GO:0009965', 'm': 10, 'M': 489, 'n': 27, 'N': 56044…	11	332	0.407407	5.89057e-16	15.2298	GO:0048366	seed maturation	['GLYMA.13G217600', 'GLYMA.01G039200', 'GLYMA.15G044700', 'GLYMA.07G038400', 'GLYMA.09G207100', 'GLYMA.01G148600', 'GLYMA.08G097900', 'GLYMA.13G065000', 'GLYMA.19G192700', 'GLYMA.16G073600', 'GLYMA.12G228400', 'GLYMA.13G109500', 'GLYMA.11G099300', 'GLYMA.17G050200', 'GLYMA.16G007600', 'GLYMA.13G114200', 'GLYMA.06G223500', 'GLYMA.02G167900', 'GLYMA.15G094800', 'GLYMA.09G068700', 'GLYMA.19G123800',…	['MIMAT0018237', 'MIMAT0018326', 'MIMAT0021668', 'MIMAT0023201', 'MIMAT0021069']	0.000791342	0.00145215	0.8

## Sheet: heat stress special MTRMs
heat stress special MTRMs
rank	cluster	cluster_score	assess_score	cluster_score_all	miRNA_N	gene_N	mir_name_ls	mir_fam_ratio	mir_fam_ls	mir_fam_n	mir_pure	mir_gini	mir_max_fam	enrich_cover_ratio	go_info	best_go_gene_n	best_go_Genome_GO_count	best_go_gene_n/N	best_go_Corrected_P	best_go_flog_p	best_go	best_go_GO_desc	gene_ls	miRNA_ls	heat_stress_p_value	heat_stress_fdr_p	heat_stress_miR_ratio
17	48	2.80823	2.80823	1.73257	5	112	['TAG_4824824', 'gma-miR393d', 'gma-miR393e', 'gma-miR393f', 'gma-miR393g']	1	{'miR393': 5}	1	1	0	miR393	0.794643	{1: {'GO_id': 'GO:0010152', 'm': 7, 'M': 39, 'n': 112, 'N': 56044, 'pVal': 5.208172157383871e-12, 'bh_pVal': 1.6197415409463838e-09, 'GO_des': 'phosphorylation'}, 2: {'GO_id': 'GO:0048443', 'm': 10, 'M': 263, 'n': 112, 'N': 56044, 'pVal': 2.2882482531829373e-10, 'bh_pVal': 3.558226033699468e-08, 'GO_des': 'transmembrane receptor protein tyrosine kinase signaling pathway'}, 3: {'GO_id': 'GO:000641…	7	39	0.0625	1.61974e-09	8.79055	GO:0010152	phosphorylation	['GLYMA.01G015300', 'GLYMA.02G015700', 'GLYMA.02G015800', 'GLYMA.02G028800', 'GLYMA.02G065300', 'GLYMA.02G152800', 'GLYMA.02G191500', 'GLYMA.02G239200', 'GLYMA.02G272000', 'GLYMA.02G274600', 'GLYMA.02G277300', 'GLYMA.02G281200', 'GLYMA.03G167800', 'GLYMA.03G209100', 'GLYMA.03G209400', 'GLYMA.03G225800', 'GLYMA.04G137300', 'GLYMA.04G223500', 'GLYMA.04G257200', 'GLYMA.05G041600', 'GLYMA.05G070300',…	['MIMAT0024913', 'MIMAT0024914', 'MIMAT0024912', 'MIMAT0024910', 'MIMAT0024911']	1.93438e-05	0.000102335	1
415	2038-2173	3.58214	3.01007	1.44219	3	17	['gma-miR172f', 'gma-miR172k', 'gma-miR9752']	0.666667	{'miR172': 2, 'miR9752': 1}	2	0.840299	0.444444	miR172	0.529412	{1: {'GO_id': 'GO:0007020', 'm': 4, 'M': 180, 'n': 17, 'N': 56044, 'pVal': 2.585147328084765e-07, 'bh_pVal': 1.0857618777956011e-05, 'GO_des': 'RNA modification'}, 2: {'GO_id': 'GO:0006334', 'm': 3, 'M': 128, 'n': 17, 'N': 56044, 'pVal': 8.278269903294294e-06, 'bh_pVal': 0.00017384366796918018, 'GO_des': 'nucleosome assembly'}, 3: {'GO_id': 'GO:0008202', 'm': 2, 'M': 31, 'n': 17, 'N': 56044, 'pVa…	4	180	0.235294	1.08576e-05	4.96427	GO:0007020	RNA modification	['GLYMA.14G152400', 'GLYMA.11G244600', 'GLYMA.11G136000', 'GLYMA.18G012500', 'GLYMA.14G044500', 'GLYMA.09G207100', 'GLYMA.07G059900', 'GLYMA.05G110000', 'GLYMA.13G030600', 'GLYMA.13G023900', 'GLYMA.09G056300', 'GLYMA.19G192600', 'GLYMA.11G142100', 'GLYMA.17G006200', 'GLYMA.11G141700', 'GLYMA.11G141600', 'GLYMA.02G274300']	['MIMAT0018333', 'MIMAT0036381', 'MIMAT0023201']	0.000241411	0.000899803	0.666667
